# Supplementary material for: Soil water management practices (terraces) helped to mitigate the 2015 drought in Ethiopia
Source: Agric Water Manag. 2018 May 31;204:11–6. doi: 10.1016/j.agwat.2018.02.025 (PMC5985715; doi:10.1016/j.agwat.2018.02.025)
Supplement: Supplementary file 2 [file mmc2.r]

---
Title: "Soil water management practises (terraces) helped to mitigate the 2015 drought in Ethiopia"
Email: "frederic.kosmowski@fao.org"
Date:  "Nov-Dec 2016"
---
  
library(foreign)
library(readstata13)
library(tidyr)
library(plyr)
library(dplyr)
library(reshape)
library(stringr)
library(lubridate)
library(ggplot2)
library(gridExtra)
library(grid)
library(Matching) 
library(modEvA)
library(car)
library(ncdf4) 
library(RNetCDF)
library(raincpc)
library(lmomco)
library(SPEI)
library(seas)


---
# This code file is organised as follow:

# A. Monthly mean Temperature data extraction and merging (line 60)
air.mon.mean.nc = CPC original dataset (1948-2016) 
Plot_coordinates.csv = lat / lon of ESS households 
ETH_Temp.csv = ETH monthly mean temperatures (01.1984-06.2016) 
ETH_Temp_2.csv = ETH monthly mean temperatures matched with ESS households (01.1984-06.2016) with one column/month # 3800 HH temperatures  

# B. Daily rainfall data extraction and merging (line 630)
df = Original file extracted - Monthly rainfall amount per ESS household # 3800 raws ---> HH_IDs 
ETH_Rain_Daily_2015.csv = ETH daily rainfall amounts during Meher season matched with ESS households (2012-06.2016) with one column/month # 3800 HH temperatures 
ETH_Rain_Monthly.csv = ETH monthly rainfall amounts matched with ESS households (1984-06.2016) - used to calculate SPEI only

# C. ESS survey tidy data (line 1420)
Base_A9 = Base with 7009 plots
A9_Y2 = Base with crop-cuts only, 2611 plots

# D. Tables and figures (Manuscript and supplementary material) (line 9800)
Fig 2. Percentages changes in yields per hectare (See Table A.3 for code generating ATT estimates)
Fig 3. Percentages changes in yields per hectare (See Table A.3 for code generating ATT estimates)
Table A.1. Covariates definitions and descriptive statistics by treatment status
Table A.2. Estimates of logit models 
Table A.3. Results of the ATT using a more restrictive caliper
Figure A.1. 1-month Standardized Precipitation Evapotranspiration index 
Figure A.2.a Plots of standardized difference of means 
Figure A.2.b Plots of standardized difference of means 
Figure A.3.a Overlay of kernel density distribution
Figure A.3.b Overlay of kernel density distribution
Figure A.3.c Overlay of kernel density distribution


###
# A. Monthly mean Temperature data 
# Source: http://www.esrl.noaa.gov/psd/data/gridded/data.ghcncams.html
library (ncdf4) # Deal with netCDF files

ncname <- "air.mon.mean"
ncfname <- paste(ncname, ".nc", sep = "")
dname <- "air" # Var float air[lon,lat,time]in print (ncin)  
ncin <- nc_open(ncfname) # open a NetCDF file
print(ncin)

# Get the longtiudes and latitudes
lon <- ncvar_get(ncin, "lon") 
nlon <- dim(lon)
head(lon)
lat <- ncvar_get(ncin, "lat", verbose = F)
nlat <- dim(lat)
head(lat)
print(c(nlon, nlat))

# Get the time variable and its attributes 
t <- ncvar_get(ncin, "time")
tunits <- ncatt_get(ncin, "time", "units")
nt <- dim(t)

air.array <- ncvar_get(ncin, dname) # 1.6 Go so takes time
dlname <- ncatt_get(ncin, dname, "long_name")
dunits <- ncatt_get(ncin, dname, "units")
fillvalue <- ncatt_get(ncin, dname, "_FillValue")
dim(air.array)

# Get global attributes
title <- ncatt_get(ncin, 0, "title")
institution <- ncatt_get(ncin, 0, "institution")
datasource <- ncatt_get(ncin, 0, "source")
references <- ncatt_get(ncin, 0, "references")
history <- ncatt_get(ncin, 0, "history")
Conventions <- ncatt_get(ncin, 0, "Conventions")

nc_close(ncin) # Close the NetCDF file 

# Get the time
# units: hours since 1800-01-01 00:00:0.0 (File)
label.time <- names(ncin$dim)[3]
library(RNetCDF)
date.char <- utcal.nc(ncin$dim[[label.time]]$units, ncin$dim[[label.time]]$vals, type="s")
date.POSIXlt <- strptime(date.char, format="%Y-%m-%d %H:%M:%S", tz="UTC")

# Replace NetCDF fillvalues with R NAs
air.array[air.array == fillvalue$value] <- NA
length(na.omit(as.vector(air.array[, , 1]))) # 68596

# dataframe with three variables and 'r nlon' by 'r nlat' rows, and writing it out as a .csv file
m <- 1
air.slice <- air.array[, , m]

# Creates data.frame
lonlat <- expand.grid(lon, lat)
air.vec <- as.vector(air.slice)
length(air.vec) # 259200

air.df01 <- data.frame(cbind(lonlat, air.vec))
names(air.df01) <- c("lon", "lat", paste(dname, as.character(m), sep = "_"))
head(na.omit(air.df01), 20)

# Change memory limit
memory.limit(size=4000)

# Convert the nlon by nlat by nt array into a nlon by nlat by nt matrix.
air.vec.long <- as.vector(air.array)

# Reshape that vector into a 259200 by 12 matrix      ISSUE = 820 au lieu d e12 ... 
air.mat <- matrix(air.vec.long, nrow = nlon * nlat, ncol = nt)
dim(air.mat)
head (na.omit(air.mat))

rm (air.vec.long, air.vec)

# Extract vectors from 1984-01 to 2016-06 (one vector/month btw 1948-01 and 2016-06)
air.mat <- air.mat [,433:822]
dim (air.mat)

lonlat <- expand.grid(lon, lat)
air.df02 <- data.frame(cbind(lonlat, air.mat))

names(air.df02) <- c(
  "lon", "lat", "v1",
  "v2",
  "v3",
  "v4",
  "v5",
  "v6",
  "v7",
  "v8",
  "v9",
  "v10",
  "v11",
  "v12",
  "v13",
  "v14",
  "v15",
  "v16",
  "v17",
  "v18",
  "v19",
  "v20",
  "v21",
  "v22",
  "v23",
  "v24",
  "v25",
  "v26",
  "v27",
  "v28",
  "v29",
  "v30",
  "v31",
  "v32",
  "v33",
  "v34",
  "v35",
  "v36",
  "v37",
  "v38",
  "v39",
  "v40",
  "v41",
  "v42",
  "v43",
  "v44",
  "v45",
  "v46",
  "v47",
  "v48",
  "v49",
  "v50",
  "v51",
  "v52",
  "v53",
  "v54",
  "v55",
  "v56",
  "v57",
  "v58",
  "v59",
  "v60",
  "v61",
  "v62",
  "v63",
  "v64",
  "v65",
  "v66",
  "v67",
  "v68",
  "v69",
  "v70",
  "v71",
  "v72",
  "v73",
  "v74",
  "v75",
  "v76",
  "v77",
  "v78",
  "v79",
  "v80",
  "v81",
  "v82",
  "v83",
  "v84",
  "v85",
  "v86",
  "v87",
  "v88",
  "v89",
  "v90",
  "v91",
  "v92",
  "v93",
  "v94",
  "v95",
  "v96",
  "v97",
  "v98",
  "v99",
  "v100",
  "v101",
  "v102",
  "v103",
  "v104",
  "v105",
  "v106",
  "v107",
  "v108",
  "v109",
  "v110",
  "v111",
  "v112",
  "v113",
  "v114",
  "v115",
  "v116",
  "v117",
  "v118",
  "v119",
  "v120",
  "v121",
  "v122",
  "v123",
  "v124",
  "v125",
  "v126",
  "v127",
  "v128",
  "v129",
  "v130",
  "v131",
  "v132",
  "v133",
  "v134",
  "v135",
  "v136",
  "v137",
  "v138",
  "v139",
  "v140",
  "v141",
  "v142",
  "v143",
  "v144",
  "v145",
  "v146",
  "v147",
  "v148",
  "v149",
  "v150",
  "v151",
  "v152",
  "v153",
  "v154",
  "v155",
  "v156",
  "v157",
  "v158",
  "v159",
  "v160",
  "v161",
  "v162",
  "v163",
  "v164",
  "v165",
  "v166",
  "v167",
  "v168",
  "v169",
  "v170",
  "v171",
  "v172",
  "v173",
  "v174",
  "v175",
  "v176",
  "v177",
  "v178",
  "v179",
  "v180",
  "v181",
  "v182",
  "v183",
  "v184",
  "v185",
  "v186",
  "v187",
  "v188",
  "v189",
  "v190",
  "v191",
  "v192",
  "v193",
  "v194",
  "v195",
  "v196",
  "v197",
  "v198",
  "v199",
  "v200",
  "v201",
  "v202",
  "v203",
  "v204",
  "v205",
  "v206",
  "v207",
  "v208",
  "v209",
  "v210",
  "v211",
  "v212",
  "v213",
  "v214",
  "v215",
  "v216",
  "v217",
  "v218",
  "v219",
  "v220",
  "v221",
  "v222",
  "v223",
  "v224",
  "v225",
  "v226",
  "v227",
  "v228",
  "v229",
  "v230",
  "v231",
  "v232",
  "v233",
  "v234",
  "v235",
  "v236",
  "v237",
  "v238",
  "v239",
  "v240",
  "v241",
  "v242",
  "v243",
  "v244",
  "v245",
  "v246",
  "v247",
  "v248",
  "v249",
  "v250",
  "v251",
  "v252",
  "v253",
  "v254",
  "v255",
  "v256",
  "v257",
  "v258",
  "v259",
  "v260",
  "v261",
  "v262",
  "v263",
  "v264",
  "v265",
  "v266",
  "v267",
  "v268",
  "v269",
  "v270",
  "v271",
  "v272",
  "v273",
  "v274",
  "v275",
  "v276",
  "v277",
  "v278",
  "v279",
  "v280",
  "v281",
  "v282",
  "v283",
  "v284",
  "v285",
  "v286",
  "v287",
  "v288",
  "v289",
  "v290",
  "v291",
  "v292",
  "v293",
  "v294",
  "v295",
  "v296",
  "v297",
  "v298",
  "v299",
  "v300",
  "v301",
  "v302",
  "v303",
  "v304",
  "v305",
  "v306",
  "v307",
  "v308",
  "v309",
  "v310",
  "v311",
  "v312",
  "v313",
  "v314",
  "v315",
  "v316",
  "v317",
  "v318",
  "v319",
  "v320",
  "v321",
  "v322",
  "v323",
  "v324",
  "v325",
  "v326",
  "v327",
  "v328",
  "v329",
  "v330",
  "v331",
  "v332",
  "v333",
  "v334",
  "v335",
  "v336",
  "v337",
  "v338",
  "v339",
  "v340",
  "v341",
  "v342",
  "v343",
  "v344",
  "v345",
  "v346",
  "v347",
  "v348",
  "v349",
  "v350",
  "v351",
  "v352",
  "v353",
  "v354",
  "v355",
  "v356",
  "v357",
  "v358",
  "v359",
  "v360",
  "V361",
  "V362",
  "V363",
  "V364",
  "V365",
  "V366",
  "V367",
  "V368",
  "V369",
  "V370",
  "V371",
  "V372",
  "V373",
  "V374",
  "V375",
  "V376",
  "V377",
  "V378",
  "V379",
  "V380",
  "V381",
  "V382",
  "V383",
  "V384",
  "V385",
  "V386",
  "V387",
  "V388",
  "V389",
  "V390")

head(na.omit(air.df02, 20))

# Reduce to ETHIOPIA COORDINATES
ETH <- subset (air.df02, lon>30 & lon<50 & lat>2 & lat<15)

# Convert Degres kelvin into degree celcius
f <- function (x) {
  use = x - 273.15
  return(use)
} 

LL <- ETH [,1:2]
ETH <- ETH [,3:390]; ETH <- sapply (ETH, f); ETH <- as.data.frame (ETH); ETH <- round (ETH, 0)
ETH <- cbind (LL, ETH)

rm (LL, f) 

# Export the matrix (should be transposed to fit excels limitations)
csvfile <- "ETH_Temp.csv"
write.table(na.omit(ETH), csvfile, row.names = FALSE, sep = ",")

ETH_Temp <- read.csv ("G:/A9 Soil water management methods and the 2015 Ethiopian drought/Data Analysis/SPEI/ETH_Temp.csv") # 951 cells after missing excluded


########################
# Merge GPS plots with GPS grids and temperatures
library (foreign) 
GPS_plots <- read.csv ("G:/A9 Soil water management methods and the 2015 Ethiopian drought/Data Analysis/SPEI/Plot_coordinates.csv") 
str (GPS_plots)
GPS_plots <- na.omit (GPS_plots) # Drop the NA. Important!

summary (GPS_plots$lon)
summary (GPS_plots$lat)

# CPC Data are centered: So 0.25 means between 0-5 
GPS_plots$lon[GPS_plots$longitude > 33 & GPS_plots$longitude<=33.5] <- 33.25 # lon = grid longitude, centered; longitude = HH longitude
GPS_plots$lon[GPS_plots$longitude > 33.5 & GPS_plots$longitude<=34] <- 33.75
GPS_plots$lon[GPS_plots$longitude > 34 & GPS_plots$longitude<=34.5] <- 34.25
GPS_plots$lon[GPS_plots$longitude > 34.5 & GPS_plots$longitude<=35] <- 34.75
GPS_plots$lon[GPS_plots$longitude > 35 & GPS_plots$longitude<=35.5] <- 35.25
GPS_plots$lon[GPS_plots$longitude > 35.5 & GPS_plots$longitude<=36] <- 35.75
GPS_plots$lon[GPS_plots$longitude > 36 & GPS_plots$longitude<=36.5] <- 36.25
GPS_plots$lon[GPS_plots$longitude > 36.5 & GPS_plots$longitude<=37] <- 36.75
GPS_plots$lon[GPS_plots$longitude > 37 & GPS_plots$longitude<=37.5] <- 37.25
GPS_plots$lon[GPS_plots$longitude > 37.5 & GPS_plots$longitude<=38] <- 37.75
GPS_plots$lon[GPS_plots$longitude > 38 & GPS_plots$longitude<=38.5] <- 38.25
GPS_plots$lon[GPS_plots$longitude > 38.5 & GPS_plots$longitude<=39] <- 38.75
GPS_plots$lon[GPS_plots$longitude > 39 & GPS_plots$longitude<=39.5] <- 39.25
GPS_plots$lon[GPS_plots$longitude > 39.5 & GPS_plots$longitude<=40] <- 39.75
GPS_plots$lon[GPS_plots$longitude > 40 & GPS_plots$longitude<=40.5] <- 40.25
GPS_plots$lon[GPS_plots$longitude > 40.5 & GPS_plots$longitude<=41] <- 40.75
GPS_plots$lon[GPS_plots$longitude > 41 & GPS_plots$longitude<=41.5] <- 41.25
GPS_plots$lon[GPS_plots$longitude > 41.5 & GPS_plots$longitude<=42] <- 41.75
GPS_plots$lon[GPS_plots$longitude > 42 & GPS_plots$longitude<=42.5] <- 42.25
GPS_plots$lon[GPS_plots$longitude > 42.5 & GPS_plots$longitude<=43] <- 42.75
GPS_plots$lon[GPS_plots$longitude > 43 & GPS_plots$longitude<=43.5] <- 43.25
GPS_plots$lon[GPS_plots$longitude > 43.5 & GPS_plots$longitude<=44] <- 43.75

GPS_plots$lat[GPS_plots$lattitude > 3 & GPS_plots$lattitude<=3.5] <- 3.25 # lat = grid lattitude, centered; latitude= HH latitude
GPS_plots$lat[GPS_plots$lattitude > 3.5 & GPS_plots$lattitude<=4] <- 3.75
GPS_plots$lat[GPS_plots$lattitude > 4 & GPS_plots$lattitude<=4.5] <- 4.25
GPS_plots$lat[GPS_plots$lattitude > 4.5 & GPS_plots$lattitude<=5] <- 4.75
GPS_plots$lat[GPS_plots$lattitude > 5 & GPS_plots$lattitude<=5.5] <- 5.25
GPS_plots$lat[GPS_plots$lattitude > 5.5 & GPS_plots$lattitude<=6] <- 5.75
GPS_plots$lat[GPS_plots$lattitude > 6 & GPS_plots$lattitude<=6.5] <- 6.25
GPS_plots$lat[GPS_plots$lattitude > 6.5 & GPS_plots$lattitude<=7] <- 6.75
GPS_plots$lat[GPS_plots$lattitude > 7 & GPS_plots$lattitude<=7.5] <- 7.25
GPS_plots$lat[GPS_plots$lattitude > 7.5 & GPS_plots$lattitude<=8] <- 7.75
GPS_plots$lat[GPS_plots$lattitude > 8 & GPS_plots$lattitude<=8.5] <- 8.25
GPS_plots$lat[GPS_plots$lattitude > 8.5 & GPS_plots$lattitude<=9] <- 8.75
GPS_plots$lat[GPS_plots$lattitude > 9 & GPS_plots$lattitude<=9.5] <- 9.25
GPS_plots$lat[GPS_plots$lattitude > 9.5 & GPS_plots$lattitude<=10] <- 9.75
GPS_plots$lat[GPS_plots$lattitude > 10 & GPS_plots$lattitude<=10.5] <- 10.25
GPS_plots$lat[GPS_plots$lattitude > 10.5 & GPS_plots$lattitude<=11] <- 10.75
GPS_plots$lat[GPS_plots$lattitude > 11 & GPS_plots$lattitude<=11.5] <- 11.25
GPS_plots$lat[GPS_plots$lattitude > 11.5 & GPS_plots$lattitude<=12] <- 11.75
GPS_plots$lat[GPS_plots$lattitude > 12 & GPS_plots$lattitude<=12.5] <- 12.25
GPS_plots$lat[GPS_plots$lattitude > 12.5 & GPS_plots$lattitude<=13] <- 12.75
GPS_plots$lat[GPS_plots$lattitude > 13 & GPS_plots$lattitude<=13.5] <- 13.25
GPS_plots$lat[GPS_plots$lattitude > 13.5 & GPS_plots$lattitude<=14] <- 13.75
GPS_plots$lat[GPS_plots$lattitude > 14 & GPS_plots$lattitude<=14.5] <- 14.25

ETH_Temp_2 = merge (ETH_Temp, GPS_plots, all.y = TRUE) # HH GPS are merged with GPS grids and temperatures
ETH_Temp_2 <- ETH_Temp_2 [,-c(1,2)] # Drop lon et lat centered grids
write.csv(ETH_Temp_2, "ETH_Temp_2.csv")


###
# B. Daily rainfall data
# Daily rainfall from 2015/16 Meher agricultural season (2015-03-10 to 2016-03-09) are merged and extracted. Dataset from 
memory.limit (4000)
library (raincpc)

v20150310<- cpc_read_rawdata(2015,3,10)
v20150311<- cpc_read_rawdata(2015,3,11)
v20150312<- cpc_read_rawdata(2015,3,12)
v20150313<- cpc_read_rawdata(2015,3,13)
v20150314<- cpc_read_rawdata(2015,3,14)
v20150315<- cpc_read_rawdata(2015,3,15)
v20150316<- cpc_read_rawdata(2015,3,16)
v20150317<- cpc_read_rawdata(2015,3,17)
v20150318<- cpc_read_rawdata(2015,3,18)
v20150319<- cpc_read_rawdata(2015,3,19)
v20150320<- cpc_read_rawdata(2015,3,20)
v20150321<- cpc_read_rawdata(2015,3,21)
v20150322<- cpc_read_rawdata(2015,3,22)
v20150323<- cpc_read_rawdata(2015,3,23)
v20150324<- cpc_read_rawdata(2015,3,24)
v20150325<- cpc_read_rawdata(2015,3,25)
v20150326<- cpc_read_rawdata(2015,3,26)
v20150327<- cpc_read_rawdata(2015,3,27)
v20150328<- cpc_read_rawdata(2015,3,28)
v20150329<- cpc_read_rawdata(2015,3,29)
v20150330<- cpc_read_rawdata(2015,3,30)
v20150331<- cpc_read_rawdata(2015,3,31)

v20150401<- cpc_read_rawdata(2015,4,1)
v20150402<- cpc_read_rawdata(2015,4,2)
v20150403<- cpc_read_rawdata(2015,4,3)
v20150404<- cpc_read_rawdata(2015,4,4)
v20150405<- cpc_read_rawdata(2015,4,5)
v20150406<- cpc_read_rawdata(2015,4,6)
v20150407<- cpc_read_rawdata(2015,4,7)
v20150408<- cpc_read_rawdata(2015,4,8)
v20150409<- cpc_read_rawdata(2015,4,9)
v20150410<- cpc_read_rawdata(2015,4,10)
v20150411<- cpc_read_rawdata(2015,4,11)
v20150412<- cpc_read_rawdata(2015,4,12)
v20150413<- cpc_read_rawdata(2015,4,13)
v20150414<- cpc_read_rawdata(2015,4,14)
v20150415<- cpc_read_rawdata(2015,4,15)
v20150416<- cpc_read_rawdata(2015,4,16)
v20150417<- cpc_read_rawdata(2015,4,17)
v20150418<- cpc_read_rawdata(2015,4,18)
v20150419<- cpc_read_rawdata(2015,4,19)
v20150420<- cpc_read_rawdata(2015,4,20)
v20150421<- cpc_read_rawdata(2015,4,21)
v20150422<- cpc_read_rawdata(2015,4,22)
v20150423<- cpc_read_rawdata(2015,4,23)
v20150424<- cpc_read_rawdata(2015,4,24)
v20150425<- cpc_read_rawdata(2015,4,25)
v20150426<- cpc_read_rawdata(2015,4,26)
v20150427<- cpc_read_rawdata(2015,4,27)
v20150428<- cpc_read_rawdata(2015,4,28)
v20150429<- cpc_read_rawdata(2015,4,29)
v20150430<- cpc_read_rawdata(2015,4,30)

v20150501<- cpc_read_rawdata(2015,5,1)
v20150502<- cpc_read_rawdata(2015,5,2)
v20150503<- cpc_read_rawdata(2015,5,3)
v20150504<- cpc_read_rawdata(2015,5,4)
v20150505<- cpc_read_rawdata(2015,5,5)
v20150506<- cpc_read_rawdata(2015,5,6)
v20150507<- cpc_read_rawdata(2015,5,7)
v20150508<- cpc_read_rawdata(2015,5,8)
v20150509<- cpc_read_rawdata(2015,5,9)
v20150510<- cpc_read_rawdata(2015,5,10)
v20150511<- cpc_read_rawdata(2015,5,11)
v20150512<- cpc_read_rawdata(2015,5,12)
v20150513<- cpc_read_rawdata(2015,5,13)
v20150514<- cpc_read_rawdata(2015,5,14)
v20150515<- cpc_read_rawdata(2015,5,15)
v20150516<- cpc_read_rawdata(2015,5,16)
v20150517<- cpc_read_rawdata(2015,5,17)
v20150518<- cpc_read_rawdata(2015,5,18)
v20150519<- cpc_read_rawdata(2015,5,19)
v20150520<- cpc_read_rawdata(2015,5,20)
v20150521<- cpc_read_rawdata(2015,5,21)
v20150522<- cpc_read_rawdata(2015,5,22)
v20150523<- cpc_read_rawdata(2015,5,23)
v20150524<- cpc_read_rawdata(2015,5,24)
v20150525<- cpc_read_rawdata(2015,5,25)
v20150526<- cpc_read_rawdata(2015,5,26)
v20150527<- cpc_read_rawdata(2015,5,27)
v20150528<- cpc_read_rawdata(2015,5,28)
v20150529<- cpc_read_rawdata(2015,5,29)
v20150530<- cpc_read_rawdata(2015,5,30)
v20150531<- cpc_read_rawdata(2015,5,31)

v20150601<- cpc_read_rawdata(2015,6,1)
v20150602<- cpc_read_rawdata(2015,6,2)
v20150603<- cpc_read_rawdata(2015,6,3)
v20150604<- cpc_read_rawdata(2015,6,4)
v20150605<- cpc_read_rawdata(2015,6,5)
v20150606<- cpc_read_rawdata(2015,6,6)
v20150607<- cpc_read_rawdata(2015,6,7)
v20150608<- cpc_read_rawdata(2015,6,8)
v20150609<- cpc_read_rawdata(2015,6,9)
v20150610<- cpc_read_rawdata(2015,6,10)
v20150611<- cpc_read_rawdata(2015,6,11)
v20150612<- cpc_read_rawdata(2015,6,12)
v20150613<- cpc_read_rawdata(2015,6,13)
v20150614<- cpc_read_rawdata(2015,6,14)
v20150615<- cpc_read_rawdata(2015,6,15)
v20150616<- cpc_read_rawdata(2015,6,16)
v20150617<- cpc_read_rawdata(2015,6,17)
v20150618<- cpc_read_rawdata(2015,6,18)
v20150619<- cpc_read_rawdata(2015,6,19)
v20150620<- cpc_read_rawdata(2015,6,20)
v20150621<- cpc_read_rawdata(2015,6,21)
v20150622<- cpc_read_rawdata(2015,6,22)
v20150623<- cpc_read_rawdata(2015,6,23)
v20150624<- cpc_read_rawdata(2015,6,24)
v20150625<- cpc_read_rawdata(2015,6,25)
v20150626<- cpc_read_rawdata(2015,6,26)
v20150627<- cpc_read_rawdata(2015,6,27)
v20150628<- cpc_read_rawdata(2015,6,28)
v20150629<- cpc_read_rawdata(2015,6,29)
v20150630<- cpc_read_rawdata(2015,6,30)

v20150701<- cpc_read_rawdata(2015,7,1)
v20150702<- cpc_read_rawdata(2015,7,2)
v20150703<- cpc_read_rawdata(2015,7,3)
v20150704<- cpc_read_rawdata(2015,7,4)
v20150705<- cpc_read_rawdata(2015,7,5)
v20150706<- cpc_read_rawdata(2015,7,6)
v20150707<- cpc_read_rawdata(2015,7,7)
v20150708<- cpc_read_rawdata(2015,7,8)
v20150709<- cpc_read_rawdata(2015,7,9)
v20150710<- cpc_read_rawdata(2015,7,10)
v20150711<- cpc_read_rawdata(2015,7,11)
v20150712<- cpc_read_rawdata(2015,7,12)
v20150713<- cpc_read_rawdata(2015,7,13)
v20150714<- cpc_read_rawdata(2015,7,14)
v20150715<- cpc_read_rawdata(2015,7,15)
v20150716<- cpc_read_rawdata(2015,7,16)
v20150717<- cpc_read_rawdata(2015,7,17)
v20150718<- cpc_read_rawdata(2015,7,18)
v20150719<- cpc_read_rawdata(2015,7,19)
v20150720<- cpc_read_rawdata(2015,7,20)
v20150721<- cpc_read_rawdata(2015,7,21)
v20150722<- cpc_read_rawdata(2015,7,22)
v20150723<- cpc_read_rawdata(2015,7,23)
v20150724<- cpc_read_rawdata(2015,7,24)
v20150725<- cpc_read_rawdata(2015,7,25)
v20150726<- cpc_read_rawdata(2015,7,26)
v20150727<- cpc_read_rawdata(2015,7,27)
v20150728<- cpc_read_rawdata(2015,7,28)
v20150729<- cpc_read_rawdata(2015,7,29)
v20150730<- cpc_read_rawdata(2015,7,30)
v20150731<- cpc_read_rawdata(2015,7,31)

v20150801<- cpc_read_rawdata(2015,8,1)
v20150802<- cpc_read_rawdata(2015,8,2)
v20150803<- cpc_read_rawdata(2015,8,3)
v20150804<- cpc_read_rawdata(2015,8,4)
v20150805<- cpc_read_rawdata(2015,8,5)
v20150806<- cpc_read_rawdata(2015,8,6)
v20150807<- cpc_read_rawdata(2015,8,7)
v20150808<- cpc_read_rawdata(2015,8,8)
v20150809<- cpc_read_rawdata(2015,8,9)
v20150810<- cpc_read_rawdata(2015,8,10)
v20150811<- cpc_read_rawdata(2015,8,11)
v20150812<- cpc_read_rawdata(2015,8,12)
v20150813<- cpc_read_rawdata(2015,8,13)
v20150814<- cpc_read_rawdata(2015,8,14)
v20150815<- cpc_read_rawdata(2015,8,15)
v20150816<- cpc_read_rawdata(2015,8,16)
v20150817<- cpc_read_rawdata(2015,8,17)
v20150818<- cpc_read_rawdata(2015,8,18)
v20150819<- cpc_read_rawdata(2015,8,19)
v20150820<- cpc_read_rawdata(2015,8,20)
v20150821<- cpc_read_rawdata(2015,8,21)
v20150822<- cpc_read_rawdata(2015,8,22)
v20150823<- cpc_read_rawdata(2015,8,23)
v20150824<- cpc_read_rawdata(2015,8,24)
v20150825<- cpc_read_rawdata(2015,8,25)
v20150826<- cpc_read_rawdata(2015,8,26)
v20150827<- cpc_read_rawdata(2015,8,27)
v20150828<- cpc_read_rawdata(2015,8,28)
v20150829<- cpc_read_rawdata(2015,8,29)
v20150830<- cpc_read_rawdata(2015,8,30)
v20150831<- cpc_read_rawdata(2015,8,31)

v20150901<- cpc_read_rawdata(2015,9,1)
v20150902<- cpc_read_rawdata(2015,9,2)
v20150903<- cpc_read_rawdata(2015,9,3)
v20150904<- cpc_read_rawdata(2015,9,4)
v20150905<- cpc_read_rawdata(2015,9,5)
v20150906<- cpc_read_rawdata(2015,9,6)
v20150907<- cpc_read_rawdata(2015,9,7)
v20150908<- cpc_read_rawdata(2015,9,8)
v20150909<- cpc_read_rawdata(2015,9,9)
v20150910<- cpc_read_rawdata(2015,9,10)
v20150911<- cpc_read_rawdata(2015,9,11)
v20150912<- cpc_read_rawdata(2015,9,12)
v20150913<- cpc_read_rawdata(2015,9,13)
v20150914<- cpc_read_rawdata(2015,9,14)
v20150915<- cpc_read_rawdata(2015,9,15)
v20150916<- cpc_read_rawdata(2015,9,16)
v20150917<- cpc_read_rawdata(2015,9,17)
v20150918<- cpc_read_rawdata(2015,9,18)
v20150919<- cpc_read_rawdata(2015,9,19)
v20150920<- cpc_read_rawdata(2015,9,20)
v20150921<- cpc_read_rawdata(2015,9,21)
v20150922<- cpc_read_rawdata(2015,9,22)
v20150923<- cpc_read_rawdata(2015,9,23)
v20150924<- cpc_read_rawdata(2015,9,24)
v20150925<- cpc_read_rawdata(2015,9,25)
v20150926<- cpc_read_rawdata(2015,9,26)
v20150927<- cpc_read_rawdata(2015,9,27)
v20150928<- cpc_read_rawdata(2015,9,28)
v20150929<- cpc_read_rawdata(2015,9,29)
v20150930<- cpc_read_rawdata(2015,9,30)

v20151001<- cpc_read_rawdata(2015,10,1)
v20151002<- cpc_read_rawdata(2015,10,2)
v20151003<- cpc_read_rawdata(2015,10,3)
v20151004<- cpc_read_rawdata(2015,10,4)
v20151005<- cpc_read_rawdata(2015,10,5)
v20151006<- cpc_read_rawdata(2015,10,6)
v20151007<- cpc_read_rawdata(2015,10,7)
v20151008<- cpc_read_rawdata(2015,10,8)
v20151009<- cpc_read_rawdata(2015,10,9)
v20151010<- cpc_read_rawdata(2015,10,10)
v20151011<- cpc_read_rawdata(2015,10,11)
v20151012<- cpc_read_rawdata(2015,10,12)
v20151013<- cpc_read_rawdata(2015,10,13)
v20151014<- cpc_read_rawdata(2015,10,14)
v20151015<- cpc_read_rawdata(2015,10,15)
v20151016<- cpc_read_rawdata(2015,10,16)
v20151017<- cpc_read_rawdata(2015,10,17)
v20151018<- cpc_read_rawdata(2015,10,18)
v20151019<- cpc_read_rawdata(2015,10,19)
v20151020<- cpc_read_rawdata(2015,10,20)
v20151021<- cpc_read_rawdata(2015,10,21)
v20151022<- cpc_read_rawdata(2015,10,22)
v20151023<- cpc_read_rawdata(2015,10,23)
v20151024<- cpc_read_rawdata(2015,10,24)
v20151025<- cpc_read_rawdata(2015,10,25)
v20151026<- cpc_read_rawdata(2015,10,26)
v20151027<- cpc_read_rawdata(2015,10,27)
v20151028<- cpc_read_rawdata(2015,10,28)
v20151029<- cpc_read_rawdata(2015,10,29)
v20151030<- cpc_read_rawdata(2015,10,30)
v20151031<- cpc_read_rawdata(2015,10,31)

v20151101<- cpc_read_rawdata(2015,11,1)
v20151102<- cpc_read_rawdata(2015,11,2)
v20151103<- cpc_read_rawdata(2015,11,3)
v20151104<- cpc_read_rawdata(2015,11,4)
v20151105<- cpc_read_rawdata(2015,11,5)
v20151106<- cpc_read_rawdata(2015,11,6)
v20151107<- cpc_read_rawdata(2015,11,7)
v20151108<- cpc_read_rawdata(2015,11,8)
v20151109<- cpc_read_rawdata(2015,11,9)
v20151110<- cpc_read_rawdata(2015,11,10)
v20151111<- cpc_read_rawdata(2015,11,11)
v20151112<- cpc_read_rawdata(2015,11,12)
v20151113<- cpc_read_rawdata(2015,11,13)
v20151114<- cpc_read_rawdata(2015,11,14)
v20151115<- cpc_read_rawdata(2015,11,15)
v20151116<- cpc_read_rawdata(2015,11,16)
v20151117<- cpc_read_rawdata(2015,11,17)
v20151118<- cpc_read_rawdata(2015,11,18)
v20151119<- cpc_read_rawdata(2015,11,19)
v20151120<- cpc_read_rawdata(2015,11,20)
v20151121<- cpc_read_rawdata(2015,11,21)
v20151122<- cpc_read_rawdata(2015,11,22)
v20151123<- cpc_read_rawdata(2015,11,23)
v20151124<- cpc_read_rawdata(2015,11,24)
v20151125<- cpc_read_rawdata(2015,11,25)
v20151126<- cpc_read_rawdata(2015,11,26)
v20151127<- cpc_read_rawdata(2015,11,27)
v20151128<- cpc_read_rawdata(2015,11,28)
v20151129<- cpc_read_rawdata(2015,11,29)
v20151130<- cpc_read_rawdata(2015,11,30)

v20151201<- cpc_read_rawdata(2015,12,1)
v20151202<- cpc_read_rawdata(2015,12,2)
v20151203<- cpc_read_rawdata(2015,12,3)
v20151204<- cpc_read_rawdata(2015,12,4)
v20151205<- cpc_read_rawdata(2015,12,5)
v20151206<- cpc_read_rawdata(2015,12,6)
v20151207<- cpc_read_rawdata(2015,12,7)
v20151208<- cpc_read_rawdata(2015,12,8)
v20151209<- cpc_read_rawdata(2015,12,9)
v20151210<- cpc_read_rawdata(2015,12,10)
v20151211<- cpc_read_rawdata(2015,12,11)
v20151212<- cpc_read_rawdata(2015,12,12)
v20151213<- cpc_read_rawdata(2015,12,13)
v20151214<- cpc_read_rawdata(2015,12,14)
v20151215<- cpc_read_rawdata(2015,12,15)
v20151216<- cpc_read_rawdata(2015,12,16)
v20151217<- cpc_read_rawdata(2015,12,17)
v20151218<- cpc_read_rawdata(2015,12,18)
v20151219<- cpc_read_rawdata(2015,12,19)
v20151220<- cpc_read_rawdata(2015,12,20)
v20151221<- cpc_read_rawdata(2015,12,21)
v20151222<- cpc_read_rawdata(2015,12,22)
v20151223<- cpc_read_rawdata(2015,12,23)
v20151224<- cpc_read_rawdata(2015,12,24)
v20151225<- cpc_read_rawdata(2015,12,25)
v20151226<- cpc_read_rawdata(2015,12,26)
v20151227<- cpc_read_rawdata(2015,12,27)
v20151228<- cpc_read_rawdata(2015,12,28)
v20151229<- cpc_read_rawdata(2015,12,29)
v20151230<- cpc_read_rawdata(2015,12,30)
v20151231<- cpc_read_rawdata(2015,12,31)

# 2016
v20160101<- cpc_read_rawdata(2016,1,1)
v20160102<- cpc_read_rawdata(2016,1,2)
v20160103<- cpc_read_rawdata(2016,1,3)
v20160104<- cpc_read_rawdata(2016,1,4)
v20160105<- cpc_read_rawdata(2016,1,5)
v20160106<- cpc_read_rawdata(2016,1,6)
v20160107<- cpc_read_rawdata(2016,1,7)
v20160108<- cpc_read_rawdata(2016,1,8)
v20160109<- cpc_read_rawdata(2016,1,9)
v20160110<- cpc_read_rawdata(2016,1,10)
v20160111<- cpc_read_rawdata(2016,1,11)
v20160112<- cpc_read_rawdata(2016,1,12)
v20160113<- cpc_read_rawdata(2016,1,13)
v20160114<- cpc_read_rawdata(2016,1,14)
v20160115<- cpc_read_rawdata(2016,1,15)
v20160116<- cpc_read_rawdata(2016,1,16)
v20160117<- cpc_read_rawdata(2016,1,17)
v20160118<- cpc_read_rawdata(2016,1,18)
v20160119<- cpc_read_rawdata(2016,1,19)
v20160120<- cpc_read_rawdata(2016,1,20)
v20160121<- cpc_read_rawdata(2016,1,21)
v20160122<- cpc_read_rawdata(2016,1,22)
v20160123<- cpc_read_rawdata(2016,1,23)
v20160124<- cpc_read_rawdata(2016,1,24)
v20160125<- cpc_read_rawdata(2016,1,25)
v20160126<- cpc_read_rawdata(2016,1,26)
v20160127<- cpc_read_rawdata(2016,1,27)
v20160128<- cpc_read_rawdata(2016,1,28)
v20160129<- cpc_read_rawdata(2016,1,29)
v20160130<- cpc_read_rawdata(2016,1,30)
v20160131<- cpc_read_rawdata(2016,1,31)

v20160201<- cpc_read_rawdata(2016,2,1)
v20160202<- cpc_read_rawdata(2016,2,2)
v20160203<- cpc_read_rawdata(2016,2,3)
v20160204<- cpc_read_rawdata(2016,2,4)
v20160205<- cpc_read_rawdata(2016,2,5)
v20160206<- cpc_read_rawdata(2016,2,6)
v20160207<- cpc_read_rawdata(2016,2,7)
v20160208<- cpc_read_rawdata(2016,2,8)
v20160209<- cpc_read_rawdata(2016,2,9)
v20160210<- cpc_read_rawdata(2016,2,10)
v20160211<- cpc_read_rawdata(2016,2,11)
v20160212<- cpc_read_rawdata(2016,2,12)
v20160213<- cpc_read_rawdata(2016,2,13)
v20160214<- cpc_read_rawdata(2016,2,14)
v20160215<- cpc_read_rawdata(2016,2,15)
v20160216<- cpc_read_rawdata(2016,2,16)
v20160217<- cpc_read_rawdata(2016,2,17)
v20160218<- cpc_read_rawdata(2016,2,18)
v20160219<- cpc_read_rawdata(2016,2,19)
v20160220<- cpc_read_rawdata(2016,2,20)
v20160221<- cpc_read_rawdata(2016,2,21)
v20160222<- cpc_read_rawdata(2016,2,22)
v20160223<- cpc_read_rawdata(2016,2,23)
v20160224<- cpc_read_rawdata(2016,2,24)
v20160225<- cpc_read_rawdata(2016,2,25)
v20160226<- cpc_read_rawdata(2016,2,26)
v20160227<- cpc_read_rawdata(2016,2,27)
v20160228<- cpc_read_rawdata(2016,2,28)
v20160229<- cpc_read_rawdata(2016,2,29)

v20160301<- cpc_read_rawdata(2016,3,1)
v20160302<- cpc_read_rawdata(2016,3,2)
v20160303<- cpc_read_rawdata(2016,3,3)
v20160304<- cpc_read_rawdata(2016,3,4)
v20160305<- cpc_read_rawdata(2016,3,5)
v20160306<- cpc_read_rawdata(2016,3,6)
v20160307<- cpc_read_rawdata(2016,3,7)
v20160308<- cpc_read_rawdata(2016,3,8)
v20160309<- cpc_read_rawdata(2016,3,9)

library (foreign) 
GPS_plots <- read.csv ("F:/A9 Soil water management methods and the 2015 Ethiopian drought/Data Analysis/SPEI/Plot_coordinates.csv") 
str (GPS_plots)
GPS_plots <- na.omit (GPS_plots) # Drop the NA. Important!

# Convert dataframe to a spatialPointdataframe
coordinates (GPS_plots) <- cbind (GPS_plots$lon, GPS_plots$lat) 

# Assign a CRS to the spatial object
proj4string(GPS_plots) = CRS("+proj=longlat +datum=WGS84 +ellps=WGS84 +towgs84=0,0,0")

# Loop to extract rainfall values from the  datasets
DaylyR.list <- list (
  v20150310,
  v20150311,
  v20150312,
  v20150313,
  v20150314,
  v20150315,
  v20150316,
  v20150317,
  v20150318,
  v20150319,
  v20150320,
  v20150321,
  v20150322,
  v20150323,
  v20150324,
  v20150325,
  v20150326,
  v20150327,
  v20150328,
  v20150329,
  v20150330,
  v20150331,
  v20150401,
  v20150402,
  v20150403,
  v20150404,
  v20150405,
  v20150406,
  v20150407,
  v20150408,
  v20150409,
  v20150410,
  v20150411,
  v20150412,
  v20150413,
  v20150414,
  v20150415,
  v20150416,
  v20150417,
  v20150418,
  v20150419,
  v20150420,
  v20150421,
  v20150422,
  v20150423,
  v20150424,
  v20150425,
  v20150426,
  v20150427,
  v20150428,
  v20150429,
  v20150430,
  
  v20150501,
  v20150502,
  v20150503,
  v20150504,
  v20150505,
  v20150506,
  v20150507,
  v20150508,
  v20150509,
  v20150510,
  v20150511,
  v20150512,
  v20150513,
  v20150514,
  v20150515,
  v20150516,
  v20150517,
  v20150518,
  v20150519,
  v20150520,
  v20150521,
  v20150522,
  v20150523,
  v20150524,
  v20150525,
  v20150526,
  v20150527,
  v20150528,
  v20150529,
  v20150530,
  v20150531,
  
  v20150601,
  v20150602,
  v20150603,
  v20150604,
  v20150605,
  v20150606,
  v20150607,
  v20150608,
  v20150609,
  v20150610,
  v20150611,
  v20150612,
  v20150613,
  v20150614,
  v20150615,
  v20150616,
  v20150617,
  v20150618,
  v20150619,
  v20150620,
  v20150621,
  v20150622,
  v20150623,
  v20150624,
  v20150625,
  v20150626,
  v20150627,
  v20150628,
  v20150629,
  v20150630,
  
  v20150701,
  v20150702,
  v20150703,
  v20150704,
  v20150705,
  v20150706,
  v20150707,
  v20150708,
  v20150709,
  v20150710,
  v20150711,
  v20150712,
  v20150713,
  v20150714,
  v20150715,
  v20150716,
  v20150717,
  v20150718,
  v20150719,
  v20150720,
  v20150721,
  v20150722,
  v20150723,
  v20150724,
  v20150725,
  v20150726,
  v20150727,
  v20150728,
  v20150729,
  v20150730,
  v20150731,
  
  v20150801,
  v20150802,
  v20150803,
  v20150804,
  v20150805,
  v20150806,
  v20150807,
  v20150808,
  v20150809,
  v20150810,
  v20150811,
  v20150812,
  v20150813,
  v20150814,
  v20150815,
  v20150816,
  v20150817,
  v20150818,
  v20150819,
  v20150820,
  v20150821,
  v20150822,
  v20150823,
  v20150824,
  v20150825,
  v20150826,
  v20150827,
  v20150828,
  v20150829,
  v20150830,
  v20150831,
  
  v20150901,
  v20150902,
  v20150903,
  v20150904,
  v20150905,
  v20150906,
  v20150907,
  v20150908,
  v20150909,
  v20150910,
  v20150911,
  v20150912,
  v20150913,
  v20150914,
  v20150915,
  v20150916,
  v20150917,
  v20150918,
  v20150919,
  v20150920,
  v20150921,
  v20150922,
  v20150923,
  v20150924,
  v20150925,
  v20150926,
  v20150927,
  v20150928,
  v20150929,
  v20150930,
  
  v20151001,
  v20151002,
  v20151003,
  v20151004,
  v20151005,
  v20151006,
  v20151007,
  v20151008,
  v20151009,
  v20151010,
  v20151011,
  v20151012,
  v20151013,
  v20151014,
  v20151015,
  v20151016,
  v20151017,
  v20151018,
  v20151019,
  v20151020,
  v20151021,
  v20151022,
  v20151023,
  v20151024,
  v20151025,
  v20151026,
  v20151027,
  v20151028,
  v20151029,
  v20151030,
  v20151031,
  
  v20151101,
  v20151102,
  v20151103,
  v20151104,
  v20151105,
  v20151106,
  v20151107,
  v20151108,
  v20151109,
  v20151110,
  v20151111,
  v20151112,
  v20151113,
  v20151114,
  v20151115,
  v20151116,
  v20151117,
  v20151118,
  v20151119,
  v20151120,
  v20151121,
  v20151122,
  v20151123,
  v20151124,
  v20151125,
  v20151126,
  v20151127,
  v20151128,
  v20151129,
  v20151130,
  
  v20151201,
  v20151202,
  v20151203,
  v20151204,
  v20151205,
  v20151206,
  v20151207,
  v20151208,
  v20151209,
  v20151210,
  v20151211,
  v20151212,
  v20151213,
  v20151214,
  v20151215,
  v20151216,
  v20151217,
  v20151218,
  v20151219,
  v20151220,
  v20151221,
  v20151222,
  v20151223,
  v20151224,
  v20151225,
  v20151226,
  v20151227,
  v20151228,
  v20151229,
  v20151230,
  v20151231,
  
  v20160101,
  v20160102,
  v20160103,
  v20160104,
  v20160105,
  v20160106,
  v20160107,
  v20160108,
  v20160109,
  v20160110,
  v20160111,
  v20160112,
  v20160113,
  v20160114,
  v20160115,
  v20160116,
  v20160117,
  v20160118,
  v20160119,
  v20160120,
  v20160121,
  v20160122,
  v20160123,
  v20160124,
  v20160125,
  v20160126,
  v20160127,
  v20160128,
  v20160129,
  v20160130,
  v20160131,
  
  v20160201,
  v20160202,
  v20160203,
  v20160204,
  v20160205,
  v20160206,
  v20160207,
  v20160208,
  v20160209,
  v20160210,
  v20160211,
  v20160212,
  v20160213,
  v20160214,
  v20160215,
  v20160216,
  v20160217,
  v20160218,
  v20160219,
  v20160220,
  v20160221,
  v20160222,
  v20160223,
  v20160224,
  v20160225,
  v20160226,
  v20160227,
  v20160228,
  v20160229,
  
  v20160301,
  v20160302,
  v20160303,
  v20160304,
  v20160305,
  v20160306,
  v20160307,
  v20160308,
  v20160309)

DaylyR <- lapply (DaylyR.list, function (x) extract(x, GPS_plots, df=TRUE, method='simple'))  

# Keep only monthly rainfall values (layers)
str (DaylyR)
DaylyR <- as.data.frame (DaylyR) # ID + 3286 days/2

# 391 vectors = ID + 1984-06.2016. Raws are 3800 households
DaylyR <- DaylyR [,c(2	,	4	,	6	,	8	,	10	,	12	,	14	,	16	,	18	,	20	,	22	,	24	,	26	,	28	,	30	,	32	,	34	,	36	,	38	,	40	,	42	,	44	,	46	,	48	,	50	,	52	,	54	,	56	,	58	,	60	,	62	,	64	,	66	,	68	,	70	,	72	,	74	,	76	,	78	,	80	,	82	,	84	,	86	,	88	,	90	,	92	,	94	,	96	,	98	,	100	,	102	,	104	,	106	,	108	,	110	,	112	,	114	,	116	,	118	,	120	,	122	,	124	,	126	,	128	,	130	,	132	,	134	,	136	,	138	,	140	,	142	,	144	,	146	,	148	,	150	,	152	,	154	,	156	,	158	,	160	,	162	,	164	,	166	,	168	,	170	,	172	,	174	,	176	,	178	,	180	,	182	,	184	,	186	,	188	,	190	,	192	,	194	,	196	,	198	,	200	,	202	,	204	,	206	,	208	,	210	,	212	,	214	,	216	,	218	,	220	,	222	,	224	,	226	,	228	,	230	,	232	,	234	,	236	,	238	,	240	,	242	,	244	,	246	,	248	,	250	,	252	,	254	,	256	,	258	,	260	,	262	,	264	,	266	,	268	,	270	,	272	,	274	,	276	,	278	,	280	,	282	,	284	,	286	,	288	,	290	,	292	,	294	,	296	,	298	,	300	,	302	,	304	,	306	,	308	,	310	,	312	,	314	,	316	,	318	,	320	,	322	,	324	,	326	,	328	,	330	,	332	,	334	,	336	,	338	,	340	,	342	,	344	,	346	,	348	,	350	,	352	,	354	,	356	,	358	,	360	,	362	,	364	,	366	,	368	,	370	,	372	,	374	,	376	,	378	,	380	,	382	,	384	,	386	,	388	,	390	,	392	,	394	,	396	,	398	,	400	,	402	,	404	,	406	,	408	,	410	,	412	,	414	,	416	,	418	,	420	,	422	,	424	,	426	,	428	,	430	,	432	,	434	,	436	,	438	,	440	,	442	,	444	,	446	,	448	,	450	,	452	,	454	,	456	,	458	,	460	,	462	,	464	,	466	,	468	,	470	,	472	,	474	,	476	,	478	,	480	,	482	,	484	,	486	,	488	,	490	,	492	,	494	,	496	,	498	,	500	,	502	,	504	,	506	,	508	,	510	,	512	,	514	,	516	,	518	,	520	,	522	,	524	,	526	,	528	,	530	,	532	,	534	,	536	,	538	,	540	,	542	,	544	,	546	,	548	,	550	,	552	,	554	,	556	,	558	,	560	,	562	,	564	,	566	,	568	,	570	,	572	,	574	,	576	,	578	,	580	,	582	,	584	,	586	,	588	,	590	,	592	,	594	,	596	,	598	,	600	,	602	,	604	,	606	,	608	,	610	,	612	,	614	,	616	,	618	,	620	,	622	,	624	,	626	,	628	,	630	,	632	,	634	,	636	,	638	,	640	,	642	,	644	,	646	,	648	,	650	,	652	,	654	,	656	,	658	,	660	,	662	,	664	,	666	,	668	,	670	,	672	,	674	,	676	,	678	,	680	,	682	,	684	,	686	,	688	,	690	,	692	,	694	,	696	,	698	,	700	,	702	,	704	,	706	,	708	,	710	,	712	,	714	,	716	,	718	,	720	,	722	,	724	,	726	,	728	,	730	,	732 )]

# Add HH Id to Rainfall data (df)
ETH_Rain <- read.csv ("F:/A9 Soil water management methods and the 2015 Ethiopian drought/Data Analysis/SPEI/ETH_Rain.csv") 
M <- ETH_Rain [,"household_id"]
DaylyR <- cbind (M, DaylyR)

library(reshape)
DaylyR <- rename(DaylyR, c("M"="household_id"))
write.csv (DaylyR, "ETH_Rain_Daily_2015.csv")


###
# C. ESS Survey

# Import datasets
# Post-Planting
S2 <- read.dta ("F:/ESS3_2015-16/Data/STATA/v01.12/Post-Planting/sect2_pp_w3.dta")
S3 <- read.dta ("F:/ESS3_2015-16/Data/STATA/v01.12/Post-Planting/sect3_pp_w3.dta") # p6-15 - pp_s3q00 to pp_s3q38
S4 <- read.dta ("F:/ESS3_2015-16/Data/STATA/v01.12/Post-Planting/sect4_pp_w3.dta") # p17-18 - pp_s4q00 to pp_s4q16
# table (S4$pp_s4q02, S4$pp_s4q01_a) = S4 has 6467 Pure stand cereal fields

# Post-harvest
S9 <- read.dta ("F:/ESS3_2015-16/Data/STATA/v01.12/Post-Harvest/sect9_ph_w3.dta")
library (readstata13)
S9a <- read.dta13 ("F:/ESS3_2015-16/Data/STATA/v01.12/Post-Harvest/SECT_9A_PH_W3.dta") 

# Geodata (from w2) ---> Update with w3 data when available
Geo <- read.dta ("F:/ESS2_2013-14/Data/STATA/Geodata/Pub_ETH_PlotGeovariables_Y2.dta")
Geo2 <- read.dta ("F:/ESS2_2013-14/Data/STATA/Geodata/Pub_ETH_HouseholdGeovars_Y2.dta")

#############
# Treatments
# Creates binary variables for water management methods
S3$Terracing <- S3$pp_s3q33=="Terracing" # N=417 (w1), N=6236 (w2), N=6730 (w3)
S3$Water_C <- S3$pp_s3q33=="Water Catchments" # N=17 (w1), N=106 (w2), N=239 (w3)
S3$Affor <- S3$pp_s3q33=="Afforestation" # N=21 (w1), N= 181 (w2), N=188 (w3)
S3$Contour_ploughing <- S3$pp_s3q33=="Plough Along the Contour" # N=238 (w1), N=4086 (w2), N=4864 (w3)
S3$Irrig_pump <- S3$pp_s3q12=="Yes" & S3$pp_s3q13b %in% c("PRESSURE TREADLE PUMP","MOTORIZED PUMP") # N=160 (w3 only)
S3$Irrig_riverdiv <- S3$pp_s3q13b =="RIVER DIVERSION" # # N=537 (w3 only)

###########
# Outcomes
# Two outcomes (Self declared less reliable but increase statistical power) to control results
S9$Yield1 <- S9$ph_s9q05 # Self-reported yields (yield1)
S9a <- unite (S9a, Yield2, pp_s9q05_a,pp_s9q05_b, sep = ".", remove = FALSE) # Crop-cuts (Yield2)
S3$Field_Area <- S3$pp_s3q05_a # Field area to convert yield/ha

# Plantation dates (Besoins eau differents selon le cycle de la plante)
S4 <- unite (S4, Dates_plant, pp_s4q12_a, pp_s4q12_b, sep = "_", remove = FALSE)

# Harvesting dates 
S9$Dates_harvest <- S9$ph_s9q07_a 

####################
# Matching variables 
# = Should all enter into a conceptual scheme of yields determinants = see Wageningen
summary (S2)
S2$Soil_type <- S2$pp_s2q14 # Soil type
S2$Soil_quality <- S2$pp_s2q15 # Soil q NA's      :3428uality

# Fertilizer use
S3$UREA_Qty <- S3$pp_s3q16
S3$DAP_Qty <- S3$pp_s3q19
S3$Manure <- S3$pp_s3q21
S3$Compost <- S3$pp_s3q23
S3$Slope <- S3$pp_s3q09 # Field slope (1,2,3 by steepness) ---- See TWI
S3$MinTill <- S3$pp_s3q36<=2 # Minimum Tillage

S4$Imp <- S4$pp_s4q11==2 # Improved varieties

Geo$plot_Elev <- Geo$plot_srtm # Field position (Higher do not keep water as much as lower fields). Lots of NAs
Geo$plot_twi # Topographic Wetness Index from AfSIS website. Lots of NAs
Geo$plot_srtmslp # Plot percent slope Derived from unprojected 90m SRTM using DEM Surface Tools. Lots of NAs

Geo2$SQ1 # Nutrient availability - Harmonized World Soil Database  --------- HH_id see if differences in a EA
Geo2$anntot_avg # Average 12-month total rainfall (mm) for Jan-Dec - RFE
Geo2$ssa_aez09  # Agro-ecological zones created using WorldClim climate data and 0.0833dd resolution LGP data fromIIASA.
Geo2$HH_twi <- Geo2$twi
Geo2$HH_Elev <- Geo2$srtm

# Crop loss due to event other than drought
S9$Crop_loss_other <- S9$ph_s9q12 %in% c("TOO MUCH RAIN", "INSECTS", "CROP DISEASE", "WEEDS", "HAIL", "FROST", "FLOODS", "WILD ANIMALS", "LOCUST", "BIRDS", "SHORTAGE OF SEEDS", "DEPLETION OF SOIL", "SECURITY PROBLEMS", "BAD SEEDS", "OTHER SPECIFY") 
S9$Pctn_DAMAGE <- S9$ph_s9q13
S9a$Crop_cutted <- S9a$pp_s9q01_b # Crop that was cutted for verification

### PARCEL_ID and FIELD_ID in S2, S3
### Filtering and merging Datasets - using ea_id and holder_id
Geo2 <- Geo2 [,c("household_id", "sq1","anntot_avg", "ssa_aez09", "HH_twi", "HH_Elev")] # Geo2 at HH level

S2$Parcel_def <- paste (S2$household_id, ".", S2$pp_s2q00) # S2 at Parcel level (parcel_ID=pp_s2q00)
S2 <- S2 [,c("household_id", "Parcel_def", "Soil_type", "Soil_quality")]
S2 <- S2 [!duplicated (S2$Parcel_def),] # 15.127 parcels (179 dupli)
Base_A9 = merge (Geo2, S2) # 15.031 unique parcels 

S3$Parcel_def <- paste (S3$household_id, ".", S3$pp_s3q00)
S3$ID_def <- paste (S3$household_id, ".", S3$pp_s3q00, ".", S3$pp_s3q0a) # (field_ID=pp_s2q0a)
S3 <- S3 [!duplicated (S3$ID_def),] # 33.115 unique fields (319 dupli)

# S3, S4, S9, S9a and Geo at the Field level. In S3, pp_s3q14 = Fertilizer use
S3 <- S3 [,c("ea_id", "Parcel_def", "ID_def", "rural", "saq01", 
              "Field_Area","pp_s3q14", "UREA_Qty","DAP_Qty","Manure","Compost","Slope",
             "MinTill","pp_s3q33","Terracing","Water_C","Affor","Contour_ploughing","Irrig_riverdiv", "Irrig_pump")] 

S4$ID_def <- paste (S4$household_id, ".", S4$pp_s4q00, ".", S4$pp_s4q0a)
S4 <- S4 [,c("ID_def", "Imp", "Dates_plant", "pp_s4q02", "pp_s4q01_a")]
S4 <- filter (S4, pp_s4q02=="Pure Stand", pp_s4q01_a %in% c("MAIZE", "WHEAT", "TEFF", "BARLEY", "SORGHUM")) # 8200 fields
S4 <- S4 [!duplicated (S4$ID_def),] # 8177 fields

S9$ID_def <- paste (S9$household_id, ".", S9$parcel_id, ".", S9$field_id)
S9 <- filter (S9, ph_s9q01=="PURE STAND", crop_code %in% c("MAIZE", "WHEAT", "TEFF", "BARLEY", "SORGHUM")) # 8206 fields
S9 <- S9 [,c("ID_def", "Yield1", "Crop_loss_other", "Dates_harvest", "Pctn_DAMAGE")]
S9 <- S9 [!duplicated (S9$ID_def),] # 8175 fields

S9a$ID_def <- paste (S9a$household_id, ".", S9a$pp_s9q00, ".", S9a$pp_s9q0a)
S9a <- S9a [,c("ID_def", "Crop_cutted", "Yield2")]
S9a <- S9a [!duplicated (S9a$ID_def),] # 5623 fields

Geo$ID_def <- paste (Geo$household_id, ".", Geo$parcel_id, ".", Geo$field_id)
Geo <- Geo [,c("ID_def", "plot_twi", "plot_Elev","plot_srtmslp")]
Geo <- Geo [!duplicated (Geo$ID_def),] # 32.733 fields

Base_A9 = merge (Base_A9, S3, by= "Parcel_def")  
Base_A9 <- Base_A9 [!duplicated (Base_A9$ID_def),] # 32.777 fields 
Base_A9 = merge (Base_A9, S9a, all.x=TRUE) # y rows with no matching in x will be added as NAs
Base_A9 = merge (Base_A9, Geo, all.x=TRUE) 
Base_A9 = merge (Base_A9, S4, all.x=TRUE) 
Base_A9 = merge (Base_A9, S9, all.x=TRUE) # 32.777 fields and no duplicates

Base_A9 <- Base_A9 [!is.na(Base_A9$pp_s4q01_a),] # Only cereals -> 8026 unique fields

rm(Geo, Geo2, S2, S3, S4, S9, S9a)
summary (Base_A9)


# Dates recoding - errors corrected to cover full year 2015 (9 th May to April in ETH calendar)
library(stringr)
library(lubridate)

# Post-planting = start of calendar month
Base_A9$Dates_plant <- str_replace (Base_A9$Dates_plant, "7_2007", mdy("03/10/15")) 
Base_A9$Dates_plant <- str_replace (Base_A9$Dates_plant, "7_2008", mdy("03/10/15")) 
Base_A9$Dates_plant <- str_replace (Base_A9$Dates_plant, "8_2007", mdy("04/09/15")) 
Base_A9$Dates_plant <- str_replace (Base_A9$Dates_plant, "8_2008", mdy("04/09/15")) 
Base_A9$Dates_plant <- str_replace (Base_A9$Dates_plant, "9_2007" , mdy ("05/09/15"))
Base_A9$Dates_plant <- str_replace (Base_A9$Dates_plant, "9_2008", mdy ("05/09/15"))
Base_A9$Dates_plant <- str_replace (Base_A9$Dates_plant, "10_2007", mdy("06/08/15")) 
Base_A9$Dates_plant <- str_replace (Base_A9$Dates_plant, "10_2008", mdy("06/08/15")) 
Base_A9$Dates_plant <- str_replace (Base_A9$Dates_plant, "11_2007" , mdy("07/08/15")) 
Base_A9$Dates_plant <- str_replace (Base_A9$Dates_plant, "11_2008", mdy("07/08/15")) 
Base_A9$Dates_plant <- str_replace (Base_A9$Dates_plant, "12_2007", mdy("07/08/15")) 
Base_A9$Dates_plant <- str_replace (Base_A9$Dates_plant, "12_2008", mdy("07/08/15")) 
Base_A9$Dates_plant <- str_replace (Base_A9$Dates_plant, "13_2007", mdy("07/08/15")) 
Base_A9$Dates_plant <- str_replace (Base_A9$Dates_plant, "13_2008", mdy("07/08/15")) 
Base_A9$Dates_plant <- str_replace (Base_A9$Dates_plant, "1_2008", mdy("09/11/15")) 
Base_A9$Dates_plant <- str_replace (Base_A9$Dates_plant, "1_2007", mdy("09/11/15")) 
Base_A9$Dates_plant <- str_replace (Base_A9$Dates_plant, "2_2008", mdy("10/12/15")) 
Base_A9$Dates_plant <- str_replace (Base_A9$Dates_plant, "2_2007", mdy("10/12/15")) 
Base_A9$Dates_plant <- str_replace (Base_A9$Dates_plant, "3_2007", mdy("11/11/15")) 
Base_A9$Dates_plant <- str_replace (Base_A9$Dates_plant, "3_2008", mdy("11/11/15"))
Base_A9$Dates_plant <- str_replace (Base_A9$Dates_plant, "4_2007", mdy("12/10/15"))
Base_A9$Dates_plant <- str_replace (Base_A9$Dates_plant, "5_2007", mdy("01/09/16")) #WRONG
Base_A9$Dates_plant <- str_replace (Base_A9$Dates_plant, "6_2007", mdy("02/08/16")) #WRONG

# Drop errors 
Base_A9 <- Base_A9 [!(Base_A9$Dates_plant=="11_1994" | 
                        Base_A9$Dates_plant=="12016-01-09"|
                        Base_A9$Dates_plant=="12016-02-08"|   
                        Base_A9$Dates_plant=="01/09/16"|
                        Base_A9$Dates_plant=="02/08/16"|   
                        Base_A9$Dates_plant=="2_NA"|
                        Base_A9$Dates_plant=="9_2002"|
                        Base_A9$Dates_plant=="NA_2007"|
                        Base_A9$Dates_plant=="NA_2008"|
                        Base_A9$Dates_plant=="NA_NA"),]

# Post-Harvest = end of calendar month - 
Base_A9$Dates_harvest <- as.character (Base_A9$Dates_harvest)

Base_A9$Dates_harvest <- str_replace (Base_A9$Dates_harvest, "10", "October")
Base_A9$Dates_harvest <- str_replace (Base_A9$Dates_harvest, "11", "November")
Base_A9$Dates_harvest <- str_replace (Base_A9$Dates_harvest, "12", "December") 
Base_A9$Dates_harvest <- str_replace (Base_A9$Dates_harvest, "13", "December")
Base_A9$Dates_harvest <- str_replace (Base_A9$Dates_harvest, "1", "January")
Base_A9$Dates_harvest <- str_replace (Base_A9$Dates_harvest, "2", "February")
Base_A9$Dates_harvest <- str_replace (Base_A9$Dates_harvest, "3", "March")
Base_A9$Dates_harvest <- str_replace (Base_A9$Dates_harvest, "4", "April") 
Base_A9$Dates_harvest <- str_replace (Base_A9$Dates_harvest, "5", "May") 
Base_A9$Dates_harvest <- str_replace (Base_A9$Dates_harvest, "6", "June") 
Base_A9$Dates_harvest <- str_replace (Base_A9$Dates_harvest, "7", "July") 
Base_A9$Dates_harvest <- str_replace (Base_A9$Dates_harvest, "8", "August")
Base_A9$Dates_harvest <- str_replace (Base_A9$Dates_harvest, "9", "September")

Base_A9$Dates_harvest <- str_replace (Base_A9$Dates_harvest, "January", mdy("10/10/15")) 
Base_A9$Dates_harvest <- str_replace (Base_A9$Dates_harvest, "February", mdy("11/09/15")) 
Base_A9$Dates_harvest <- str_replace (Base_A9$Dates_harvest, "March", mdy("12/09/15")) 
Base_A9$Dates_harvest <- str_replace (Base_A9$Dates_harvest, "April", mdy("01/08/16")) 
Base_A9$Dates_harvest <- str_replace (Base_A9$Dates_harvest, "May", mdy("02/07/16")) 
Base_A9$Dates_harvest <- str_replace (Base_A9$Dates_harvest, "June", mdy("03/09/16")) # Data collection ended, not possible past May
Base_A9$Dates_harvest <- str_replace (Base_A9$Dates_harvest, "July", mdy("04/08/16")) 
Base_A9$Dates_harvest <- str_replace (Base_A9$Dates_harvest, "August", mdy("05/08/16")) 
Base_A9$Dates_harvest <- str_replace (Base_A9$Dates_harvest, "September", mdy("06/07/16")) 
Base_A9$Dates_harvest <- str_replace (Base_A9$Dates_harvest, "October", mdy("07/07/16")) 
Base_A9$Dates_harvest <- str_replace (Base_A9$Dates_harvest, "November", mdy("08/06/16")) 
Base_A9$Dates_harvest <- str_replace (Base_A9$Dates_harvest, "December", mdy("09/10/16")) 

Base_A9 <- Base_A9 [!(Base_A9$Dates_harvest=="2016-07-07" | 
                      Base_A9$Dates_harvest=="2016-08-06"|
                      Base_A9$Dates_harvest=="2016-09-10"),]

Base_A9 <- Base_A9 [!is.na(Base_A9$ID_def),] 

# Number of days between harvest/planting = Grow_length
Base_A9$Dates_planting <- date (Base_A9$Dates_plant) 
Base_A9$Dates_harvest <- date (Base_A9$Dates_harvest)
Base_A9$Grow_length <- difftime(Base_A9$Dates_harvest, Base_A9$Dates_plant, units="days") 
Base_A9$Grow_length <- round(Base_A9$Grow_length) 
Base_A9$Grow_length <- as.numeric (Base_A9$Grow_length) 

Base_A9 <- Base_A9 [(Base_A9$Grow_length>=58),] # N=40 errors are dropped - 7200 fields

# Yields per ha (in kg)
Base_A9 <- Base_A9 [!is.na(Base_A9$Field_Area),]

# Variables
Base_A9$Yield1_ha <- (Base_A9$Yield1*10000/Base_A9$Field_Area)
Base_A9$Yield1_ha <- round (Base_A9$Yield1_ha, 0)

Base_A9$Yield2 <- as.numeric (Base_A9$Yield2)
Base_A9$Yield2_ha <- 625*Base_A9$Yield2 # 10000 / 16m2 = 625

Base_A9$UREA_Qty [is.na(Base_A9$UREA_Qty)] <- 0
Base_A9$UREA_ha <- (Base_A9$UREA_Qty*10000/Base_A9$Field_Area)
Base_A9$UREA_ha <- round (Base_A9$UREA_ha, 0)

Base_A9$DAP_Qty [is.na(Base_A9$DAP_Qty)] <- 0
Base_A9$DAP_ha <- (Base_A9$DAP_Qty*10000/Base_A9$Field_Area)
Base_A9$DAP_ha <- round (Base_A9$DAP_ha, 0)

# Recoding
Base_A9 <- Base_A9 [!is.na(Base_A9$Field_Area),] # 33 NAs
Base_A9 <- Base_A9 [!(Base_A9$Field_Area<=10),] # 19 fields dropped
Base_A9 <- Base_A9 [!(Base_A9$Field_Area>1000000),] #  fields dropped

Base_A9 <- Base_A9 [!is.na(Base_A9$Yield1),] # 12 NAs
Base_A9 <- Base_A9 [!(Base_A9$Yield1_ha>=100000),] # 11 fields dropped 

Base_A9 <- Base_A9 [Base_A9$DAP_ha>=0,] 
Base_A9 <- Base_A9 [!(Base_A9$DAP_ha>=100000),] # 3 fields dropped 
Base_A9 <- Base_A9 [!(Base_A9$UREA_ha>=100000),] # 1 fields dropped  - 7108 fields

# Recode NA of matching variables 
Base_A9$Terracing [is.na(Base_A9$Terracing)] <- FALSE
Base_A9$Water_C [is.na(Base_A9$Water_C)] <- FALSE
Base_A9$Affor [is.na(Base_A9$Affor)] <- FALSE
Base_A9$Contour_ploughing [is.na(Base_A9$Contour_ploughing)] <- FALSE
Base_A9$MinTill [is.na(Base_A9$MinTill)] <- FALSE
Base_A9$Manure [is.na(Base_A9$Manure)] <- "No"
Base_A9$Compost [is.na(Base_A9$Compost)] <- "No"
Base_A9$MinTill [is.na(Base_A9$MinTill)] <- FALSE
Base_A9$Imp [is.na(Base_A9$Imp)] <- FALSE
Base_A9$Crop_loss_other [is.na(Base_A9$Crop_loss_other)] <- FALSE
Base_A9$Irrig_riverdiv[is.na(Base_A9$Irrig_riverdiv)] <- FALSE
Base_A9$Irrig_pump[is.na(Base_A9$Irrig_pump)] <- FALSE
Base_A9$OrgFert <- Base_A9$Manure=="Yes" | Base_A9$Compost=="Yes"
Base_A9$Nutrient_const_Yes <- Base_A9$sq1=="Moderate Constraint" | Base_A9$sq1=="Severe Constraint" | Base_A9$sq1=="Very Severe Constraint"
Base_A9$Nutrient_const_No <- Base_A9$sq1=="No or Slight Constraint" 
Base_A9$Fertile_Soil <- Base_A9$Soil_quality == 1
Base_A9$Field_slope <- Base_A9$plot_srtmslp
Base_A9$Slope_Moderate <- Base_A9$Slope==2
Base_A9$Slope_Steep <- Base_A9$Slope==3
Base_A9$Slope_Flat <- Base_A9$Slope==1

summary (Base_A9)
glimpse (Base_A9)
write.csv (Base_A9, "Base_A9_w3.csv")


### Match ESS plots with Rainfall and temperature data

# A. Rainfall amount (RainAmt)
ETH_Rain <- read.csv("G:/A9 Soil water management methods and the 2015 Ethiopian drought/Data Analysis/SPEI/ETH_Rain_Daily_2015.csv") 
ETH_Rain[is.na(ETH_Rain)] <- 0 # Remplace NA by 0
ETH_Rain <- ETH_Rain[,-1] 

A <- Base_A9[,c("household_id", "Dates_harvest", "Dates_plant", "Grow_length", "ID_def")]
A$household_id <- as.numeric (A$household_id)
ETH_Rain$household_id <- as.numeric (ETH_Rain$household_id)
ETH_Rain = merge (ETH_Rain, A, by="household_id") # 7108 Fields from 2176 HH
rm (A)

# Rain Amount during growing period
A1 <- subset (ETH_Rain, Dates_plant=="2015-03-10" & Dates_harvest=="2015-10-10")  
A1$new <- rowSums(A1[2:216])
B1 <- subset (ETH_Rain, Dates_plant=="2015-03-10" & Dates_harvest=="2015-11-09")  
B1$new <- rowSums(B1[2:246])
C1 <- subset (ETH_Rain, Dates_plant=="2015-03-10" & Dates_harvest=="2015-12-09")  
C1$new <- rowSums(C1[2:276])
D1 <- subset (ETH_Rain, Dates_plant=="2015-03-10" & Dates_harvest=="2016-01-08")  
D1$new <- rowSums(D1[2:306])
E1 <- subset (ETH_Rain, Dates_plant=="2015-03-10" & Dates_harvest=="2016-02-07")  
E1$new <- rowSums(E1[2:336])
F1 <- subset (ETH_Rain, Dates_plant=="2015-03-10" & Dates_harvest=="2016-03-09")  
F1$new <- rowSums(F1[2:367])

V1 <- rbind (A1, B1, C1, D1, E1, F1)
rm (A1, B1, C1, D1, E1, F1)

A1 <- subset (ETH_Rain, Dates_plant=="2015-04-09" & Dates_harvest=="2015-10-10")  
A1$new <- rowSums(A1[32:216])
B1 <- subset (ETH_Rain, Dates_plant=="2015-04-09" & Dates_harvest=="2015-11-09")  
B1$new <- rowSums(B1[32:246])
C1 <- subset (ETH_Rain, Dates_plant=="2015-04-09" & Dates_harvest=="2015-12-09")  
C1$new <- rowSums(C1[32:276])
D1 <- subset (ETH_Rain, Dates_plant=="2015-04-09" & Dates_harvest=="2016-01-08")  
D1$new <- rowSums(D1[32:306])
E1 <- subset (ETH_Rain, Dates_plant=="2015-04-09" & Dates_harvest=="2016-02-07")  
E1$new <- rowSums(E1[32:336])
F1 <- subset (ETH_Rain, Dates_plant=="2015-04-09" & Dates_harvest=="2016-03-09")  
F1$new <- rowSums(F1[32:367])

V2 <- rbind (A1, B1, C1, D1, E1, F1)
rm (A1, B1, C1, D1, E1, F1)

A1 <- subset (ETH_Rain, Dates_plant=="2015-05-09" & Dates_harvest=="2015-10-10")  
A1$new <- rowSums(A1[62:216])
B1 <- subset (ETH_Rain, Dates_plant=="2015-05-09" & Dates_harvest=="2015-11-09")  
B1$new <- rowSums(B1[62:246])
C1 <- subset (ETH_Rain, Dates_plant=="2015-05-09" & Dates_harvest=="2015-12-09")  
C1$new <- rowSums(C1[62:276])
D1 <- subset (ETH_Rain, Dates_plant=="2015-05-09" & Dates_harvest=="2016-01-08")  
D1$new <- rowSums(D1[62:306])
E1 <- subset (ETH_Rain, Dates_plant=="2015-05-09" & Dates_harvest=="2016-02-07")  
E1$new <- rowSums(E1[62:336])
F1 <- subset (ETH_Rain, Dates_plant=="2015-05-09" & Dates_harvest=="2016-03-09")  
F1$new <- rowSums(F1[62:367])

V3 <- rbind (A1, B1, C1, D1, E1, F1)
rm (A1, B1, C1, D1, E1, F1)

A1 <- subset (ETH_Rain, Dates_plant=="2015-06-08" & Dates_harvest=="2015-10-10")  
A1$new <- rowSums(A1[92:216])
B1 <- subset (ETH_Rain, Dates_plant=="2015-06-08" & Dates_harvest=="2015-11-09")  
B1$new <- rowSums(B1[92:246])
C1 <- subset (ETH_Rain, Dates_plant=="2015-06-08" & Dates_harvest=="2015-12-09")  
C1$new <- rowSums(C1[92:276])
D1 <- subset (ETH_Rain, Dates_plant=="2015-06-08" & Dates_harvest=="2016-01-08")  
D1$new <- rowSums(D1[92:306])
E1 <- subset (ETH_Rain, Dates_plant=="2015-06-08" & Dates_harvest=="2016-02-07")  
E1$new <- rowSums(E1[92:336])
F1 <- subset (ETH_Rain, Dates_plant=="2015-06-08" & Dates_harvest=="2016-03-09")  
F1$new <- rowSums(F1[92:367])

V4 <- rbind (A1, B1, C1, D1, E1, F1)
rm (A1, B1, C1, D1, E1, F1)

A1 <- subset (ETH_Rain, Dates_plant=="2015-07-08" & Dates_harvest=="2015-10-10")  
A1$new <- rowSums(A1[122:216])
B1 <- subset (ETH_Rain, Dates_plant=="2015-07-08" & Dates_harvest=="2015-11-09")  
B1$new <- rowSums(B1[122:246])
C1 <- subset (ETH_Rain, Dates_plant=="2015-07-08" & Dates_harvest=="2015-12-09")  
C1$new <- rowSums(C1[122:276])
D1 <- subset (ETH_Rain, Dates_plant=="2015-07-08" & Dates_harvest=="2016-01-08")  
D1$new <- rowSums(D1[122:306])
E1 <- subset (ETH_Rain, Dates_plant=="2015-07-08" & Dates_harvest=="2016-02-07")  
E1$new <- rowSums(E1[122:336])
F1 <- subset (ETH_Rain, Dates_plant=="2015-07-08" & Dates_harvest=="2016-03-09")  
F1$new <- rowSums(F1[122:367])

V5 <- rbind (A1, B1, C1, D1, E1, F1)
rm (A1, B1, C1, D1, E1, F1)

A1 <- subset (ETH_Rain, Dates_plant=="2015-09-11" & Dates_harvest=="2015-10-10")  
A1$new <- rowSums(A1[187:216])
B1 <- subset (ETH_Rain, Dates_plant=="2015-09-11" & Dates_harvest=="2015-11-09")  
B1$new <- rowSums(B1[187:246])
C1 <- subset (ETH_Rain, Dates_plant=="2015-09-11" & Dates_harvest=="2015-12-09")  
C1$new <- rowSums(C1[187:276])
D1 <- subset (ETH_Rain, Dates_plant=="2015-09-11" & Dates_harvest=="2016-01-08")  
D1$new <- rowSums(D1[187:306])
E1 <- subset (ETH_Rain, Dates_plant=="2015-09-11" & Dates_harvest=="2016-02-07")  
E1$new <- rowSums(E1[187:336])
F1 <- subset (ETH_Rain, Dates_plant=="2015-09-11" & Dates_harvest=="2016-03-09")  
F1$new <- rowSums(F1[187:367])

V6 <- rbind (A1, B1, C1, D1, E1, F1)
rm (A1, B1, C1, D1, E1, F1)

B1 <- subset (ETH_Rain, Dates_plant=="2015-10-12" & Dates_harvest=="2015-11-09")  
B1$new <- rowSums(B1[218:246])
C1 <- subset (ETH_Rain, Dates_plant=="2015-10-12" & Dates_harvest=="2015-12-09")  
C1$new <- rowSums(C1[218:276])
D1 <- subset (ETH_Rain, Dates_plant=="2015-10-12" & Dates_harvest=="2016-01-08")  
D1$new <- rowSums(D1[218:306])
E1 <- subset (ETH_Rain, Dates_plant=="2015-10-12" & Dates_harvest=="2016-02-07")  
E1$new <- rowSums(E1[218:336])
F1 <- subset (ETH_Rain, Dates_plant=="2015-10-12" & Dates_harvest=="2016-03-09")  
F1$new <- rowSums(F1[218:367])

V7 <- rbind (B1, C1, D1, E1, F1)
rm (A1, B1, C1, D1, E1, F1)

C1 <- subset (ETH_Rain, Dates_plant=="2015-11-11" & Dates_harvest=="2015-12-09")  
C1$new <- rowSums(C1[248:276])
D1 <- subset (ETH_Rain, Dates_plant=="2015-11-11" & Dates_harvest=="2016-01-08")  
D1$new <- rowSums(D1[248:306])
E1 <- subset (ETH_Rain, Dates_plant=="2015-11-11" & Dates_harvest=="2016-02-07")  
E1$new <- rowSums(E1[248:336])
F1 <- subset (ETH_Rain, Dates_plant=="2015-11-11" & Dates_harvest=="2016-03-09")  
F1$new <- rowSums(F1[248:367])

V8 <- rbind (C1, D1, E1, F1)
rm (C1, D1, E1, F1)

ETH_Rain <- rbind (V1,V2,V3,V4,V5,V6,V7,V8)
rm (V1,V2,V3,V4,V5,V6,V7,V8)

library(reshape)
ETH_Rain <- rename(ETH_Rain, c("new"="RainAmt"))
glimpse (Base_A9)
ETH_Rain <-ETH_Rain[!is.na(ETH_Rain$household_id),]

write.csv(ETH_Rain, "ETH_Rain.csv") # 7104 unique fields
ETH_Rain <- read.csv("C:/Users/fkosmowski/Documents/ETH_Rain.csv") 
glimpse (ETH_Rain)

# B. Occurences of dry spells (7 days)
# ETH_Rain data transformation to fit (seas)
library(tidyr)
ETH_2 <- gather(ETH_Rain, date, Amt, - c(ID_def, household_id, Dates_plant, Dates_harvest, Grow_length)) # 7104 * 367 = 2.607.168 raws

# table (ETH_2$ID_def, ETH_2$date)
summary (ETH_Rain)
ETH_2$date[ETH_2$date == "layer"] <- "20150310"
ETH_2$date[ETH_2$date == "layer.1"] <-"20150311"
ETH_2$date[ETH_2$date == "layer.2"] <-"20150312"
ETH_2$date[ETH_2$date == "layer.3"] <-"20150313"
ETH_2$date[ETH_2$date == "layer.4"] <-"20150314"
ETH_2$date[ETH_2$date == "layer.5"] <-"20150315"
ETH_2$date[ETH_2$date == "layer.6"] <-"20150316"
ETH_2$date[ETH_2$date == "layer.7"] <-"20150317"
ETH_2$date[ETH_2$date == "layer.8"] <-"20150318"
ETH_2$date[ETH_2$date == "layer.9"] <-"20150319"
ETH_2$date[ETH_2$date == "layer.10"] <-"20150320"
ETH_2$date[ETH_2$date == "layer.11"] <-"20150321"
ETH_2$date[ETH_2$date == "layer.12"] <-"20150322"
ETH_2$date[ETH_2$date == "layer.13"] <-"20150323"
ETH_2$date[ETH_2$date == "layer.14"] <-"20150324"
ETH_2$date[ETH_2$date == "layer.15"] <-"20150325"
ETH_2$date[ETH_2$date == "layer.16"] <-"20150326"
ETH_2$date[ETH_2$date == "layer.17"] <-"20150327"
ETH_2$date[ETH_2$date == "layer.18"] <-"20150328"
ETH_2$date[ETH_2$date == "layer.19"] <-"20150329"
ETH_2$date[ETH_2$date == "layer.20"] <-"20150330"
ETH_2$date[ETH_2$date == "layer.21"] <-"20150331"
ETH_2$date[ETH_2$date == "layer.22"] <-"20150401"
ETH_2$date[ETH_2$date == "layer.23"] <-"20150402"
ETH_2$date[ETH_2$date == "layer.24"] <-"20150403"
ETH_2$date[ETH_2$date == "layer.25"] <-"20150404"
ETH_2$date[ETH_2$date == "layer.26"] <-"20150405"
ETH_2$date[ETH_2$date == "layer.27"] <-"20150406"
ETH_2$date[ETH_2$date == "layer.28"] <-"20150407"
ETH_2$date[ETH_2$date == "layer.29"] <-"20150408"
ETH_2$date[ETH_2$date == "layer.30"] <-"20150409"
ETH_2$date[ETH_2$date == "layer.31"] <-"20150410"
ETH_2$date[ETH_2$date == "layer.32"] <-"20150411"
ETH_2$date[ETH_2$date == "layer.33"] <-"20150412"
ETH_2$date[ETH_2$date == "layer.34"] <-"20150413"
ETH_2$date[ETH_2$date == "layer.35"] <-"20150414"
ETH_2$date[ETH_2$date == "layer.36"] <-"20150415"
ETH_2$date[ETH_2$date == "layer.37"] <-"20150416"
ETH_2$date[ETH_2$date == "layer.38"] <-"20150417"
ETH_2$date[ETH_2$date == "layer.39"] <-"20150418"
ETH_2$date[ETH_2$date == "layer.40"] <-"20150419"
ETH_2$date[ETH_2$date == "layer.41"] <-"20150420"
ETH_2$date[ETH_2$date == "layer.42"] <-"20150421"
ETH_2$date[ETH_2$date == "layer.43"] <-"20150422"
ETH_2$date[ETH_2$date == "layer.44"] <-"20150423"
ETH_2$date[ETH_2$date == "layer.45"] <-"20150424"
ETH_2$date[ETH_2$date == "layer.46"] <-"20150425"
ETH_2$date[ETH_2$date == "layer.47"] <-"20150426"
ETH_2$date[ETH_2$date == "layer.48"] <-"20150427"
ETH_2$date[ETH_2$date == "layer.49"] <-"20150428"
ETH_2$date[ETH_2$date == "layer.50"] <-"20150429"
ETH_2$date[ETH_2$date == "layer.51"] <-"20150430"
ETH_2$date[ETH_2$date == "layer.52"] <-"20150501"
ETH_2$date[ETH_2$date == "layer.53"] <-"20150502"
ETH_2$date[ETH_2$date == "layer.54"] <-"20150503"
ETH_2$date[ETH_2$date == "layer.55"] <-"20150504"
ETH_2$date[ETH_2$date == "layer.56"] <-"20150505"
ETH_2$date[ETH_2$date == "layer.57"] <-"20150506"
ETH_2$date[ETH_2$date == "layer.58"] <-"20150507"
ETH_2$date[ETH_2$date == "layer.59"] <-"20150508"
ETH_2$date[ETH_2$date == "layer.60"] <-"20150509"
ETH_2$date[ETH_2$date == "layer.61"] <-"20150510"
ETH_2$date[ETH_2$date == "layer.62"] <-"20150511"
ETH_2$date[ETH_2$date == "layer.63"] <-"20150512"
ETH_2$date[ETH_2$date == "layer.64"] <-"20150513"
ETH_2$date[ETH_2$date == "layer.65"] <-"20150514"
ETH_2$date[ETH_2$date == "layer.66"] <-"20150515"
ETH_2$date[ETH_2$date == "layer.67"] <-"20150516"
ETH_2$date[ETH_2$date == "layer.68"] <-"20150517"
ETH_2$date[ETH_2$date == "layer.69"] <-"20150518"
ETH_2$date[ETH_2$date == "layer.70"] <-"20150519"
ETH_2$date[ETH_2$date == "layer.71"] <-"20150520"
ETH_2$date[ETH_2$date == "layer.72"] <-"20150521"
ETH_2$date[ETH_2$date == "layer.73"] <-"20150522"
ETH_2$date[ETH_2$date == "layer.74"] <-"20150523"
ETH_2$date[ETH_2$date == "layer.75"] <-"20150524"
ETH_2$date[ETH_2$date == "layer.76"] <-"20150525"
ETH_2$date[ETH_2$date == "layer.77"] <-"20150526"
ETH_2$date[ETH_2$date == "layer.78"] <-"20150527"
ETH_2$date[ETH_2$date == "layer.79"] <-"20150528"
ETH_2$date[ETH_2$date == "layer.80"] <-"20150529"
ETH_2$date[ETH_2$date == "layer.81"] <-"20150530"
ETH_2$date[ETH_2$date == "layer.82"] <-"20150531"
ETH_2$date[ETH_2$date == "layer.83"] <-"20150601"
ETH_2$date[ETH_2$date == "layer.84"] <-"20150602"
ETH_2$date[ETH_2$date == "layer.85"] <-"20150603"
ETH_2$date[ETH_2$date == "layer.86"] <-"20150604"
ETH_2$date[ETH_2$date == "layer.87"] <-"20150605"
ETH_2$date[ETH_2$date == "layer.88"] <-"20150606"
ETH_2$date[ETH_2$date == "layer.89"] <-"20150607"
ETH_2$date[ETH_2$date == "layer.90"] <-"20150608"
ETH_2$date[ETH_2$date == "layer.91"] <-"20150609"
ETH_2$date[ETH_2$date == "layer.92"] <-"20150610"
ETH_2$date[ETH_2$date == "layer.93"] <-"20150611"
ETH_2$date[ETH_2$date == "layer.94"] <-"20150612"
ETH_2$date[ETH_2$date == "layer.95"] <-"20150613"
ETH_2$date[ETH_2$date == "layer.96"] <-"20150614"
ETH_2$date[ETH_2$date == "layer.97"] <-"20150615"
ETH_2$date[ETH_2$date == "layer.98"] <-"20150616"
ETH_2$date[ETH_2$date == "layer.99"] <-"20150617"
ETH_2$date[ETH_2$date == "layer.100"] <-"20150618"
ETH_2$date[ETH_2$date == "layer.101"] <-"20150619"
ETH_2$date[ETH_2$date == "layer.102"] <-"20150620"
ETH_2$date[ETH_2$date == "layer.103"] <-"20150621"
ETH_2$date[ETH_2$date == "layer.104"] <-"20150622"
ETH_2$date[ETH_2$date == "layer.105"] <-"20150623"
ETH_2$date[ETH_2$date == "layer.106"] <-"20150624"
ETH_2$date[ETH_2$date == "layer.107"] <-"20150625"
ETH_2$date[ETH_2$date == "layer.108"] <-"20150626"
ETH_2$date[ETH_2$date == "layer.109"] <-"20150627"
ETH_2$date[ETH_2$date == "layer.110"] <-"20150628"
ETH_2$date[ETH_2$date == "layer.111"] <-"20150629"
ETH_2$date[ETH_2$date == "layer.112"] <-"20150630"
ETH_2$date[ETH_2$date == "layer.113"] <-"20150701"
ETH_2$date[ETH_2$date == "layer.114"] <-"20150702"
ETH_2$date[ETH_2$date == "layer.115"] <-"20150703"
ETH_2$date[ETH_2$date == "layer.116"] <-"20150704"
ETH_2$date[ETH_2$date == "layer.117"] <-"20150705"
ETH_2$date[ETH_2$date == "layer.118"] <-"20150706"
ETH_2$date[ETH_2$date == "layer.119"] <-"20150707"
ETH_2$date[ETH_2$date == "layer.120"] <-"20150708"
ETH_2$date[ETH_2$date == "layer.121"] <-"20150709"
ETH_2$date[ETH_2$date == "layer.122"] <-"20150710"
ETH_2$date[ETH_2$date == "layer.123"] <-"20150711"
ETH_2$date[ETH_2$date == "layer.124"] <-"20150712"
ETH_2$date[ETH_2$date == "layer.125"] <-"20150713"
ETH_2$date[ETH_2$date == "layer.126"] <-"20150714"
ETH_2$date[ETH_2$date == "layer.127"] <-"20150715"
ETH_2$date[ETH_2$date == "layer.128"] <-"20150716"
ETH_2$date[ETH_2$date == "layer.129"] <-"20150717"
ETH_2$date[ETH_2$date == "layer.130"] <-"20150718"
ETH_2$date[ETH_2$date == "layer.131"] <-"20150719"
ETH_2$date[ETH_2$date == "layer.132"] <-"20150720"
ETH_2$date[ETH_2$date == "layer.133"] <-"20150721"
ETH_2$date[ETH_2$date == "layer.134"] <-"20150722"
ETH_2$date[ETH_2$date == "layer.135"] <-"20150723"
ETH_2$date[ETH_2$date == "layer.136"] <-"20150724"
ETH_2$date[ETH_2$date == "layer.137"] <-"20150725"
ETH_2$date[ETH_2$date == "layer.138"] <-"20150726"
ETH_2$date[ETH_2$date == "layer.139"] <-"20150727"
ETH_2$date[ETH_2$date == "layer.140"] <-"20150728"
ETH_2$date[ETH_2$date == "layer.141"] <-"20150729"
ETH_2$date[ETH_2$date == "layer.142"] <-"20150730"
ETH_2$date[ETH_2$date == "layer.143"] <-"20150731"
ETH_2$date[ETH_2$date == "layer.144"] <-"20150801"
ETH_2$date[ETH_2$date == "layer.145"] <-"20150802"
ETH_2$date[ETH_2$date == "layer.146"] <-"20150803"
ETH_2$date[ETH_2$date == "layer.147"] <-"20150804"
ETH_2$date[ETH_2$date == "layer.148"] <-"20150805"
ETH_2$date[ETH_2$date == "layer.149"] <-"20150806"
ETH_2$date[ETH_2$date == "layer.150"] <-"20150807"
ETH_2$date[ETH_2$date == "layer.151"] <-"20150808"
ETH_2$date[ETH_2$date == "layer.152"] <-"20150809"
ETH_2$date[ETH_2$date == "layer.153"] <-"20150810"
ETH_2$date[ETH_2$date == "layer.154"] <-"20150811"
ETH_2$date[ETH_2$date == "layer.155"] <-"20150812"
ETH_2$date[ETH_2$date == "layer.156"] <-"20150813"
ETH_2$date[ETH_2$date == "layer.157"] <-"20150814"
ETH_2$date[ETH_2$date == "layer.158"] <-"20150815"
ETH_2$date[ETH_2$date == "layer.159"] <-"20150816"
ETH_2$date[ETH_2$date == "layer.160"] <-"20150817"
ETH_2$date[ETH_2$date == "layer.161"] <-"20150818"
ETH_2$date[ETH_2$date == "layer.162"] <-"20150819"
ETH_2$date[ETH_2$date == "layer.163"] <-"20150820"
ETH_2$date[ETH_2$date == "layer.164"] <-"20150821"
ETH_2$date[ETH_2$date == "layer.165"] <-"20150822"
ETH_2$date[ETH_2$date == "layer.166"] <-"20150823"
ETH_2$date[ETH_2$date == "layer.167"] <-"20150824"
ETH_2$date[ETH_2$date == "layer.168"] <-"20150825"
ETH_2$date[ETH_2$date == "layer.169"] <-"20150826"
ETH_2$date[ETH_2$date == "layer.170"] <-"20150827"
ETH_2$date[ETH_2$date == "layer.171"] <-"20150828"
ETH_2$date[ETH_2$date == "layer.172"] <-"20150829"
ETH_2$date[ETH_2$date == "layer.173"] <-"20150830"
ETH_2$date[ETH_2$date == "layer.174"] <-"20150831"
ETH_2$date[ETH_2$date == "layer.175"] <-"20150901"
ETH_2$date[ETH_2$date == "layer.176"] <-"20150902"
ETH_2$date[ETH_2$date == "layer.177"] <-"20150903"
ETH_2$date[ETH_2$date == "layer.178"] <-"20150904"
ETH_2$date[ETH_2$date == "layer.179"] <-"20150905"
ETH_2$date[ETH_2$date == "layer.180"] <-"20150906"
ETH_2$date[ETH_2$date == "layer.181"] <-"20150907"
ETH_2$date[ETH_2$date == "layer.182"] <-"20150908"
ETH_2$date[ETH_2$date == "layer.183"] <-"20150909"
ETH_2$date[ETH_2$date == "layer.184"] <-"20150910"
ETH_2$date[ETH_2$date == "layer.185"] <-"20150911"
ETH_2$date[ETH_2$date == "layer.186"] <-"20150912"
ETH_2$date[ETH_2$date == "layer.187"] <-"20150913"
ETH_2$date[ETH_2$date == "layer.188"] <-"20150914"
ETH_2$date[ETH_2$date == "layer.189"] <-"20150915"
ETH_2$date[ETH_2$date == "layer.190"] <-"20150916"
ETH_2$date[ETH_2$date == "layer.191"] <-"20150917"
ETH_2$date[ETH_2$date == "layer.192"] <-"20150918"
ETH_2$date[ETH_2$date == "layer.193"] <-"20150919"
ETH_2$date[ETH_2$date == "layer.194"] <-"20150920"
ETH_2$date[ETH_2$date == "layer.195"] <-"20150921"
ETH_2$date[ETH_2$date == "layer.196"] <-"20150922"
ETH_2$date[ETH_2$date == "layer.197"] <-"20150923"
ETH_2$date[ETH_2$date == "layer.198"] <-"20150924"
ETH_2$date[ETH_2$date == "layer.199"] <-"20150925"
ETH_2$date[ETH_2$date == "layer.200"] <-"20150926"
ETH_2$date[ETH_2$date == "layer.201"] <-"20150927"
ETH_2$date[ETH_2$date == "layer.202"] <-"20150928"
ETH_2$date[ETH_2$date == "layer.203"] <-"20150929"
ETH_2$date[ETH_2$date == "layer.204"] <-"20150930"
ETH_2$date[ETH_2$date == "layer.205"] <-"20151001"
ETH_2$date[ETH_2$date == "layer.206"] <-"20151002"
ETH_2$date[ETH_2$date == "layer.207"] <-"20151003"
ETH_2$date[ETH_2$date == "layer.208"] <-"20151004"
ETH_2$date[ETH_2$date == "layer.209"] <-"20151005"
ETH_2$date[ETH_2$date == "layer.210"] <-"20151006"
ETH_2$date[ETH_2$date == "layer.211"] <-"20151007"
ETH_2$date[ETH_2$date == "layer.212"] <-"20151008"
ETH_2$date[ETH_2$date == "layer.213"] <-"20151009"
ETH_2$date[ETH_2$date == "layer.214"] <-"20151010"
ETH_2$date[ETH_2$date == "layer.215"] <-"20151011"
ETH_2$date[ETH_2$date == "layer.216"] <-"20151012"
ETH_2$date[ETH_2$date == "layer.217"] <-"20151013"
ETH_2$date[ETH_2$date == "layer.218"] <-"20151014"
ETH_2$date[ETH_2$date == "layer.219"] <-"20151015"
ETH_2$date[ETH_2$date == "layer.220"] <-"20151016"
ETH_2$date[ETH_2$date == "layer.221"] <-"20151017"
ETH_2$date[ETH_2$date == "layer.222"] <-"20151018"
ETH_2$date[ETH_2$date == "layer.223"] <-"20151019"
ETH_2$date[ETH_2$date == "layer.224"] <-"20151020"
ETH_2$date[ETH_2$date == "layer.225"] <-"20151021"
ETH_2$date[ETH_2$date == "layer.226"] <-"20151022"
ETH_2$date[ETH_2$date == "layer.227"] <-"20151023"
ETH_2$date[ETH_2$date == "layer.228"] <-"20151024"
ETH_2$date[ETH_2$date == "layer.229"] <-"20151025"
ETH_2$date[ETH_2$date == "layer.230"] <-"20151026"
ETH_2$date[ETH_2$date == "layer.231"] <-"20151027"
ETH_2$date[ETH_2$date == "layer.232"] <-"20151028"
ETH_2$date[ETH_2$date == "layer.233"] <-"20151029"
ETH_2$date[ETH_2$date == "layer.234"] <-"20151030"
ETH_2$date[ETH_2$date == "layer.235"] <-"20151031"
ETH_2$date[ETH_2$date == "layer.236"] <-"20151101"
ETH_2$date[ETH_2$date == "layer.237"] <-"20151102"
ETH_2$date[ETH_2$date == "layer.238"] <-"20151103"
ETH_2$date[ETH_2$date == "layer.239"] <-"20151104"
ETH_2$date[ETH_2$date == "layer.240"] <-"20151105"
ETH_2$date[ETH_2$date == "layer.241"] <-"20151106"
ETH_2$date[ETH_2$date == "layer.242"] <-"20151107"
ETH_2$date[ETH_2$date == "layer.243"] <-"20151108"
ETH_2$date[ETH_2$date == "layer.244"] <-"20151109"
ETH_2$date[ETH_2$date == "layer.245"] <-"20151110"
ETH_2$date[ETH_2$date == "layer.246"] <-"20151111"
ETH_2$date[ETH_2$date == "layer.247"] <-"20151112"
ETH_2$date[ETH_2$date == "layer.248"] <-"20151113"
ETH_2$date[ETH_2$date == "layer.249"] <-"20151114"
ETH_2$date[ETH_2$date == "layer.250"] <-"20151115"
ETH_2$date[ETH_2$date == "layer.251"] <-"20151116"
ETH_2$date[ETH_2$date == "layer.252"] <-"20151117"
ETH_2$date[ETH_2$date == "layer.253"] <-"20151118"
ETH_2$date[ETH_2$date == "layer.254"] <-"20151119"
ETH_2$date[ETH_2$date == "layer.255"] <-"20151120"
ETH_2$date[ETH_2$date == "layer.256"] <-"20151121"
ETH_2$date[ETH_2$date == "layer.257"] <-"20151122"
ETH_2$date[ETH_2$date == "layer.258"] <-"20151123"
ETH_2$date[ETH_2$date == "layer.259"] <-"20151124"
ETH_2$date[ETH_2$date == "layer.260"] <-"20151125"
ETH_2$date[ETH_2$date == "layer.261"] <-"20151126"
ETH_2$date[ETH_2$date == "layer.262"] <-"20151127"
ETH_2$date[ETH_2$date == "layer.263"] <-"20151128"
ETH_2$date[ETH_2$date == "layer.264"] <-"20151129"
ETH_2$date[ETH_2$date == "layer.265"] <-"20151130"
ETH_2$date[ETH_2$date == "layer.266"] <-"20151201"
ETH_2$date[ETH_2$date == "layer.267"] <-"20151202"
ETH_2$date[ETH_2$date == "layer.268"] <-"20151203"
ETH_2$date[ETH_2$date == "layer.269"] <-"20151204"
ETH_2$date[ETH_2$date == "layer.270"] <-"20151205"
ETH_2$date[ETH_2$date == "layer.271"] <-"20151206"
ETH_2$date[ETH_2$date == "layer.272"] <-"20151207"
ETH_2$date[ETH_2$date == "layer.273"] <-"20151208"
ETH_2$date[ETH_2$date == "layer.274"] <-"20151209"
ETH_2$date[ETH_2$date == "layer.275"] <-"20151210"
ETH_2$date[ETH_2$date == "layer.276"] <-"20151211"
ETH_2$date[ETH_2$date == "layer.277"] <-"20151212"
ETH_2$date[ETH_2$date == "layer.278"] <-"20151213"
ETH_2$date[ETH_2$date == "layer.279"] <-"20151214"
ETH_2$date[ETH_2$date == "layer.280"] <-"20151215"
ETH_2$date[ETH_2$date == "layer.281"] <-"20151216"
ETH_2$date[ETH_2$date == "layer.282"] <-"20151217"
ETH_2$date[ETH_2$date == "layer.283"] <-"20151218"
ETH_2$date[ETH_2$date == "layer.284"] <-"20151219"
ETH_2$date[ETH_2$date == "layer.285"] <-"20151220"
ETH_2$date[ETH_2$date == "layer.286"] <-"20151221"
ETH_2$date[ETH_2$date == "layer.287"] <-"20151222"
ETH_2$date[ETH_2$date == "layer.288"] <-"20151223"
ETH_2$date[ETH_2$date == "layer.289"] <-"20151224"
ETH_2$date[ETH_2$date == "layer.290"] <-"20151225"
ETH_2$date[ETH_2$date == "layer.291"] <-"20151226"
ETH_2$date[ETH_2$date == "layer.292"] <-"20151227"
ETH_2$date[ETH_2$date == "layer.293"] <-"20151228"
ETH_2$date[ETH_2$date == "layer.294"] <-"20151229"
ETH_2$date[ETH_2$date == "layer.295"] <-"20151230"
ETH_2$date[ETH_2$date == "layer.296"] <-"20151231"
ETH_2$date[ETH_2$date == "layer.297"] <-"20160101"
ETH_2$date[ETH_2$date == "layer.298"] <-"20160102"
ETH_2$date[ETH_2$date == "layer.299"] <-"20160103"
ETH_2$date[ETH_2$date == "layer.300"] <-"20160104"
ETH_2$date[ETH_2$date == "layer.301"] <-"20160105"
ETH_2$date[ETH_2$date == "layer.302"] <-"20160106"
ETH_2$date[ETH_2$date == "layer.303"] <-"20160107"
ETH_2$date[ETH_2$date == "layer.304"] <-"20160108"
ETH_2$date[ETH_2$date == "layer.305"] <-"20160109"
ETH_2$date[ETH_2$date == "layer.306"] <-"20160110"
ETH_2$date[ETH_2$date == "layer.307"] <-"20160111"
ETH_2$date[ETH_2$date == "layer.308"] <-"20160112"
ETH_2$date[ETH_2$date == "layer.309"] <-"20160113"
ETH_2$date[ETH_2$date == "layer.310"] <-"20160114"
ETH_2$date[ETH_2$date == "layer.311"] <-"20160115"
ETH_2$date[ETH_2$date == "layer.312"] <-"20160116"
ETH_2$date[ETH_2$date == "layer.313"] <-"20160117"
ETH_2$date[ETH_2$date == "layer.314"] <-"20160118"
ETH_2$date[ETH_2$date == "layer.315"] <-"20160119"
ETH_2$date[ETH_2$date == "layer.316"] <-"20160120"
ETH_2$date[ETH_2$date == "layer.317"] <-"20160121"
ETH_2$date[ETH_2$date == "layer.318"] <-"20160122"
ETH_2$date[ETH_2$date == "layer.319"] <-"20160123"
ETH_2$date[ETH_2$date == "layer.320"] <-"20160124"
ETH_2$date[ETH_2$date == "layer.321"] <-"20160125"
ETH_2$date[ETH_2$date == "layer.322"] <-"20160126"
ETH_2$date[ETH_2$date == "layer.323"] <-"20160127"
ETH_2$date[ETH_2$date == "layer.324"] <-"20160128"
ETH_2$date[ETH_2$date == "layer.325"] <-"20160129"
ETH_2$date[ETH_2$date == "layer.326"] <-"20160130"
ETH_2$date[ETH_2$date == "layer.327"] <-"20160131"
ETH_2$date[ETH_2$date == "layer.328"] <-"20160201"
ETH_2$date[ETH_2$date == "layer.329"] <-"20160202"
ETH_2$date[ETH_2$date == "layer.330"] <-"20160203"
ETH_2$date[ETH_2$date == "layer.331"] <-"20160204"
ETH_2$date[ETH_2$date == "layer.332"] <-"20160205"
ETH_2$date[ETH_2$date == "layer.333"] <-"20160206"
ETH_2$date[ETH_2$date == "layer.334"] <-"20160207"
ETH_2$date[ETH_2$date == "layer.335"] <-"20160208"
ETH_2$date[ETH_2$date == "layer.336"] <-"20160209"
ETH_2$date[ETH_2$date == "layer.337"] <-"20160210"
ETH_2$date[ETH_2$date == "layer.338"] <-"20160211"
ETH_2$date[ETH_2$date == "layer.339"] <-"20160212"
ETH_2$date[ETH_2$date == "layer.340"] <-"20160213"
ETH_2$date[ETH_2$date == "layer.341"] <-"20160214"
ETH_2$date[ETH_2$date == "layer.342"] <-"20160215"
ETH_2$date[ETH_2$date == "layer.343"] <-"20160216"
ETH_2$date[ETH_2$date == "layer.344"] <-"20160217"
ETH_2$date[ETH_2$date == "layer.345"] <-"20160218"
ETH_2$date[ETH_2$date == "layer.346"] <-"20160219"
ETH_2$date[ETH_2$date == "layer.347"] <-"20160220"
ETH_2$date[ETH_2$date == "layer.348"] <-"20160221"
ETH_2$date[ETH_2$date == "layer.349"] <-"20160222"
ETH_2$date[ETH_2$date == "layer.350"] <-"20160223"
ETH_2$date[ETH_2$date == "layer.351"] <-"20160224"
ETH_2$date[ETH_2$date == "layer.352"] <-"20160225"
ETH_2$date[ETH_2$date == "layer.353"] <-"20160226"
ETH_2$date[ETH_2$date == "layer.354"] <-"20160227"
ETH_2$date[ETH_2$date == "layer.355"] <-"20160228"
ETH_2$date[ETH_2$date == "layer.356"] <-"20160229"
ETH_2$date[ETH_2$date == "layer.357"] <-"20160301"
ETH_2$date[ETH_2$date == "layer.358"] <-"20160302"
ETH_2$date[ETH_2$date == "layer.359"] <-"20160303"
ETH_2$date[ETH_2$date == "layer.360"] <-"20160304"
ETH_2$date[ETH_2$date == "layer.361"] <-"20160305"
ETH_2$date[ETH_2$date == "layer.362"] <-"20160306"
ETH_2$date[ETH_2$date == "layer.363"] <-"20160307"
ETH_2$date[ETH_2$date == "layer.364"] <-"20160308"
ETH_2$date[ETH_2$date == "layer.365"] <-"20160309"
ETH_2$date[ETH_2$date == "layer.366"] <-"20160310"

ETH_2$date <-  as.Date(ETH_2[["date"]], "%Y%m%d")
# ETH_2 <-ETH_2[!is.na(ETH_2$date),]
# ETH_2$dup <- paste (ETH_2$ID_def, ".",ETH_2$date) # No NAs no duplicates
# ETH_2 <- ETH_2[!duplicated(ETH_2$dup), ] # Why is there 500 000 duplicates ???

table (ETH_Rain$Dates_plant, ETH_Rain$Dates_harvest)
#table (ETH_2$Dates_plant, ETH_2$Dates_harvest)

A <- subset (ETH_2, Dates_plant=="2015-03-10" & Dates_harvest=="2015-10-10")  
A <- subset (A, date>="2015-03-10" & date<"2015-10-10")  # 245 days * 8 ID_Def = 1720
A <- split(A, A$ID_def, drop =TRUE) # Creates a LIST with one dataframe per Parcel_id
B <- subset (ETH_2, Dates_plant=="2015-03-10" & Dates_harvest=="2015-11-09") # = 1960
B <- subset (B, date>="2015-03-10" & date<"2015-11-09")  
B <- split(B, B$ID_def, drop =TRUE) 
C <- subset (ETH_2, Dates_plant=="2015-03-10" & Dates_harvest=="2015-12-09")  
C <- subset (C, date>="2015-03-10" & date<"2015-12-09")  # = 5255 obs
C <- split(C, C$ID_def, drop =TRUE) 
D <- subset (ETH_2, Dates_plant=="2015-03-10" & Dates_harvest=="2016-01-08")  
D <- subset (D, date>="2015-03-10" & date<"2016-01-08")  
D <- split(D, D$ID_def, drop =TRUE) 
Dbis <- subset (ETH_2, Dates_plant=="2015-03-10" & Dates_harvest=="2016-02-07")  
Dbis <- subset (Dbis, date>="2015-03-10" & date<"2016-02-07")  
Dbis <- split(Dbis, Dbis$ID_def, drop =TRUE) 

E <- subset (ETH_2, Dates_plant=="2015-04-09" & Dates_harvest=="2015-10-10")  
E <- subset (E, date>="2015-04-09" & date<"2015-10-10")  
E <- split(E, E$ID_def, drop =TRUE) 
Fx <- subset (ETH_2, Dates_plant=="2015-04-09" & Dates_harvest=="2015-11-09")  
Fx <- subset (Fx, date>="2015-04-09" & date<"2015-11-09")  
Fx <- split(Fx, Fx$ID_def, drop =TRUE) 
G <- subset (ETH_2, Dates_plant=="2015-04-09" & Dates_harvest=="2015-12-09")  
G <- subset (G, date>="2015-04-09" & date<"2015-12-09")  
G <- split(G, G$ID_def, drop =TRUE) 
H <- subset (ETH_2, Dates_plant=="2015-04-09" & Dates_harvest=="2016-01-08")  
H <- subset (H, date>="2015-04-09" & date<"2016-01-08")  
H <- split(H, H$ID_def, drop =TRUE) 
I <- subset (ETH_2, Dates_plant=="2015-04-09" & Dates_harvest=="2016-02-07")  
I <- subset (I, date>="2015-04-09" & date<"2016-02-07")  
I <- split(I, I$ID_def, drop =TRUE)  

J <- subset (ETH_2, Dates_plant=="2015-05-09" & Dates_harvest=="2015-10-10")  
J <- subset (J, date>="2015-05-09" & date<"2015-10-10")  
J <- split(J, J$ID_def, drop =TRUE) 
K <- subset (ETH_2, Dates_plant=="2015-05-09" & Dates_harvest=="2015-11-09")  
K <- subset (K, date>="2015-05-09" & date<"2015-11-09")  
K <- split(K, K$ID_def, drop =TRUE) 
L <- subset (ETH_2, Dates_plant=="2015-05-09" & Dates_harvest=="2015-12-09")  
L <- subset (L, date>="2015-05-09" & date<"2015-12-09")  
L <- split(L, L$ID_def, drop =TRUE) 
M <- subset (ETH_2, Dates_plant=="2015-05-09" & Dates_harvest=="2016-01-08")  
M <- subset (M, date>="2015-05-09" & date<"2016-01-08")  
M <- split(M, M$ID_def, drop =TRUE) 
N <- subset (ETH_2, Dates_plant=="2015-05-09" & Dates_harvest=="2016-02-07")  
N <- subset (N, date>="2015-05-09" & date<"2016-02-07")  
N <- split(N, N$ID_def, drop =TRUE) 
O <- subset (ETH_2, Dates_plant=="2015-05-09" & Dates_harvest=="2016-03-09")  
O <- subset (O, date>="2015-05-09" & date<"2016-03-09")  
O <- split(O, O$ID_def, drop =TRUE) 

P <- subset (ETH_2, Dates_plant=="2015-06-08" & Dates_harvest=="2015-10-10")  
P <- subset (P, date>="2015-06-08" & date<"2015-10-10")  
P <- split(P, P$ID_def, drop =TRUE) 
Q <- subset (ETH_2, Dates_plant=="2015-06-08" & Dates_harvest=="2015-11-09")  
Q <- subset (Q, date>="2015-06-08" & date<"2015-11-09")  
Q <- split(Q, Q$ID_def, drop =TRUE) 
R <- subset (ETH_2, Dates_plant=="2015-06-08" & Dates_harvest=="2015-12-09")  
R <- subset (R, date>="2015-06-08" & date<"2015-12-09")  
R <- split(R, R$ID_def, drop =TRUE) 
S <- subset (ETH_2, Dates_plant=="2015-06-08" & Dates_harvest=="2016-01-08")  
S <- subset (S, date>="2015-06-08" & date<"2016-01-08")  
S <- split(S, S$ID_def, drop =TRUE) 
Tx <- subset (ETH_2, Dates_plant=="2015-06-08" & Dates_harvest=="2016-02-07")  
Tx <- subset (Tx, date>="2015-06-08" & date<"2016-02-07")  
Tx <- split(Tx, Tx$ID_def, drop =TRUE) 
U <- subset (ETH_2, Dates_plant=="2015-06-08" & Dates_harvest=="2016-03-09")  
U <- subset (U, date>="2015-06-08" & date<"2016-03-09")  
U <- split(U, U$ID_def, drop =TRUE) 

V <- subset (ETH_2, Dates_plant=="2015-07-08" & Dates_harvest=="2015-10-10")  
V <- subset (V, date>="2015-07-08" & date<"2015-10-10")  
V <- split(V, V$ID_def, drop =TRUE) 
W <- subset (ETH_2, Dates_plant=="2015-07-08" & Dates_harvest=="2015-11-09")  
W <- subset (W, date>="2015-07-08" & date<"2015-11-09")  
W <- split(W, W$ID_def, drop =TRUE) 
X <- subset (ETH_2, Dates_plant=="2015-07-08" & Dates_harvest=="2015-12-09")  
X <- subset (X, date>="2015-07-08" & date<"2015-12-09")  
X <- split(X, X$ID_def, drop =TRUE) 
Y <- subset (ETH_2, Dates_plant=="2015-07-08" & Dates_harvest=="2016-01-08")  
Y <- subset (Y, date>="2015-07-08" & date<"2016-01-08")  
Y <- split(Y, Y$ID_def, drop =TRUE) 
Z <- subset (ETH_2, Dates_plant=="2015-07-08" & Dates_harvest=="2016-02-07")  
Z <- subset (Z, date>="2015-07-08" & date<"2016-02-07")  
Z <- split(Z, Z$ID_def, drop =TRUE) 
AA <- subset (ETH_2, Dates_plant=="2015-07-08" & Dates_harvest=="2016-03-09")  
AA <- subset (AA, date>="2015-07-08" & date<"2016-03-09")  
AA <- split(AA, AA$ID_def, drop =TRUE) 

AB <- subset (ETH_2, Dates_plant=="2015-09-11" & Dates_harvest=="2015-11-09")
AB <- subset (AB, date>="2015-09-11" & date<"2015-11-09")  
AB <- split(AB, AB$ID_def, drop =TRUE) 
AC <- subset (ETH_2, Dates_plant=="2015-09-11" & Dates_harvest=="2015-12-09")  
AC <- subset (AC, date>="2015-09-11" & date<"2015-12-09")  
AC <- split(AC, AC$ID_def, drop =TRUE) 
AD <- subset (ETH_2, Dates_plant=="2015-09-11" & Dates_harvest=="2016-01-08")  
AD <- subset (AD, date>="2015-09-11" & date<"2016-01-08")  
AD <- split(AD, AD$ID_def, drop =TRUE) 
AE <- subset (ETH_2, Dates_plant=="2015-09-11" & Dates_harvest=="2016-02-07")  
AE <- subset (AE, date>="2015-09-11" & date<"2016-02-07")  
AE <- split(AE, AE$ID_def, drop =TRUE) 
AF <- subset (ETH_2, Dates_plant=="2015-09-11" & Dates_harvest=="2016-03-09")  
AF <- subset (AF, date>="2015-09-11" & date<"2016-03-09")  
AF <- split(AF, AF$ID_def, drop =TRUE) 

AG <- subset (ETH_2, Dates_plant=="2015-10-12" & Dates_harvest=="2015-12-09")  
AG <- subset (AG, date>="2015-10-12" & date<"2015-12-09")  
AG <- split(AG, AG$ID_def, drop =TRUE) 
AH <- subset (ETH_2, Dates_plant=="2015-10-12" & Dates_harvest=="2016-01-08")  
AH <- subset (AH, date>="2015-10-12" & date<"2016-01-08")  
AH <- split(AH, AH$ID_def, drop =TRUE) 
AI <- subset (ETH_2, Dates_plant=="2015-10-12" & Dates_harvest=="2016-02-07")  
AI <- subset (AI, date>="2015-10-12" & date<"2016-02-07")  
AI <- split(AI, AI$ID_def, drop =TRUE) 
AJ <- subset (ETH_2, Dates_plant=="2015-10-12" & Dates_harvest=="2016-03-09")  
AJ <- subset (AJ, date>="2015-10-12" & date<"2016-03-09")  
AJ <- split(AJ, AJ$ID_def, drop =TRUE) 

AK <- subset (ETH_2, Dates_plant=="2015-11-11" & Dates_harvest=="2016-02-07")  
AK <- subset (AK, date>="2015-11-11" & date<"2016-02-07")  
AK <- split(AK, AK$ID_def, drop =TRUE) 
AL <- subset (ETH_2, Dates_plant=="2015-11-11" & Dates_harvest=="2016-03-09") 
AL <- subset (AL, date>="2015-11-11" & date<"2016-03-09")  
AL <- split(AL, AL$ID_def, drop =TRUE) 

# Write out single data frames
for (i in seq(A)) assign (paste("ID", i, sep = ""), A[[i]])
for (i in seq(B)) assign (paste("ID", 8+i, sep = ""), B[[i]])
for (i in seq(C)) assign (paste("ID", 16+i, sep = ""), C[[i]])
for (i in seq(D)) assign (paste("ID", 42+i, sep = ""), D[[i]])
for (i in seq(Dbis)) assign (paste("ID", 62+i, sep = ""), Dbis[[i]])
for (i in seq(E)) assign (paste("ID", 75+i, sep = ""), E[[i]])
for (i in seq(Fx)) assign (paste("ID", 94+i, sep = ""), Fx[[i]]) 
for (i in seq(G)) assign (paste("ID", 146+i, sep = ""), G[[i]]) 
for (i in seq(H)) assign (paste("ID", 502+i, sep = ""), H[[i]]) 
for (i in seq(I)) assign (paste("ID", 650+i, sep = ""), I[[i]])
for (i in seq(J)) assign (paste("ID", 685+i, sep = ""), J[[i]])
for (i in seq(K)) assign (paste("ID", 747+i, sep = ""), K[[i]])
for (i in seq(L)) assign (paste("ID", 968+i, sep = ""), L[[i]])
for (i in seq(M)) assign (paste("ID", 1571+i, sep = ""), M[[i]])
for (i in seq(N)) assign (paste("ID", 1991+i, sep = ""), N[[i]])
for (i in seq(O)) assign (paste("ID", 2049+i, sep = ""), O[[i]])
for (i in seq(P)) assign (paste("ID", 2050+i, sep = ""), P[[i]])
for (i in seq(Q)) assign (paste("ID", 2157+i, sep = ""), Q[[i]])
for (i in seq(R)) assign (paste("ID", 2684+i, sep = ""), R[[i]])
for (i in seq(S)) assign (paste("ID", 3381+i, sep = ""), S[[i]])
for (i in seq(Tx)) assign (paste("ID", 3589+i, sep = ""), Tx[[i]])
for (i in seq(U)) assign (paste("ID", 3621+i, sep = ""), U[[i]])
for (i in seq(V)) assign (paste("ID", 3626+i, sep = ""), V[[i]])
for (i in seq(W)) assign (paste("ID", 3694+i, sep = ""), W[[i]])
for (i in seq(X)) assign (paste("ID", 4271+i, sep = ""), X[[i]])
for (i in seq(Y)) assign (paste("ID", 5590+i, sep = ""), Y[[i]])
for (i in seq(Z)) assign (paste("ID", 6422+i, sep = ""), Z[[i]])
for (i in seq(AA)) assign (paste("ID", 6615+i, sep = ""), AA[[i]])
for (i in seq(AB)) assign (paste("ID", 6628+i, sep = ""), AB[[i]])
for (i in seq(AC)) assign (paste("ID", 6633+i, sep = ""), AC[[i]])
for (i in seq(AD)) assign (paste("ID", 6659+i, sep = ""), AD[[i]])
for (i in seq(AE)) assign (paste("ID", 6757+i, sep = ""), AE[[i]])
for (i in seq(AF)) assign (paste("ID", 6865+i, sep = ""), AF[[i]])
for (i in seq(AG)) assign (paste("ID", 6892+i, sep = ""), AG[[i]])
for (i in seq(AH)) assign (paste("ID", 6903+i, sep = ""), AH[[i]])
for (i in seq(AI)) assign (paste("ID", 6965+i, sep = ""), AI[[i]])
for (i in seq(AJ)) assign (paste("ID", 7040+i, sep = ""), AJ[[i]])
for (i in seq(AK)) assign (paste("ID", 7093+i, sep = ""), AK[[i]])
for (i in seq(AL)) assign (paste("ID", 7102+i, sep = ""), AL[[i]])

library (seas) # Works on dataframe only, not on lists
ID1<- interarrival(ID1, var = "Amt", p.cut = 0.3, inv = TRUE)
ID2<- interarrival(ID2, var = "Amt", p.cut = 0.3, inv = TRUE)
ID3<- interarrival(ID3, var = "Amt", p.cut = 0.3, inv = TRUE)
ID4<- interarrival(ID4, var = "Amt", p.cut = 0.3, inv = TRUE)
ID5<- interarrival(ID5, var = "Amt", p.cut = 0.3, inv = TRUE)
ID6<- interarrival(ID6, var = "Amt", p.cut = 0.3, inv = TRUE)
ID7<- interarrival(ID7, var = "Amt", p.cut = 0.3, inv = TRUE)
ID8<- interarrival(ID8, var = "Amt", p.cut = 0.3, inv = TRUE)
ID9<- interarrival(ID9, var = "Amt", p.cut = 0.3, inv = TRUE)
ID10<- interarrival(ID10, var = "Amt", p.cut = 0.3, inv = TRUE)
ID11<- interarrival(ID11, var = "Amt", p.cut = 0.3, inv = TRUE)
ID12<- interarrival(ID12, var = "Amt", p.cut = 0.3, inv = TRUE)
ID13<- interarrival(ID13, var = "Amt", p.cut = 0.3, inv = TRUE)
ID14<- interarrival(ID14, var = "Amt", p.cut = 0.3, inv = TRUE)
ID15<- interarrival(ID15, var = "Amt", p.cut = 0.3, inv = TRUE)
ID16<- interarrival(ID16, var = "Amt", p.cut = 0.3, inv = TRUE)
ID17<- interarrival(ID17, var = "Amt", p.cut = 0.3, inv = TRUE)
ID18<- interarrival(ID18, var = "Amt", p.cut = 0.3, inv = TRUE)
ID19<- interarrival(ID19, var = "Amt", p.cut = 0.3, inv = TRUE)
ID20<- interarrival(ID20, var = "Amt", p.cut = 0.3, inv = TRUE)
ID21<- interarrival(ID21, var = "Amt", p.cut = 0.3, inv = TRUE)
ID22<- interarrival(ID22, var = "Amt", p.cut = 0.3, inv = TRUE)
ID23<- interarrival(ID23, var = "Amt", p.cut = 0.3, inv = TRUE)
ID24<- interarrival(ID24, var = "Amt", p.cut = 0.3, inv = TRUE)
ID25<- interarrival(ID25, var = "Amt", p.cut = 0.3, inv = TRUE)
ID26<- interarrival(ID26, var = "Amt", p.cut = 0.3, inv = TRUE)
ID27<- interarrival(ID27, var = "Amt", p.cut = 0.3, inv = TRUE)
ID28<- interarrival(ID28, var = "Amt", p.cut = 0.3, inv = TRUE)
ID29<- interarrival(ID29, var = "Amt", p.cut = 0.3, inv = TRUE)
ID30<- interarrival(ID30, var = "Amt", p.cut = 0.3, inv = TRUE)
ID31<- interarrival(ID31, var = "Amt", p.cut = 0.3, inv = TRUE)
ID32<- interarrival(ID32, var = "Amt", p.cut = 0.3, inv = TRUE)
ID33<- interarrival(ID33, var = "Amt", p.cut = 0.3, inv = TRUE)
ID34<- interarrival(ID34, var = "Amt", p.cut = 0.3, inv = TRUE)
ID35<- interarrival(ID35, var = "Amt", p.cut = 0.3, inv = TRUE)
ID36<- interarrival(ID36, var = "Amt", p.cut = 0.3, inv = TRUE)
ID37<- interarrival(ID37, var = "Amt", p.cut = 0.3, inv = TRUE)
ID38<- interarrival(ID38, var = "Amt", p.cut = 0.3, inv = TRUE)
ID39<- interarrival(ID39, var = "Amt", p.cut = 0.3, inv = TRUE)
ID40<- interarrival(ID40, var = "Amt", p.cut = 0.3, inv = TRUE)
ID41<- interarrival(ID41, var = "Amt", p.cut = 0.3, inv = TRUE)
ID42<- interarrival(ID42, var = "Amt", p.cut = 0.3, inv = TRUE)
ID43<- interarrival(ID43, var = "Amt", p.cut = 0.3, inv = TRUE)
ID44<- interarrival(ID44, var = "Amt", p.cut = 0.3, inv = TRUE)
ID45<- interarrival(ID45, var = "Amt", p.cut = 0.3, inv = TRUE)
ID46<- interarrival(ID46, var = "Amt", p.cut = 0.3, inv = TRUE)
ID47<- interarrival(ID47, var = "Amt", p.cut = 0.3, inv = TRUE)
ID48<- interarrival(ID48, var = "Amt", p.cut = 0.3, inv = TRUE)
ID49<- interarrival(ID49, var = "Amt", p.cut = 0.3, inv = TRUE)
ID50<- interarrival(ID50, var = "Amt", p.cut = 0.3, inv = TRUE)
ID51<- interarrival(ID51, var = "Amt", p.cut = 0.3, inv = TRUE)
ID52<- interarrival(ID52, var = "Amt", p.cut = 0.3, inv = TRUE)
ID53<- interarrival(ID53, var = "Amt", p.cut = 0.3, inv = TRUE)
ID54<- interarrival(ID54, var = "Amt", p.cut = 0.3, inv = TRUE)
ID55<- interarrival(ID55, var = "Amt", p.cut = 0.3, inv = TRUE)
ID56<- interarrival(ID56, var = "Amt", p.cut = 0.3, inv = TRUE)
ID57<- interarrival(ID57, var = "Amt", p.cut = 0.3, inv = TRUE)
ID58<- interarrival(ID58, var = "Amt", p.cut = 0.3, inv = TRUE)
ID59<- interarrival(ID59, var = "Amt", p.cut = 0.3, inv = TRUE)
ID60<- interarrival(ID60, var = "Amt", p.cut = 0.3, inv = TRUE)
ID61<- interarrival(ID61, var = "Amt", p.cut = 0.3, inv = TRUE)
ID62<- interarrival(ID62, var = "Amt", p.cut = 0.3, inv = TRUE)
ID63<- interarrival(ID63, var = "Amt", p.cut = 0.3, inv = TRUE)
ID64<- interarrival(ID64, var = "Amt", p.cut = 0.3, inv = TRUE)
ID65<- interarrival(ID65, var = "Amt", p.cut = 0.3, inv = TRUE)
ID66<- interarrival(ID66, var = "Amt", p.cut = 0.3, inv = TRUE)
ID67<- interarrival(ID67, var = "Amt", p.cut = 0.3, inv = TRUE)
ID68<- interarrival(ID68, var = "Amt", p.cut = 0.3, inv = TRUE)
ID69<- interarrival(ID69, var = "Amt", p.cut = 0.3, inv = TRUE)
ID70<- interarrival(ID70, var = "Amt", p.cut = 0.3, inv = TRUE)
ID71<- interarrival(ID71, var = "Amt", p.cut = 0.3, inv = TRUE)
ID72<- interarrival(ID72, var = "Amt", p.cut = 0.3, inv = TRUE)
ID73<- interarrival(ID73, var = "Amt", p.cut = 0.3, inv = TRUE)
ID74<- interarrival(ID74, var = "Amt", p.cut = 0.3, inv = TRUE)
ID75<- interarrival(ID75, var = "Amt", p.cut = 0.3, inv = TRUE)
ID76<- interarrival(ID76, var = "Amt", p.cut = 0.3, inv = TRUE)
ID77<- interarrival(ID77, var = "Amt", p.cut = 0.3, inv = TRUE)
ID78<- interarrival(ID78, var = "Amt", p.cut = 0.3, inv = TRUE)
ID79<- interarrival(ID79, var = "Amt", p.cut = 0.3, inv = TRUE)
ID80<- interarrival(ID80, var = "Amt", p.cut = 0.3, inv = TRUE)
ID81<- interarrival(ID81, var = "Amt", p.cut = 0.3, inv = TRUE)
ID82<- interarrival(ID82, var = "Amt", p.cut = 0.3, inv = TRUE)
ID83<- interarrival(ID83, var = "Amt", p.cut = 0.3, inv = TRUE)
ID84<- interarrival(ID84, var = "Amt", p.cut = 0.3, inv = TRUE)
ID85<- interarrival(ID85, var = "Amt", p.cut = 0.3, inv = TRUE)
ID86<- interarrival(ID86, var = "Amt", p.cut = 0.3, inv = TRUE)
ID87<- interarrival(ID87, var = "Amt", p.cut = 0.3, inv = TRUE)
ID88<- interarrival(ID88, var = "Amt", p.cut = 0.3, inv = TRUE)
ID89<- interarrival(ID89, var = "Amt", p.cut = 0.3, inv = TRUE)
ID90<- interarrival(ID90, var = "Amt", p.cut = 0.3, inv = TRUE)
ID91<- interarrival(ID91, var = "Amt", p.cut = 0.3, inv = TRUE)
ID92<- interarrival(ID92, var = "Amt", p.cut = 0.3, inv = TRUE)
ID93<- interarrival(ID93, var = "Amt", p.cut = 0.3, inv = TRUE)
ID94<- interarrival(ID94, var = "Amt", p.cut = 0.3, inv = TRUE)
ID95<- interarrival(ID95, var = "Amt", p.cut = 0.3, inv = TRUE)
ID96<- interarrival(ID96, var = "Amt", p.cut = 0.3, inv = TRUE)
ID97<- interarrival(ID97, var = "Amt", p.cut = 0.3, inv = TRUE)
ID98<- interarrival(ID98, var = "Amt", p.cut = 0.3, inv = TRUE)
ID99<- interarrival(ID99, var = "Amt", p.cut = 0.3, inv = TRUE)
ID100<- interarrival(ID100, var = "Amt", p.cut = 0.3, inv = TRUE)
ID101<- interarrival(ID101, var = "Amt", p.cut = 0.3, inv = TRUE)
ID102<- interarrival(ID102, var = "Amt", p.cut = 0.3, inv = TRUE)
ID103<- interarrival(ID103, var = "Amt", p.cut = 0.3, inv = TRUE)
ID104<- interarrival(ID104, var = "Amt", p.cut = 0.3, inv = TRUE)
ID105<- interarrival(ID105, var = "Amt", p.cut = 0.3, inv = TRUE)
ID106<- interarrival(ID106, var = "Amt", p.cut = 0.3, inv = TRUE)
ID107<- interarrival(ID107, var = "Amt", p.cut = 0.3, inv = TRUE)
ID108<- interarrival(ID108, var = "Amt", p.cut = 0.3, inv = TRUE)
ID109<- interarrival(ID109, var = "Amt", p.cut = 0.3, inv = TRUE)
ID110<- interarrival(ID110, var = "Amt", p.cut = 0.3, inv = TRUE)
ID111<- interarrival(ID111, var = "Amt", p.cut = 0.3, inv = TRUE)
ID112<- interarrival(ID112, var = "Amt", p.cut = 0.3, inv = TRUE)
ID113<- interarrival(ID113, var = "Amt", p.cut = 0.3, inv = TRUE)
ID114<- interarrival(ID114, var = "Amt", p.cut = 0.3, inv = TRUE)
ID115<- interarrival(ID115, var = "Amt", p.cut = 0.3, inv = TRUE)
ID116<- interarrival(ID116, var = "Amt", p.cut = 0.3, inv = TRUE)
ID117<- interarrival(ID117, var = "Amt", p.cut = 0.3, inv = TRUE)
ID118<- interarrival(ID118, var = "Amt", p.cut = 0.3, inv = TRUE)
ID119<- interarrival(ID119, var = "Amt", p.cut = 0.3, inv = TRUE)
ID120<- interarrival(ID120, var = "Amt", p.cut = 0.3, inv = TRUE)
ID121<- interarrival(ID121, var = "Amt", p.cut = 0.3, inv = TRUE)
ID122<- interarrival(ID122, var = "Amt", p.cut = 0.3, inv = TRUE)
ID123<- interarrival(ID123, var = "Amt", p.cut = 0.3, inv = TRUE)
ID124<- interarrival(ID124, var = "Amt", p.cut = 0.3, inv = TRUE)
ID125<- interarrival(ID125, var = "Amt", p.cut = 0.3, inv = TRUE)
ID126<- interarrival(ID126, var = "Amt", p.cut = 0.3, inv = TRUE)
ID127<- interarrival(ID127, var = "Amt", p.cut = 0.3, inv = TRUE)
ID128<- interarrival(ID128, var = "Amt", p.cut = 0.3, inv = TRUE)
ID129<- interarrival(ID129, var = "Amt", p.cut = 0.3, inv = TRUE)
ID130<- interarrival(ID130, var = "Amt", p.cut = 0.3, inv = TRUE)
ID131<- interarrival(ID131, var = "Amt", p.cut = 0.3, inv = TRUE)
ID132<- interarrival(ID132, var = "Amt", p.cut = 0.3, inv = TRUE)
ID133<- interarrival(ID133, var = "Amt", p.cut = 0.3, inv = TRUE)
ID134<- interarrival(ID134, var = "Amt", p.cut = 0.3, inv = TRUE)
ID135<- interarrival(ID135, var = "Amt", p.cut = 0.3, inv = TRUE)
ID136<- interarrival(ID136, var = "Amt", p.cut = 0.3, inv = TRUE)
ID137<- interarrival(ID137, var = "Amt", p.cut = 0.3, inv = TRUE)
ID138<- interarrival(ID138, var = "Amt", p.cut = 0.3, inv = TRUE)
ID139<- interarrival(ID139, var = "Amt", p.cut = 0.3, inv = TRUE)
ID140<- interarrival(ID140, var = "Amt", p.cut = 0.3, inv = TRUE)
ID141<- interarrival(ID141, var = "Amt", p.cut = 0.3, inv = TRUE)
ID142<- interarrival(ID142, var = "Amt", p.cut = 0.3, inv = TRUE)
ID143<- interarrival(ID143, var = "Amt", p.cut = 0.3, inv = TRUE)
ID144<- interarrival(ID144, var = "Amt", p.cut = 0.3, inv = TRUE)
ID145<- interarrival(ID145, var = "Amt", p.cut = 0.3, inv = TRUE)
ID146<- interarrival(ID146, var = "Amt", p.cut = 0.3, inv = TRUE)
ID147<- interarrival(ID147, var = "Amt", p.cut = 0.3, inv = TRUE)
ID148<- interarrival(ID148, var = "Amt", p.cut = 0.3, inv = TRUE)
ID149<- interarrival(ID149, var = "Amt", p.cut = 0.3, inv = TRUE)
ID150<- interarrival(ID150, var = "Amt", p.cut = 0.3, inv = TRUE)
ID151<- interarrival(ID151, var = "Amt", p.cut = 0.3, inv = TRUE)
ID152<- interarrival(ID152, var = "Amt", p.cut = 0.3, inv = TRUE)
ID153<- interarrival(ID153, var = "Amt", p.cut = 0.3, inv = TRUE)
ID154<- interarrival(ID154, var = "Amt", p.cut = 0.3, inv = TRUE)
ID155<- interarrival(ID155, var = "Amt", p.cut = 0.3, inv = TRUE)
ID156<- interarrival(ID156, var = "Amt", p.cut = 0.3, inv = TRUE)
ID157<- interarrival(ID157, var = "Amt", p.cut = 0.3, inv = TRUE)
ID158<- interarrival(ID158, var = "Amt", p.cut = 0.3, inv = TRUE)
ID159<- interarrival(ID159, var = "Amt", p.cut = 0.3, inv = TRUE)
ID160<- interarrival(ID160, var = "Amt", p.cut = 0.3, inv = TRUE)
ID161<- interarrival(ID161, var = "Amt", p.cut = 0.3, inv = TRUE)
ID162<- interarrival(ID162, var = "Amt", p.cut = 0.3, inv = TRUE)
ID163<- interarrival(ID163, var = "Amt", p.cut = 0.3, inv = TRUE)
ID164<- interarrival(ID164, var = "Amt", p.cut = 0.3, inv = TRUE)
ID165<- interarrival(ID165, var = "Amt", p.cut = 0.3, inv = TRUE)
ID166<- interarrival(ID166, var = "Amt", p.cut = 0.3, inv = TRUE)
ID167<- interarrival(ID167, var = "Amt", p.cut = 0.3, inv = TRUE)
ID168<- interarrival(ID168, var = "Amt", p.cut = 0.3, inv = TRUE)
ID169<- interarrival(ID169, var = "Amt", p.cut = 0.3, inv = TRUE)
ID170<- interarrival(ID170, var = "Amt", p.cut = 0.3, inv = TRUE)
ID171<- interarrival(ID171, var = "Amt", p.cut = 0.3, inv = TRUE)
ID172<- interarrival(ID172, var = "Amt", p.cut = 0.3, inv = TRUE)
ID173<- interarrival(ID173, var = "Amt", p.cut = 0.3, inv = TRUE)
ID174<- interarrival(ID174, var = "Amt", p.cut = 0.3, inv = TRUE)
ID175<- interarrival(ID175, var = "Amt", p.cut = 0.3, inv = TRUE)
ID176<- interarrival(ID176, var = "Amt", p.cut = 0.3, inv = TRUE)
ID177<- interarrival(ID177, var = "Amt", p.cut = 0.3, inv = TRUE)
ID178<- interarrival(ID178, var = "Amt", p.cut = 0.3, inv = TRUE)
ID179<- interarrival(ID179, var = "Amt", p.cut = 0.3, inv = TRUE)
ID180<- interarrival(ID180, var = "Amt", p.cut = 0.3, inv = TRUE)
ID181<- interarrival(ID181, var = "Amt", p.cut = 0.3, inv = TRUE)
ID182<- interarrival(ID182, var = "Amt", p.cut = 0.3, inv = TRUE)
ID183<- interarrival(ID183, var = "Amt", p.cut = 0.3, inv = TRUE)
ID184<- interarrival(ID184, var = "Amt", p.cut = 0.3, inv = TRUE)
ID185<- interarrival(ID185, var = "Amt", p.cut = 0.3, inv = TRUE)
ID186<- interarrival(ID186, var = "Amt", p.cut = 0.3, inv = TRUE)
ID187<- interarrival(ID187, var = "Amt", p.cut = 0.3, inv = TRUE)
ID188<- interarrival(ID188, var = "Amt", p.cut = 0.3, inv = TRUE)
ID189<- interarrival(ID189, var = "Amt", p.cut = 0.3, inv = TRUE)
ID190<- interarrival(ID190, var = "Amt", p.cut = 0.3, inv = TRUE)
ID191<- interarrival(ID191, var = "Amt", p.cut = 0.3, inv = TRUE)
ID192<- interarrival(ID192, var = "Amt", p.cut = 0.3, inv = TRUE)
ID193<- interarrival(ID193, var = "Amt", p.cut = 0.3, inv = TRUE)
ID194<- interarrival(ID194, var = "Amt", p.cut = 0.3, inv = TRUE)
ID195<- interarrival(ID195, var = "Amt", p.cut = 0.3, inv = TRUE)
ID196<- interarrival(ID196, var = "Amt", p.cut = 0.3, inv = TRUE)
ID197<- interarrival(ID197, var = "Amt", p.cut = 0.3, inv = TRUE)
ID198<- interarrival(ID198, var = "Amt", p.cut = 0.3, inv = TRUE)
ID199<- interarrival(ID199, var = "Amt", p.cut = 0.3, inv = TRUE)
ID200<- interarrival(ID200, var = "Amt", p.cut = 0.3, inv = TRUE)
ID201<- interarrival(ID201, var = "Amt", p.cut = 0.3, inv = TRUE)
ID202<- interarrival(ID202, var = "Amt", p.cut = 0.3, inv = TRUE)
ID203<- interarrival(ID203, var = "Amt", p.cut = 0.3, inv = TRUE)
ID204<- interarrival(ID204, var = "Amt", p.cut = 0.3, inv = TRUE)
ID205<- interarrival(ID205, var = "Amt", p.cut = 0.3, inv = TRUE)
ID206<- interarrival(ID206, var = "Amt", p.cut = 0.3, inv = TRUE)
ID207<- interarrival(ID207, var = "Amt", p.cut = 0.3, inv = TRUE)
ID208<- interarrival(ID208, var = "Amt", p.cut = 0.3, inv = TRUE)
ID209<- interarrival(ID209, var = "Amt", p.cut = 0.3, inv = TRUE)
ID210<- interarrival(ID210, var = "Amt", p.cut = 0.3, inv = TRUE)
ID211<- interarrival(ID211, var = "Amt", p.cut = 0.3, inv = TRUE)
ID212<- interarrival(ID212, var = "Amt", p.cut = 0.3, inv = TRUE)
ID213<- interarrival(ID213, var = "Amt", p.cut = 0.3, inv = TRUE)
ID214<- interarrival(ID214, var = "Amt", p.cut = 0.3, inv = TRUE)
ID215<- interarrival(ID215, var = "Amt", p.cut = 0.3, inv = TRUE)
ID216<- interarrival(ID216, var = "Amt", p.cut = 0.3, inv = TRUE)
ID217<- interarrival(ID217, var = "Amt", p.cut = 0.3, inv = TRUE)
ID218<- interarrival(ID218, var = "Amt", p.cut = 0.3, inv = TRUE)
ID219<- interarrival(ID219, var = "Amt", p.cut = 0.3, inv = TRUE)
ID220<- interarrival(ID220, var = "Amt", p.cut = 0.3, inv = TRUE)
ID221<- interarrival(ID221, var = "Amt", p.cut = 0.3, inv = TRUE)
ID222<- interarrival(ID222, var = "Amt", p.cut = 0.3, inv = TRUE)
ID223<- interarrival(ID223, var = "Amt", p.cut = 0.3, inv = TRUE)
ID224<- interarrival(ID224, var = "Amt", p.cut = 0.3, inv = TRUE)
ID225<- interarrival(ID225, var = "Amt", p.cut = 0.3, inv = TRUE)
ID226<- interarrival(ID226, var = "Amt", p.cut = 0.3, inv = TRUE)
ID227<- interarrival(ID227, var = "Amt", p.cut = 0.3, inv = TRUE)
ID228<- interarrival(ID228, var = "Amt", p.cut = 0.3, inv = TRUE)
ID229<- interarrival(ID229, var = "Amt", p.cut = 0.3, inv = TRUE)
ID230<- interarrival(ID230, var = "Amt", p.cut = 0.3, inv = TRUE)
ID231<- interarrival(ID231, var = "Amt", p.cut = 0.3, inv = TRUE)
ID232<- interarrival(ID232, var = "Amt", p.cut = 0.3, inv = TRUE)
ID233<- interarrival(ID233, var = "Amt", p.cut = 0.3, inv = TRUE)
ID234<- interarrival(ID234, var = "Amt", p.cut = 0.3, inv = TRUE)
ID235<- interarrival(ID235, var = "Amt", p.cut = 0.3, inv = TRUE)
ID236<- interarrival(ID236, var = "Amt", p.cut = 0.3, inv = TRUE)
ID237<- interarrival(ID237, var = "Amt", p.cut = 0.3, inv = TRUE)
ID238<- interarrival(ID238, var = "Amt", p.cut = 0.3, inv = TRUE)
ID239<- interarrival(ID239, var = "Amt", p.cut = 0.3, inv = TRUE)
ID240<- interarrival(ID240, var = "Amt", p.cut = 0.3, inv = TRUE)
ID241<- interarrival(ID241, var = "Amt", p.cut = 0.3, inv = TRUE)
ID242<- interarrival(ID242, var = "Amt", p.cut = 0.3, inv = TRUE)
ID243<- interarrival(ID243, var = "Amt", p.cut = 0.3, inv = TRUE)
ID244<- interarrival(ID244, var = "Amt", p.cut = 0.3, inv = TRUE)
ID245<- interarrival(ID245, var = "Amt", p.cut = 0.3, inv = TRUE)
ID246<- interarrival(ID246, var = "Amt", p.cut = 0.3, inv = TRUE)
ID247<- interarrival(ID247, var = "Amt", p.cut = 0.3, inv = TRUE)
ID248<- interarrival(ID248, var = "Amt", p.cut = 0.3, inv = TRUE)
ID249<- interarrival(ID249, var = "Amt", p.cut = 0.3, inv = TRUE)
ID250<- interarrival(ID250, var = "Amt", p.cut = 0.3, inv = TRUE)
ID251<- interarrival(ID251, var = "Amt", p.cut = 0.3, inv = TRUE)
ID252<- interarrival(ID252, var = "Amt", p.cut = 0.3, inv = TRUE)
ID253<- interarrival(ID253, var = "Amt", p.cut = 0.3, inv = TRUE)
ID254<- interarrival(ID254, var = "Amt", p.cut = 0.3, inv = TRUE)
ID255<- interarrival(ID255, var = "Amt", p.cut = 0.3, inv = TRUE)
ID256<- interarrival(ID256, var = "Amt", p.cut = 0.3, inv = TRUE)
ID257<- interarrival(ID257, var = "Amt", p.cut = 0.3, inv = TRUE)
ID258<- interarrival(ID258, var = "Amt", p.cut = 0.3, inv = TRUE)
ID259<- interarrival(ID259, var = "Amt", p.cut = 0.3, inv = TRUE)
ID260<- interarrival(ID260, var = "Amt", p.cut = 0.3, inv = TRUE)
ID261<- interarrival(ID261, var = "Amt", p.cut = 0.3, inv = TRUE)
ID262<- interarrival(ID262, var = "Amt", p.cut = 0.3, inv = TRUE)
ID263<- interarrival(ID263, var = "Amt", p.cut = 0.3, inv = TRUE)
ID264<- interarrival(ID264, var = "Amt", p.cut = 0.3, inv = TRUE)
ID265<- interarrival(ID265, var = "Amt", p.cut = 0.3, inv = TRUE)
ID266<- interarrival(ID266, var = "Amt", p.cut = 0.3, inv = TRUE)
ID267<- interarrival(ID267, var = "Amt", p.cut = 0.3, inv = TRUE)
ID268<- interarrival(ID268, var = "Amt", p.cut = 0.3, inv = TRUE)
ID269<- interarrival(ID269, var = "Amt", p.cut = 0.3, inv = TRUE)
ID270<- interarrival(ID270, var = "Amt", p.cut = 0.3, inv = TRUE)
ID271<- interarrival(ID271, var = "Amt", p.cut = 0.3, inv = TRUE)
ID272<- interarrival(ID272, var = "Amt", p.cut = 0.3, inv = TRUE)
ID273<- interarrival(ID273, var = "Amt", p.cut = 0.3, inv = TRUE)
ID274<- interarrival(ID274, var = "Amt", p.cut = 0.3, inv = TRUE)
ID275<- interarrival(ID275, var = "Amt", p.cut = 0.3, inv = TRUE)
ID276<- interarrival(ID276, var = "Amt", p.cut = 0.3, inv = TRUE)
ID277<- interarrival(ID277, var = "Amt", p.cut = 0.3, inv = TRUE)
ID278<- interarrival(ID278, var = "Amt", p.cut = 0.3, inv = TRUE)
ID279<- interarrival(ID279, var = "Amt", p.cut = 0.3, inv = TRUE)
ID280<- interarrival(ID280, var = "Amt", p.cut = 0.3, inv = TRUE)
ID281<- interarrival(ID281, var = "Amt", p.cut = 0.3, inv = TRUE)
ID282<- interarrival(ID282, var = "Amt", p.cut = 0.3, inv = TRUE)
ID283<- interarrival(ID283, var = "Amt", p.cut = 0.3, inv = TRUE)
ID284<- interarrival(ID284, var = "Amt", p.cut = 0.3, inv = TRUE)
ID285<- interarrival(ID285, var = "Amt", p.cut = 0.3, inv = TRUE)
ID286<- interarrival(ID286, var = "Amt", p.cut = 0.3, inv = TRUE)
ID287<- interarrival(ID287, var = "Amt", p.cut = 0.3, inv = TRUE)
ID288<- interarrival(ID288, var = "Amt", p.cut = 0.3, inv = TRUE)
ID289<- interarrival(ID289, var = "Amt", p.cut = 0.3, inv = TRUE)
ID290<- interarrival(ID290, var = "Amt", p.cut = 0.3, inv = TRUE)
ID291<- interarrival(ID291, var = "Amt", p.cut = 0.3, inv = TRUE)
ID292<- interarrival(ID292, var = "Amt", p.cut = 0.3, inv = TRUE)
ID293<- interarrival(ID293, var = "Amt", p.cut = 0.3, inv = TRUE)
ID294<- interarrival(ID294, var = "Amt", p.cut = 0.3, inv = TRUE)
ID295<- interarrival(ID295, var = "Amt", p.cut = 0.3, inv = TRUE)
ID296<- interarrival(ID296, var = "Amt", p.cut = 0.3, inv = TRUE)
ID297<- interarrival(ID297, var = "Amt", p.cut = 0.3, inv = TRUE)
ID298<- interarrival(ID298, var = "Amt", p.cut = 0.3, inv = TRUE)
ID299<- interarrival(ID299, var = "Amt", p.cut = 0.3, inv = TRUE)
ID300<- interarrival(ID300, var = "Amt", p.cut = 0.3, inv = TRUE)
ID301<- interarrival(ID301, var = "Amt", p.cut = 0.3, inv = TRUE)
ID302<- interarrival(ID302, var = "Amt", p.cut = 0.3, inv = TRUE)
ID303<- interarrival(ID303, var = "Amt", p.cut = 0.3, inv = TRUE)
ID304<- interarrival(ID304, var = "Amt", p.cut = 0.3, inv = TRUE)
ID305<- interarrival(ID305, var = "Amt", p.cut = 0.3, inv = TRUE)
ID306<- interarrival(ID306, var = "Amt", p.cut = 0.3, inv = TRUE)
ID307<- interarrival(ID307, var = "Amt", p.cut = 0.3, inv = TRUE)
ID308<- interarrival(ID308, var = "Amt", p.cut = 0.3, inv = TRUE)
ID309<- interarrival(ID309, var = "Amt", p.cut = 0.3, inv = TRUE)
ID310<- interarrival(ID310, var = "Amt", p.cut = 0.3, inv = TRUE)
ID311<- interarrival(ID311, var = "Amt", p.cut = 0.3, inv = TRUE)
ID312<- interarrival(ID312, var = "Amt", p.cut = 0.3, inv = TRUE)
ID313<- interarrival(ID313, var = "Amt", p.cut = 0.3, inv = TRUE)
ID314<- interarrival(ID314, var = "Amt", p.cut = 0.3, inv = TRUE)
ID315<- interarrival(ID315, var = "Amt", p.cut = 0.3, inv = TRUE)
ID316<- interarrival(ID316, var = "Amt", p.cut = 0.3, inv = TRUE)
ID317<- interarrival(ID317, var = "Amt", p.cut = 0.3, inv = TRUE)
ID318<- interarrival(ID318, var = "Amt", p.cut = 0.3, inv = TRUE)
ID319<- interarrival(ID319, var = "Amt", p.cut = 0.3, inv = TRUE)
ID320<- interarrival(ID320, var = "Amt", p.cut = 0.3, inv = TRUE)
ID321<- interarrival(ID321, var = "Amt", p.cut = 0.3, inv = TRUE)
ID322<- interarrival(ID322, var = "Amt", p.cut = 0.3, inv = TRUE)
ID323<- interarrival(ID323, var = "Amt", p.cut = 0.3, inv = TRUE)
ID324<- interarrival(ID324, var = "Amt", p.cut = 0.3, inv = TRUE)
ID325<- interarrival(ID325, var = "Amt", p.cut = 0.3, inv = TRUE)
ID326<- interarrival(ID326, var = "Amt", p.cut = 0.3, inv = TRUE)
ID327<- interarrival(ID327, var = "Amt", p.cut = 0.3, inv = TRUE)
ID328<- interarrival(ID328, var = "Amt", p.cut = 0.3, inv = TRUE)
ID329<- interarrival(ID329, var = "Amt", p.cut = 0.3, inv = TRUE)
ID330<- interarrival(ID330, var = "Amt", p.cut = 0.3, inv = TRUE)
ID331<- interarrival(ID331, var = "Amt", p.cut = 0.3, inv = TRUE)
ID332<- interarrival(ID332, var = "Amt", p.cut = 0.3, inv = TRUE)
ID333<- interarrival(ID333, var = "Amt", p.cut = 0.3, inv = TRUE)
ID334<- interarrival(ID334, var = "Amt", p.cut = 0.3, inv = TRUE)
ID335<- interarrival(ID335, var = "Amt", p.cut = 0.3, inv = TRUE)
ID336<- interarrival(ID336, var = "Amt", p.cut = 0.3, inv = TRUE)
ID337<- interarrival(ID337, var = "Amt", p.cut = 0.3, inv = TRUE)
ID338<- interarrival(ID338, var = "Amt", p.cut = 0.3, inv = TRUE)
ID339<- interarrival(ID339, var = "Amt", p.cut = 0.3, inv = TRUE)
ID340<- interarrival(ID340, var = "Amt", p.cut = 0.3, inv = TRUE)
ID341<- interarrival(ID341, var = "Amt", p.cut = 0.3, inv = TRUE)
ID342<- interarrival(ID342, var = "Amt", p.cut = 0.3, inv = TRUE)
ID343<- interarrival(ID343, var = "Amt", p.cut = 0.3, inv = TRUE)
ID344<- interarrival(ID344, var = "Amt", p.cut = 0.3, inv = TRUE)
ID345<- interarrival(ID345, var = "Amt", p.cut = 0.3, inv = TRUE)
ID346<- interarrival(ID346, var = "Amt", p.cut = 0.3, inv = TRUE)
ID347<- interarrival(ID347, var = "Amt", p.cut = 0.3, inv = TRUE)
ID348<- interarrival(ID348, var = "Amt", p.cut = 0.3, inv = TRUE)
ID349<- interarrival(ID349, var = "Amt", p.cut = 0.3, inv = TRUE)
ID350<- interarrival(ID350, var = "Amt", p.cut = 0.3, inv = TRUE)
ID351<- interarrival(ID351, var = "Amt", p.cut = 0.3, inv = TRUE)
ID352<- interarrival(ID352, var = "Amt", p.cut = 0.3, inv = TRUE)
ID353<- interarrival(ID353, var = "Amt", p.cut = 0.3, inv = TRUE)
ID354<- interarrival(ID354, var = "Amt", p.cut = 0.3, inv = TRUE)
ID355<- interarrival(ID355, var = "Amt", p.cut = 0.3, inv = TRUE)
ID356<- interarrival(ID356, var = "Amt", p.cut = 0.3, inv = TRUE)
ID357<- interarrival(ID357, var = "Amt", p.cut = 0.3, inv = TRUE)
ID358<- interarrival(ID358, var = "Amt", p.cut = 0.3, inv = TRUE)
ID359<- interarrival(ID359, var = "Amt", p.cut = 0.3, inv = TRUE)
ID360<- interarrival(ID360, var = "Amt", p.cut = 0.3, inv = TRUE)
ID361<- interarrival(ID361, var = "Amt", p.cut = 0.3, inv = TRUE)
ID362<- interarrival(ID362, var = "Amt", p.cut = 0.3, inv = TRUE)
ID363<- interarrival(ID363, var = "Amt", p.cut = 0.3, inv = TRUE)
ID364<- interarrival(ID364, var = "Amt", p.cut = 0.3, inv = TRUE)
ID365<- interarrival(ID365, var = "Amt", p.cut = 0.3, inv = TRUE)
ID366<- interarrival(ID366, var = "Amt", p.cut = 0.3, inv = TRUE)
ID367<- interarrival(ID367, var = "Amt", p.cut = 0.3, inv = TRUE)
ID368<- interarrival(ID368, var = "Amt", p.cut = 0.3, inv = TRUE)
ID369<- interarrival(ID369, var = "Amt", p.cut = 0.3, inv = TRUE)
ID370<- interarrival(ID370, var = "Amt", p.cut = 0.3, inv = TRUE)
ID371<- interarrival(ID371, var = "Amt", p.cut = 0.3, inv = TRUE)
ID372<- interarrival(ID372, var = "Amt", p.cut = 0.3, inv = TRUE)
ID373<- interarrival(ID373, var = "Amt", p.cut = 0.3, inv = TRUE)
ID374<- interarrival(ID374, var = "Amt", p.cut = 0.3, inv = TRUE)
ID375<- interarrival(ID375, var = "Amt", p.cut = 0.3, inv = TRUE)
ID376<- interarrival(ID376, var = "Amt", p.cut = 0.3, inv = TRUE)
ID377<- interarrival(ID377, var = "Amt", p.cut = 0.3, inv = TRUE)
ID378<- interarrival(ID378, var = "Amt", p.cut = 0.3, inv = TRUE)
ID379<- interarrival(ID379, var = "Amt", p.cut = 0.3, inv = TRUE)
ID380<- interarrival(ID380, var = "Amt", p.cut = 0.3, inv = TRUE)
ID381<- interarrival(ID381, var = "Amt", p.cut = 0.3, inv = TRUE)
ID382<- interarrival(ID382, var = "Amt", p.cut = 0.3, inv = TRUE)
ID383<- interarrival(ID383, var = "Amt", p.cut = 0.3, inv = TRUE)
ID384<- interarrival(ID384, var = "Amt", p.cut = 0.3, inv = TRUE)
ID385<- interarrival(ID385, var = "Amt", p.cut = 0.3, inv = TRUE)
ID386<- interarrival(ID386, var = "Amt", p.cut = 0.3, inv = TRUE)
ID387<- interarrival(ID387, var = "Amt", p.cut = 0.3, inv = TRUE)
ID388<- interarrival(ID388, var = "Amt", p.cut = 0.3, inv = TRUE)
ID389<- interarrival(ID389, var = "Amt", p.cut = 0.3, inv = TRUE)
ID390<- interarrival(ID390, var = "Amt", p.cut = 0.3, inv = TRUE)
ID391<- interarrival(ID391, var = "Amt", p.cut = 0.3, inv = TRUE)
ID392<- interarrival(ID392, var = "Amt", p.cut = 0.3, inv = TRUE)
ID393<- interarrival(ID393, var = "Amt", p.cut = 0.3, inv = TRUE)
ID394<- interarrival(ID394, var = "Amt", p.cut = 0.3, inv = TRUE)
ID395<- interarrival(ID395, var = "Amt", p.cut = 0.3, inv = TRUE)
ID396<- interarrival(ID396, var = "Amt", p.cut = 0.3, inv = TRUE)
ID397<- interarrival(ID397, var = "Amt", p.cut = 0.3, inv = TRUE)
ID398<- interarrival(ID398, var = "Amt", p.cut = 0.3, inv = TRUE)
ID399<- interarrival(ID399, var = "Amt", p.cut = 0.3, inv = TRUE)
ID400<- interarrival(ID400, var = "Amt", p.cut = 0.3, inv = TRUE)
ID401<- interarrival(ID401, var = "Amt", p.cut = 0.3, inv = TRUE)
ID402<- interarrival(ID402, var = "Amt", p.cut = 0.3, inv = TRUE)
ID403<- interarrival(ID403, var = "Amt", p.cut = 0.3, inv = TRUE)
ID404<- interarrival(ID404, var = "Amt", p.cut = 0.3, inv = TRUE)
ID405<- interarrival(ID405, var = "Amt", p.cut = 0.3, inv = TRUE)
ID406<- interarrival(ID406, var = "Amt", p.cut = 0.3, inv = TRUE)
ID407<- interarrival(ID407, var = "Amt", p.cut = 0.3, inv = TRUE)
ID408<- interarrival(ID408, var = "Amt", p.cut = 0.3, inv = TRUE)
ID409<- interarrival(ID409, var = "Amt", p.cut = 0.3, inv = TRUE)
ID410<- interarrival(ID410, var = "Amt", p.cut = 0.3, inv = TRUE)
ID411<- interarrival(ID411, var = "Amt", p.cut = 0.3, inv = TRUE)
ID412<- interarrival(ID412, var = "Amt", p.cut = 0.3, inv = TRUE)
ID413<- interarrival(ID413, var = "Amt", p.cut = 0.3, inv = TRUE)
ID414<- interarrival(ID414, var = "Amt", p.cut = 0.3, inv = TRUE)
ID415<- interarrival(ID415, var = "Amt", p.cut = 0.3, inv = TRUE)
ID416<- interarrival(ID416, var = "Amt", p.cut = 0.3, inv = TRUE)
ID417<- interarrival(ID417, var = "Amt", p.cut = 0.3, inv = TRUE)
ID418<- interarrival(ID418, var = "Amt", p.cut = 0.3, inv = TRUE)
ID419<- interarrival(ID419, var = "Amt", p.cut = 0.3, inv = TRUE)
ID420<- interarrival(ID420, var = "Amt", p.cut = 0.3, inv = TRUE)
ID421<- interarrival(ID421, var = "Amt", p.cut = 0.3, inv = TRUE)
ID422<- interarrival(ID422, var = "Amt", p.cut = 0.3, inv = TRUE)
ID423<- interarrival(ID423, var = "Amt", p.cut = 0.3, inv = TRUE)
ID424<- interarrival(ID424, var = "Amt", p.cut = 0.3, inv = TRUE)
ID425<- interarrival(ID425, var = "Amt", p.cut = 0.3, inv = TRUE)
ID426<- interarrival(ID426, var = "Amt", p.cut = 0.3, inv = TRUE)
ID427<- interarrival(ID427, var = "Amt", p.cut = 0.3, inv = TRUE)
ID428<- interarrival(ID428, var = "Amt", p.cut = 0.3, inv = TRUE)
ID429<- interarrival(ID429, var = "Amt", p.cut = 0.3, inv = TRUE)
ID430<- interarrival(ID430, var = "Amt", p.cut = 0.3, inv = TRUE)
ID431<- interarrival(ID431, var = "Amt", p.cut = 0.3, inv = TRUE)
ID432<- interarrival(ID432, var = "Amt", p.cut = 0.3, inv = TRUE)
ID433<- interarrival(ID433, var = "Amt", p.cut = 0.3, inv = TRUE)
ID434<- interarrival(ID434, var = "Amt", p.cut = 0.3, inv = TRUE)
ID435<- interarrival(ID435, var = "Amt", p.cut = 0.3, inv = TRUE)
ID436<- interarrival(ID436, var = "Amt", p.cut = 0.3, inv = TRUE)
ID437<- interarrival(ID437, var = "Amt", p.cut = 0.3, inv = TRUE)
ID438<- interarrival(ID438, var = "Amt", p.cut = 0.3, inv = TRUE)
ID439<- interarrival(ID439, var = "Amt", p.cut = 0.3, inv = TRUE)
ID440<- interarrival(ID440, var = "Amt", p.cut = 0.3, inv = TRUE)
ID441<- interarrival(ID441, var = "Amt", p.cut = 0.3, inv = TRUE)
ID442<- interarrival(ID442, var = "Amt", p.cut = 0.3, inv = TRUE)
ID443<- interarrival(ID443, var = "Amt", p.cut = 0.3, inv = TRUE)
ID444<- interarrival(ID444, var = "Amt", p.cut = 0.3, inv = TRUE)
ID445<- interarrival(ID445, var = "Amt", p.cut = 0.3, inv = TRUE)
ID446<- interarrival(ID446, var = "Amt", p.cut = 0.3, inv = TRUE)
ID447<- interarrival(ID447, var = "Amt", p.cut = 0.3, inv = TRUE)
ID448<- interarrival(ID448, var = "Amt", p.cut = 0.3, inv = TRUE)
ID449<- interarrival(ID449, var = "Amt", p.cut = 0.3, inv = TRUE)
ID450<- interarrival(ID450, var = "Amt", p.cut = 0.3, inv = TRUE)
ID451<- interarrival(ID451, var = "Amt", p.cut = 0.3, inv = TRUE)
ID452<- interarrival(ID452, var = "Amt", p.cut = 0.3, inv = TRUE)
ID453<- interarrival(ID453, var = "Amt", p.cut = 0.3, inv = TRUE)
ID454<- interarrival(ID454, var = "Amt", p.cut = 0.3, inv = TRUE)
ID455<- interarrival(ID455, var = "Amt", p.cut = 0.3, inv = TRUE)
ID456<- interarrival(ID456, var = "Amt", p.cut = 0.3, inv = TRUE)
ID457<- interarrival(ID457, var = "Amt", p.cut = 0.3, inv = TRUE)
ID458<- interarrival(ID458, var = "Amt", p.cut = 0.3, inv = TRUE)
ID459<- interarrival(ID459, var = "Amt", p.cut = 0.3, inv = TRUE)
ID460<- interarrival(ID460, var = "Amt", p.cut = 0.3, inv = TRUE)
ID461<- interarrival(ID461, var = "Amt", p.cut = 0.3, inv = TRUE)
ID462<- interarrival(ID462, var = "Amt", p.cut = 0.3, inv = TRUE)
ID463<- interarrival(ID463, var = "Amt", p.cut = 0.3, inv = TRUE)
ID464<- interarrival(ID464, var = "Amt", p.cut = 0.3, inv = TRUE)
ID465<- interarrival(ID465, var = "Amt", p.cut = 0.3, inv = TRUE)
ID466<- interarrival(ID466, var = "Amt", p.cut = 0.3, inv = TRUE)
ID467<- interarrival(ID467, var = "Amt", p.cut = 0.3, inv = TRUE)
ID468<- interarrival(ID468, var = "Amt", p.cut = 0.3, inv = TRUE)
ID469<- interarrival(ID469, var = "Amt", p.cut = 0.3, inv = TRUE)
ID470<- interarrival(ID470, var = "Amt", p.cut = 0.3, inv = TRUE)
ID471<- interarrival(ID471, var = "Amt", p.cut = 0.3, inv = TRUE)
ID472<- interarrival(ID472, var = "Amt", p.cut = 0.3, inv = TRUE)
ID473<- interarrival(ID473, var = "Amt", p.cut = 0.3, inv = TRUE)
ID474<- interarrival(ID474, var = "Amt", p.cut = 0.3, inv = TRUE)
ID475<- interarrival(ID475, var = "Amt", p.cut = 0.3, inv = TRUE)
ID476<- interarrival(ID476, var = "Amt", p.cut = 0.3, inv = TRUE)
ID477<- interarrival(ID477, var = "Amt", p.cut = 0.3, inv = TRUE)
ID478<- interarrival(ID478, var = "Amt", p.cut = 0.3, inv = TRUE)
ID479<- interarrival(ID479, var = "Amt", p.cut = 0.3, inv = TRUE)
ID480<- interarrival(ID480, var = "Amt", p.cut = 0.3, inv = TRUE)
ID481<- interarrival(ID481, var = "Amt", p.cut = 0.3, inv = TRUE)
ID482<- interarrival(ID482, var = "Amt", p.cut = 0.3, inv = TRUE)
ID483<- interarrival(ID483, var = "Amt", p.cut = 0.3, inv = TRUE)
ID484<- interarrival(ID484, var = "Amt", p.cut = 0.3, inv = TRUE)
ID485<- interarrival(ID485, var = "Amt", p.cut = 0.3, inv = TRUE)
ID486<- interarrival(ID486, var = "Amt", p.cut = 0.3, inv = TRUE)
ID487<- interarrival(ID487, var = "Amt", p.cut = 0.3, inv = TRUE)
ID488<- interarrival(ID488, var = "Amt", p.cut = 0.3, inv = TRUE)
ID489<- interarrival(ID489, var = "Amt", p.cut = 0.3, inv = TRUE)
ID490<- interarrival(ID490, var = "Amt", p.cut = 0.3, inv = TRUE)
ID491<- interarrival(ID491, var = "Amt", p.cut = 0.3, inv = TRUE)
ID492<- interarrival(ID492, var = "Amt", p.cut = 0.3, inv = TRUE)
ID493<- interarrival(ID493, var = "Amt", p.cut = 0.3, inv = TRUE)
ID494<- interarrival(ID494, var = "Amt", p.cut = 0.3, inv = TRUE)
ID495<- interarrival(ID495, var = "Amt", p.cut = 0.3, inv = TRUE)
ID496<- interarrival(ID496, var = "Amt", p.cut = 0.3, inv = TRUE)
ID497<- interarrival(ID497, var = "Amt", p.cut = 0.3, inv = TRUE)
ID498<- interarrival(ID498, var = "Amt", p.cut = 0.3, inv = TRUE)
ID499<- interarrival(ID499, var = "Amt", p.cut = 0.3, inv = TRUE)
ID500<- interarrival(ID500, var = "Amt", p.cut = 0.3, inv = TRUE)
ID501<- interarrival(ID501, var = "Amt", p.cut = 0.3, inv = TRUE)
ID502<- interarrival(ID502, var = "Amt", p.cut = 0.3, inv = TRUE)
ID503<- interarrival(ID503, var = "Amt", p.cut = 0.3, inv = TRUE)
ID504<- interarrival(ID504, var = "Amt", p.cut = 0.3, inv = TRUE)
ID505<- interarrival(ID505, var = "Amt", p.cut = 0.3, inv = TRUE)
ID506<- interarrival(ID506, var = "Amt", p.cut = 0.3, inv = TRUE)
ID507<- interarrival(ID507, var = "Amt", p.cut = 0.3, inv = TRUE)
ID508<- interarrival(ID508, var = "Amt", p.cut = 0.3, inv = TRUE)
ID509<- interarrival(ID509, var = "Amt", p.cut = 0.3, inv = TRUE)
ID510<- interarrival(ID510, var = "Amt", p.cut = 0.3, inv = TRUE)
ID511<- interarrival(ID511, var = "Amt", p.cut = 0.3, inv = TRUE)
ID512<- interarrival(ID512, var = "Amt", p.cut = 0.3, inv = TRUE)
ID513<- interarrival(ID513, var = "Amt", p.cut = 0.3, inv = TRUE)
ID514<- interarrival(ID514, var = "Amt", p.cut = 0.3, inv = TRUE)
ID515<- interarrival(ID515, var = "Amt", p.cut = 0.3, inv = TRUE)
ID516<- interarrival(ID516, var = "Amt", p.cut = 0.3, inv = TRUE)
ID517<- interarrival(ID517, var = "Amt", p.cut = 0.3, inv = TRUE)
ID518<- interarrival(ID518, var = "Amt", p.cut = 0.3, inv = TRUE)
ID519<- interarrival(ID519, var = "Amt", p.cut = 0.3, inv = TRUE)
ID520<- interarrival(ID520, var = "Amt", p.cut = 0.3, inv = TRUE)
ID521<- interarrival(ID521, var = "Amt", p.cut = 0.3, inv = TRUE)
ID522<- interarrival(ID522, var = "Amt", p.cut = 0.3, inv = TRUE)
ID523<- interarrival(ID523, var = "Amt", p.cut = 0.3, inv = TRUE)
ID524<- interarrival(ID524, var = "Amt", p.cut = 0.3, inv = TRUE)
ID525<- interarrival(ID525, var = "Amt", p.cut = 0.3, inv = TRUE)
ID526<- interarrival(ID526, var = "Amt", p.cut = 0.3, inv = TRUE)
ID527<- interarrival(ID527, var = "Amt", p.cut = 0.3, inv = TRUE)
ID528<- interarrival(ID528, var = "Amt", p.cut = 0.3, inv = TRUE)
ID529<- interarrival(ID529, var = "Amt", p.cut = 0.3, inv = TRUE)
ID530<- interarrival(ID530, var = "Amt", p.cut = 0.3, inv = TRUE)
ID531<- interarrival(ID531, var = "Amt", p.cut = 0.3, inv = TRUE)
ID532<- interarrival(ID532, var = "Amt", p.cut = 0.3, inv = TRUE)
ID533<- interarrival(ID533, var = "Amt", p.cut = 0.3, inv = TRUE)
ID534<- interarrival(ID534, var = "Amt", p.cut = 0.3, inv = TRUE)
ID535<- interarrival(ID535, var = "Amt", p.cut = 0.3, inv = TRUE)
ID536<- interarrival(ID536, var = "Amt", p.cut = 0.3, inv = TRUE)
ID537<- interarrival(ID537, var = "Amt", p.cut = 0.3, inv = TRUE)
ID538<- interarrival(ID538, var = "Amt", p.cut = 0.3, inv = TRUE)
ID539<- interarrival(ID539, var = "Amt", p.cut = 0.3, inv = TRUE)
ID540<- interarrival(ID540, var = "Amt", p.cut = 0.3, inv = TRUE)
ID541<- interarrival(ID541, var = "Amt", p.cut = 0.3, inv = TRUE)
ID542<- interarrival(ID542, var = "Amt", p.cut = 0.3, inv = TRUE)
ID543<- interarrival(ID543, var = "Amt", p.cut = 0.3, inv = TRUE)
ID544<- interarrival(ID544, var = "Amt", p.cut = 0.3, inv = TRUE)
ID545<- interarrival(ID545, var = "Amt", p.cut = 0.3, inv = TRUE)
ID546<- interarrival(ID546, var = "Amt", p.cut = 0.3, inv = TRUE)
ID547<- interarrival(ID547, var = "Amt", p.cut = 0.3, inv = TRUE)
ID548<- interarrival(ID548, var = "Amt", p.cut = 0.3, inv = TRUE)
ID549<- interarrival(ID549, var = "Amt", p.cut = 0.3, inv = TRUE)
ID550<- interarrival(ID550, var = "Amt", p.cut = 0.3, inv = TRUE)
ID551<- interarrival(ID551, var = "Amt", p.cut = 0.3, inv = TRUE)
ID552<- interarrival(ID552, var = "Amt", p.cut = 0.3, inv = TRUE)
ID553<- interarrival(ID553, var = "Amt", p.cut = 0.3, inv = TRUE)
ID554<- interarrival(ID554, var = "Amt", p.cut = 0.3, inv = TRUE)
ID555<- interarrival(ID555, var = "Amt", p.cut = 0.3, inv = TRUE)
ID556<- interarrival(ID556, var = "Amt", p.cut = 0.3, inv = TRUE)
ID557<- interarrival(ID557, var = "Amt", p.cut = 0.3, inv = TRUE)
ID558<- interarrival(ID558, var = "Amt", p.cut = 0.3, inv = TRUE)
ID559<- interarrival(ID559, var = "Amt", p.cut = 0.3, inv = TRUE)
ID560<- interarrival(ID560, var = "Amt", p.cut = 0.3, inv = TRUE)
ID561<- interarrival(ID561, var = "Amt", p.cut = 0.3, inv = TRUE)
ID562<- interarrival(ID562, var = "Amt", p.cut = 0.3, inv = TRUE)
ID563<- interarrival(ID563, var = "Amt", p.cut = 0.3, inv = TRUE)
ID564<- interarrival(ID564, var = "Amt", p.cut = 0.3, inv = TRUE)
ID565<- interarrival(ID565, var = "Amt", p.cut = 0.3, inv = TRUE)
ID566<- interarrival(ID566, var = "Amt", p.cut = 0.3, inv = TRUE)
ID567<- interarrival(ID567, var = "Amt", p.cut = 0.3, inv = TRUE)
ID568<- interarrival(ID568, var = "Amt", p.cut = 0.3, inv = TRUE)
ID569<- interarrival(ID569, var = "Amt", p.cut = 0.3, inv = TRUE)
ID570<- interarrival(ID570, var = "Amt", p.cut = 0.3, inv = TRUE)
ID571<- interarrival(ID571, var = "Amt", p.cut = 0.3, inv = TRUE)
ID572<- interarrival(ID572, var = "Amt", p.cut = 0.3, inv = TRUE)
ID573<- interarrival(ID573, var = "Amt", p.cut = 0.3, inv = TRUE)
ID574<- interarrival(ID574, var = "Amt", p.cut = 0.3, inv = TRUE)
ID575<- interarrival(ID575, var = "Amt", p.cut = 0.3, inv = TRUE)
ID576<- interarrival(ID576, var = "Amt", p.cut = 0.3, inv = TRUE)
ID577<- interarrival(ID577, var = "Amt", p.cut = 0.3, inv = TRUE)
ID578<- interarrival(ID578, var = "Amt", p.cut = 0.3, inv = TRUE)
ID579<- interarrival(ID579, var = "Amt", p.cut = 0.3, inv = TRUE)
ID580<- interarrival(ID580, var = "Amt", p.cut = 0.3, inv = TRUE)
ID581<- interarrival(ID581, var = "Amt", p.cut = 0.3, inv = TRUE)
ID582<- interarrival(ID582, var = "Amt", p.cut = 0.3, inv = TRUE)
ID583<- interarrival(ID583, var = "Amt", p.cut = 0.3, inv = TRUE)
ID584<- interarrival(ID584, var = "Amt", p.cut = 0.3, inv = TRUE)
ID585<- interarrival(ID585, var = "Amt", p.cut = 0.3, inv = TRUE)
ID586<- interarrival(ID586, var = "Amt", p.cut = 0.3, inv = TRUE)
ID587<- interarrival(ID587, var = "Amt", p.cut = 0.3, inv = TRUE)
ID588<- interarrival(ID588, var = "Amt", p.cut = 0.3, inv = TRUE)
ID589<- interarrival(ID589, var = "Amt", p.cut = 0.3, inv = TRUE)
ID590<- interarrival(ID590, var = "Amt", p.cut = 0.3, inv = TRUE)
ID591<- interarrival(ID591, var = "Amt", p.cut = 0.3, inv = TRUE)
ID592<- interarrival(ID592, var = "Amt", p.cut = 0.3, inv = TRUE)
ID593<- interarrival(ID593, var = "Amt", p.cut = 0.3, inv = TRUE)
ID594<- interarrival(ID594, var = "Amt", p.cut = 0.3, inv = TRUE)
ID595<- interarrival(ID595, var = "Amt", p.cut = 0.3, inv = TRUE)
ID596<- interarrival(ID596, var = "Amt", p.cut = 0.3, inv = TRUE)
ID597<- interarrival(ID597, var = "Amt", p.cut = 0.3, inv = TRUE)
ID598<- interarrival(ID598, var = "Amt", p.cut = 0.3, inv = TRUE)
ID599<- interarrival(ID599, var = "Amt", p.cut = 0.3, inv = TRUE)
ID600<- interarrival(ID600, var = "Amt", p.cut = 0.3, inv = TRUE)
ID601<- interarrival(ID601, var = "Amt", p.cut = 0.3, inv = TRUE)
ID602<- interarrival(ID602, var = "Amt", p.cut = 0.3, inv = TRUE)
ID603<- interarrival(ID603, var = "Amt", p.cut = 0.3, inv = TRUE)
ID604<- interarrival(ID604, var = "Amt", p.cut = 0.3, inv = TRUE)
ID605<- interarrival(ID605, var = "Amt", p.cut = 0.3, inv = TRUE)
ID606<- interarrival(ID606, var = "Amt", p.cut = 0.3, inv = TRUE)
ID607<- interarrival(ID607, var = "Amt", p.cut = 0.3, inv = TRUE)
ID608<- interarrival(ID608, var = "Amt", p.cut = 0.3, inv = TRUE)
ID609<- interarrival(ID609, var = "Amt", p.cut = 0.3, inv = TRUE)
ID610<- interarrival(ID610, var = "Amt", p.cut = 0.3, inv = TRUE)
ID611<- interarrival(ID611, var = "Amt", p.cut = 0.3, inv = TRUE)
ID612<- interarrival(ID612, var = "Amt", p.cut = 0.3, inv = TRUE)
ID613<- interarrival(ID613, var = "Amt", p.cut = 0.3, inv = TRUE)
ID614<- interarrival(ID614, var = "Amt", p.cut = 0.3, inv = TRUE)
ID615<- interarrival(ID615, var = "Amt", p.cut = 0.3, inv = TRUE)
ID616<- interarrival(ID616, var = "Amt", p.cut = 0.3, inv = TRUE)
ID617<- interarrival(ID617, var = "Amt", p.cut = 0.3, inv = TRUE)
ID618<- interarrival(ID618, var = "Amt", p.cut = 0.3, inv = TRUE)
ID619<- interarrival(ID619, var = "Amt", p.cut = 0.3, inv = TRUE)
ID620<- interarrival(ID620, var = "Amt", p.cut = 0.3, inv = TRUE)
ID621<- interarrival(ID621, var = "Amt", p.cut = 0.3, inv = TRUE)
ID622<- interarrival(ID622, var = "Amt", p.cut = 0.3, inv = TRUE)
ID623<- interarrival(ID623, var = "Amt", p.cut = 0.3, inv = TRUE)
ID624<- interarrival(ID624, var = "Amt", p.cut = 0.3, inv = TRUE)
ID625<- interarrival(ID625, var = "Amt", p.cut = 0.3, inv = TRUE)
ID626<- interarrival(ID626, var = "Amt", p.cut = 0.3, inv = TRUE)
ID627<- interarrival(ID627, var = "Amt", p.cut = 0.3, inv = TRUE)
ID628<- interarrival(ID628, var = "Amt", p.cut = 0.3, inv = TRUE)
ID629<- interarrival(ID629, var = "Amt", p.cut = 0.3, inv = TRUE)
ID630<- interarrival(ID630, var = "Amt", p.cut = 0.3, inv = TRUE)
ID631<- interarrival(ID631, var = "Amt", p.cut = 0.3, inv = TRUE)
ID632<- interarrival(ID632, var = "Amt", p.cut = 0.3, inv = TRUE)
ID633<- interarrival(ID633, var = "Amt", p.cut = 0.3, inv = TRUE)
ID634<- interarrival(ID634, var = "Amt", p.cut = 0.3, inv = TRUE)
ID635<- interarrival(ID635, var = "Amt", p.cut = 0.3, inv = TRUE)
ID636<- interarrival(ID636, var = "Amt", p.cut = 0.3, inv = TRUE)
ID637<- interarrival(ID637, var = "Amt", p.cut = 0.3, inv = TRUE)
ID638<- interarrival(ID638, var = "Amt", p.cut = 0.3, inv = TRUE)
ID639<- interarrival(ID639, var = "Amt", p.cut = 0.3, inv = TRUE)
ID640<- interarrival(ID640, var = "Amt", p.cut = 0.3, inv = TRUE)
ID641<- interarrival(ID641, var = "Amt", p.cut = 0.3, inv = TRUE)
ID642<- interarrival(ID642, var = "Amt", p.cut = 0.3, inv = TRUE)
ID643<- interarrival(ID643, var = "Amt", p.cut = 0.3, inv = TRUE)
ID644<- interarrival(ID644, var = "Amt", p.cut = 0.3, inv = TRUE)
ID645<- interarrival(ID645, var = "Amt", p.cut = 0.3, inv = TRUE)
ID646<- interarrival(ID646, var = "Amt", p.cut = 0.3, inv = TRUE)
ID647<- interarrival(ID647, var = "Amt", p.cut = 0.3, inv = TRUE)
ID648<- interarrival(ID648, var = "Amt", p.cut = 0.3, inv = TRUE)
ID649<- interarrival(ID649, var = "Amt", p.cut = 0.3, inv = TRUE)
ID650<- interarrival(ID650, var = "Amt", p.cut = 0.3, inv = TRUE)
ID651<- interarrival(ID651, var = "Amt", p.cut = 0.3, inv = TRUE)
ID652<- interarrival(ID652, var = "Amt", p.cut = 0.3, inv = TRUE)
ID653<- interarrival(ID653, var = "Amt", p.cut = 0.3, inv = TRUE)
ID654<- interarrival(ID654, var = "Amt", p.cut = 0.3, inv = TRUE)
ID655<- interarrival(ID655, var = "Amt", p.cut = 0.3, inv = TRUE)
ID656<- interarrival(ID656, var = "Amt", p.cut = 0.3, inv = TRUE)
ID657<- interarrival(ID657, var = "Amt", p.cut = 0.3, inv = TRUE)
ID658<- interarrival(ID658, var = "Amt", p.cut = 0.3, inv = TRUE)
ID659<- interarrival(ID659, var = "Amt", p.cut = 0.3, inv = TRUE)
ID660<- interarrival(ID660, var = "Amt", p.cut = 0.3, inv = TRUE)
ID661<- interarrival(ID661, var = "Amt", p.cut = 0.3, inv = TRUE)
ID662<- interarrival(ID662, var = "Amt", p.cut = 0.3, inv = TRUE)
ID663<- interarrival(ID663, var = "Amt", p.cut = 0.3, inv = TRUE)
ID664<- interarrival(ID664, var = "Amt", p.cut = 0.3, inv = TRUE)
ID665<- interarrival(ID665, var = "Amt", p.cut = 0.3, inv = TRUE)
ID666<- interarrival(ID666, var = "Amt", p.cut = 0.3, inv = TRUE)
ID667<- interarrival(ID667, var = "Amt", p.cut = 0.3, inv = TRUE)
ID668<- interarrival(ID668, var = "Amt", p.cut = 0.3, inv = TRUE)
ID669<- interarrival(ID669, var = "Amt", p.cut = 0.3, inv = TRUE)
ID670<- interarrival(ID670, var = "Amt", p.cut = 0.3, inv = TRUE)
ID671<- interarrival(ID671, var = "Amt", p.cut = 0.3, inv = TRUE)
ID672<- interarrival(ID672, var = "Amt", p.cut = 0.3, inv = TRUE)
ID673<- interarrival(ID673, var = "Amt", p.cut = 0.3, inv = TRUE)
ID674<- interarrival(ID674, var = "Amt", p.cut = 0.3, inv = TRUE)
ID675<- interarrival(ID675, var = "Amt", p.cut = 0.3, inv = TRUE)
ID676<- interarrival(ID676, var = "Amt", p.cut = 0.3, inv = TRUE)
ID677<- interarrival(ID677, var = "Amt", p.cut = 0.3, inv = TRUE)
ID678<- interarrival(ID678, var = "Amt", p.cut = 0.3, inv = TRUE)
ID679<- interarrival(ID679, var = "Amt", p.cut = 0.3, inv = TRUE)
ID680<- interarrival(ID680, var = "Amt", p.cut = 0.3, inv = TRUE)
ID681<- interarrival(ID681, var = "Amt", p.cut = 0.3, inv = TRUE)
ID682<- interarrival(ID682, var = "Amt", p.cut = 0.3, inv = TRUE)
ID683<- interarrival(ID683, var = "Amt", p.cut = 0.3, inv = TRUE)
ID684<- interarrival(ID684, var = "Amt", p.cut = 0.3, inv = TRUE)
ID685<- interarrival(ID685, var = "Amt", p.cut = 0.3, inv = TRUE)
ID686<- interarrival(ID686, var = "Amt", p.cut = 0.3, inv = TRUE)
ID687<- interarrival(ID687, var = "Amt", p.cut = 0.3, inv = TRUE)
ID688<- interarrival(ID688, var = "Amt", p.cut = 0.3, inv = TRUE)
ID689<- interarrival(ID689, var = "Amt", p.cut = 0.3, inv = TRUE)
ID690<- interarrival(ID690, var = "Amt", p.cut = 0.3, inv = TRUE)
ID691<- interarrival(ID691, var = "Amt", p.cut = 0.3, inv = TRUE)
ID692<- interarrival(ID692, var = "Amt", p.cut = 0.3, inv = TRUE)
ID693<- interarrival(ID693, var = "Amt", p.cut = 0.3, inv = TRUE)
ID694<- interarrival(ID694, var = "Amt", p.cut = 0.3, inv = TRUE)
ID695<- interarrival(ID695, var = "Amt", p.cut = 0.3, inv = TRUE)
ID696<- interarrival(ID696, var = "Amt", p.cut = 0.3, inv = TRUE)
ID697<- interarrival(ID697, var = "Amt", p.cut = 0.3, inv = TRUE)
ID698<- interarrival(ID698, var = "Amt", p.cut = 0.3, inv = TRUE)
ID699<- interarrival(ID699, var = "Amt", p.cut = 0.3, inv = TRUE)
ID700<- interarrival(ID700, var = "Amt", p.cut = 0.3, inv = TRUE)
ID701<- interarrival(ID701, var = "Amt", p.cut = 0.3, inv = TRUE)
ID702<- interarrival(ID702, var = "Amt", p.cut = 0.3, inv = TRUE)
ID703<- interarrival(ID703, var = "Amt", p.cut = 0.3, inv = TRUE)
ID704<- interarrival(ID704, var = "Amt", p.cut = 0.3, inv = TRUE)
ID705<- interarrival(ID705, var = "Amt", p.cut = 0.3, inv = TRUE)
ID706<- interarrival(ID706, var = "Amt", p.cut = 0.3, inv = TRUE)
ID707<- interarrival(ID707, var = "Amt", p.cut = 0.3, inv = TRUE)
ID708<- interarrival(ID708, var = "Amt", p.cut = 0.3, inv = TRUE)
ID709<- interarrival(ID709, var = "Amt", p.cut = 0.3, inv = TRUE)
ID710<- interarrival(ID710, var = "Amt", p.cut = 0.3, inv = TRUE)
ID711<- interarrival(ID711, var = "Amt", p.cut = 0.3, inv = TRUE)
ID712<- interarrival(ID712, var = "Amt", p.cut = 0.3, inv = TRUE)
ID713<- interarrival(ID713, var = "Amt", p.cut = 0.3, inv = TRUE)
ID714<- interarrival(ID714, var = "Amt", p.cut = 0.3, inv = TRUE)
ID715<- interarrival(ID715, var = "Amt", p.cut = 0.3, inv = TRUE)
ID716<- interarrival(ID716, var = "Amt", p.cut = 0.3, inv = TRUE)
ID717<- interarrival(ID717, var = "Amt", p.cut = 0.3, inv = TRUE)
ID718<- interarrival(ID718, var = "Amt", p.cut = 0.3, inv = TRUE)
ID719<- interarrival(ID719, var = "Amt", p.cut = 0.3, inv = TRUE)
ID720<- interarrival(ID720, var = "Amt", p.cut = 0.3, inv = TRUE)
ID721<- interarrival(ID721, var = "Amt", p.cut = 0.3, inv = TRUE)
ID722<- interarrival(ID722, var = "Amt", p.cut = 0.3, inv = TRUE)
ID723<- interarrival(ID723, var = "Amt", p.cut = 0.3, inv = TRUE)
ID724<- interarrival(ID724, var = "Amt", p.cut = 0.3, inv = TRUE)
ID725<- interarrival(ID725, var = "Amt", p.cut = 0.3, inv = TRUE)
ID726<- interarrival(ID726, var = "Amt", p.cut = 0.3, inv = TRUE)
ID727<- interarrival(ID727, var = "Amt", p.cut = 0.3, inv = TRUE)
ID728<- interarrival(ID728, var = "Amt", p.cut = 0.3, inv = TRUE)
ID729<- interarrival(ID729, var = "Amt", p.cut = 0.3, inv = TRUE)
ID730<- interarrival(ID730, var = "Amt", p.cut = 0.3, inv = TRUE)
ID731<- interarrival(ID731, var = "Amt", p.cut = 0.3, inv = TRUE)
ID732<- interarrival(ID732, var = "Amt", p.cut = 0.3, inv = TRUE)
ID733<- interarrival(ID733, var = "Amt", p.cut = 0.3, inv = TRUE)
ID734<- interarrival(ID734, var = "Amt", p.cut = 0.3, inv = TRUE)
ID735<- interarrival(ID735, var = "Amt", p.cut = 0.3, inv = TRUE)
ID736<- interarrival(ID736, var = "Amt", p.cut = 0.3, inv = TRUE)
ID737<- interarrival(ID737, var = "Amt", p.cut = 0.3, inv = TRUE)
ID738<- interarrival(ID738, var = "Amt", p.cut = 0.3, inv = TRUE)
ID739<- interarrival(ID739, var = "Amt", p.cut = 0.3, inv = TRUE)
ID740<- interarrival(ID740, var = "Amt", p.cut = 0.3, inv = TRUE)
ID741<- interarrival(ID741, var = "Amt", p.cut = 0.3, inv = TRUE)
ID742<- interarrival(ID742, var = "Amt", p.cut = 0.3, inv = TRUE)
ID743<- interarrival(ID743, var = "Amt", p.cut = 0.3, inv = TRUE)
ID744<- interarrival(ID744, var = "Amt", p.cut = 0.3, inv = TRUE)
ID745<- interarrival(ID745, var = "Amt", p.cut = 0.3, inv = TRUE)
ID746<- interarrival(ID746, var = "Amt", p.cut = 0.3, inv = TRUE)
ID747<- interarrival(ID747, var = "Amt", p.cut = 0.3, inv = TRUE)
ID748<- interarrival(ID748, var = "Amt", p.cut = 0.3, inv = TRUE)
ID749<- interarrival(ID749, var = "Amt", p.cut = 0.3, inv = TRUE)
ID750<- interarrival(ID750, var = "Amt", p.cut = 0.3, inv = TRUE)
ID751<- interarrival(ID751, var = "Amt", p.cut = 0.3, inv = TRUE)
ID752<- interarrival(ID752, var = "Amt", p.cut = 0.3, inv = TRUE)
ID753<- interarrival(ID753, var = "Amt", p.cut = 0.3, inv = TRUE)
ID754<- interarrival(ID754, var = "Amt", p.cut = 0.3, inv = TRUE)
ID755<- interarrival(ID755, var = "Amt", p.cut = 0.3, inv = TRUE)
ID756<- interarrival(ID756, var = "Amt", p.cut = 0.3, inv = TRUE)
ID757<- interarrival(ID757, var = "Amt", p.cut = 0.3, inv = TRUE)
ID758<- interarrival(ID758, var = "Amt", p.cut = 0.3, inv = TRUE)
ID759<- interarrival(ID759, var = "Amt", p.cut = 0.3, inv = TRUE)
ID760<- interarrival(ID760, var = "Amt", p.cut = 0.3, inv = TRUE)
ID761<- interarrival(ID761, var = "Amt", p.cut = 0.3, inv = TRUE)
ID762<- interarrival(ID762, var = "Amt", p.cut = 0.3, inv = TRUE)
ID763<- interarrival(ID763, var = "Amt", p.cut = 0.3, inv = TRUE)
ID764<- interarrival(ID764, var = "Amt", p.cut = 0.3, inv = TRUE)
ID765<- interarrival(ID765, var = "Amt", p.cut = 0.3, inv = TRUE)
ID766<- interarrival(ID766, var = "Amt", p.cut = 0.3, inv = TRUE)
ID767<- interarrival(ID767, var = "Amt", p.cut = 0.3, inv = TRUE)
ID768<- interarrival(ID768, var = "Amt", p.cut = 0.3, inv = TRUE)
ID769<- interarrival(ID769, var = "Amt", p.cut = 0.3, inv = TRUE)
ID770<- interarrival(ID770, var = "Amt", p.cut = 0.3, inv = TRUE)
ID771<- interarrival(ID771, var = "Amt", p.cut = 0.3, inv = TRUE)
ID772<- interarrival(ID772, var = "Amt", p.cut = 0.3, inv = TRUE)
ID773<- interarrival(ID773, var = "Amt", p.cut = 0.3, inv = TRUE)
ID774<- interarrival(ID774, var = "Amt", p.cut = 0.3, inv = TRUE)
ID775<- interarrival(ID775, var = "Amt", p.cut = 0.3, inv = TRUE)
ID776<- interarrival(ID776, var = "Amt", p.cut = 0.3, inv = TRUE)
ID777<- interarrival(ID777, var = "Amt", p.cut = 0.3, inv = TRUE)
ID778<- interarrival(ID778, var = "Amt", p.cut = 0.3, inv = TRUE)
ID779<- interarrival(ID779, var = "Amt", p.cut = 0.3, inv = TRUE)
ID780<- interarrival(ID780, var = "Amt", p.cut = 0.3, inv = TRUE)
ID781<- interarrival(ID781, var = "Amt", p.cut = 0.3, inv = TRUE)
ID782<- interarrival(ID782, var = "Amt", p.cut = 0.3, inv = TRUE)
ID783<- interarrival(ID783, var = "Amt", p.cut = 0.3, inv = TRUE)
ID784<- interarrival(ID784, var = "Amt", p.cut = 0.3, inv = TRUE)
ID785<- interarrival(ID785, var = "Amt", p.cut = 0.3, inv = TRUE)
ID786<- interarrival(ID786, var = "Amt", p.cut = 0.3, inv = TRUE)
ID787<- interarrival(ID787, var = "Amt", p.cut = 0.3, inv = TRUE)
ID788<- interarrival(ID788, var = "Amt", p.cut = 0.3, inv = TRUE)
ID789<- interarrival(ID789, var = "Amt", p.cut = 0.3, inv = TRUE)
ID790<- interarrival(ID790, var = "Amt", p.cut = 0.3, inv = TRUE)
ID791<- interarrival(ID791, var = "Amt", p.cut = 0.3, inv = TRUE)
ID792<- interarrival(ID792, var = "Amt", p.cut = 0.3, inv = TRUE)
ID793<- interarrival(ID793, var = "Amt", p.cut = 0.3, inv = TRUE)
ID794<- interarrival(ID794, var = "Amt", p.cut = 0.3, inv = TRUE)
ID795<- interarrival(ID795, var = "Amt", p.cut = 0.3, inv = TRUE)
ID796<- interarrival(ID796, var = "Amt", p.cut = 0.3, inv = TRUE)
ID797<- interarrival(ID797, var = "Amt", p.cut = 0.3, inv = TRUE)
ID798<- interarrival(ID798, var = "Amt", p.cut = 0.3, inv = TRUE)
ID799<- interarrival(ID799, var = "Amt", p.cut = 0.3, inv = TRUE)
ID800<- interarrival(ID800, var = "Amt", p.cut = 0.3, inv = TRUE)
ID801<- interarrival(ID801, var = "Amt", p.cut = 0.3, inv = TRUE)
ID802<- interarrival(ID802, var = "Amt", p.cut = 0.3, inv = TRUE)
ID803<- interarrival(ID803, var = "Amt", p.cut = 0.3, inv = TRUE)
ID804<- interarrival(ID804, var = "Amt", p.cut = 0.3, inv = TRUE)
ID805<- interarrival(ID805, var = "Amt", p.cut = 0.3, inv = TRUE)
ID806<- interarrival(ID806, var = "Amt", p.cut = 0.3, inv = TRUE)
ID807<- interarrival(ID807, var = "Amt", p.cut = 0.3, inv = TRUE)
ID808<- interarrival(ID808, var = "Amt", p.cut = 0.3, inv = TRUE)
ID809<- interarrival(ID809, var = "Amt", p.cut = 0.3, inv = TRUE)
ID810<- interarrival(ID810, var = "Amt", p.cut = 0.3, inv = TRUE)
ID811<- interarrival(ID811, var = "Amt", p.cut = 0.3, inv = TRUE)
ID812<- interarrival(ID812, var = "Amt", p.cut = 0.3, inv = TRUE)
ID813<- interarrival(ID813, var = "Amt", p.cut = 0.3, inv = TRUE)
ID814<- interarrival(ID814, var = "Amt", p.cut = 0.3, inv = TRUE)
ID815<- interarrival(ID815, var = "Amt", p.cut = 0.3, inv = TRUE)
ID816<- interarrival(ID816, var = "Amt", p.cut = 0.3, inv = TRUE)
ID817<- interarrival(ID817, var = "Amt", p.cut = 0.3, inv = TRUE)
ID818<- interarrival(ID818, var = "Amt", p.cut = 0.3, inv = TRUE)
ID819<- interarrival(ID819, var = "Amt", p.cut = 0.3, inv = TRUE)
ID820<- interarrival(ID820, var = "Amt", p.cut = 0.3, inv = TRUE)
ID821<- interarrival(ID821, var = "Amt", p.cut = 0.3, inv = TRUE)
ID822<- interarrival(ID822, var = "Amt", p.cut = 0.3, inv = TRUE)
ID823<- interarrival(ID823, var = "Amt", p.cut = 0.3, inv = TRUE)
ID824<- interarrival(ID824, var = "Amt", p.cut = 0.3, inv = TRUE)
ID825<- interarrival(ID825, var = "Amt", p.cut = 0.3, inv = TRUE)
ID826<- interarrival(ID826, var = "Amt", p.cut = 0.3, inv = TRUE)
ID827<- interarrival(ID827, var = "Amt", p.cut = 0.3, inv = TRUE)
ID828<- interarrival(ID828, var = "Amt", p.cut = 0.3, inv = TRUE)
ID829<- interarrival(ID829, var = "Amt", p.cut = 0.3, inv = TRUE)
ID830<- interarrival(ID830, var = "Amt", p.cut = 0.3, inv = TRUE)
ID831<- interarrival(ID831, var = "Amt", p.cut = 0.3, inv = TRUE)
ID832<- interarrival(ID832, var = "Amt", p.cut = 0.3, inv = TRUE)
ID833<- interarrival(ID833, var = "Amt", p.cut = 0.3, inv = TRUE)
ID834<- interarrival(ID834, var = "Amt", p.cut = 0.3, inv = TRUE)
ID835<- interarrival(ID835, var = "Amt", p.cut = 0.3, inv = TRUE)
ID836<- interarrival(ID836, var = "Amt", p.cut = 0.3, inv = TRUE)
ID837<- interarrival(ID837, var = "Amt", p.cut = 0.3, inv = TRUE)
ID838<- interarrival(ID838, var = "Amt", p.cut = 0.3, inv = TRUE)
ID839<- interarrival(ID839, var = "Amt", p.cut = 0.3, inv = TRUE)
ID840<- interarrival(ID840, var = "Amt", p.cut = 0.3, inv = TRUE)
ID841<- interarrival(ID841, var = "Amt", p.cut = 0.3, inv = TRUE)
ID842<- interarrival(ID842, var = "Amt", p.cut = 0.3, inv = TRUE)
ID843<- interarrival(ID843, var = "Amt", p.cut = 0.3, inv = TRUE)
ID844<- interarrival(ID844, var = "Amt", p.cut = 0.3, inv = TRUE)
ID845<- interarrival(ID845, var = "Amt", p.cut = 0.3, inv = TRUE)
ID846<- interarrival(ID846, var = "Amt", p.cut = 0.3, inv = TRUE)
ID847<- interarrival(ID847, var = "Amt", p.cut = 0.3, inv = TRUE)
ID848<- interarrival(ID848, var = "Amt", p.cut = 0.3, inv = TRUE)
ID849<- interarrival(ID849, var = "Amt", p.cut = 0.3, inv = TRUE)
ID850<- interarrival(ID850, var = "Amt", p.cut = 0.3, inv = TRUE)
ID851<- interarrival(ID851, var = "Amt", p.cut = 0.3, inv = TRUE)
ID852<- interarrival(ID852, var = "Amt", p.cut = 0.3, inv = TRUE)
ID853<- interarrival(ID853, var = "Amt", p.cut = 0.3, inv = TRUE)
ID854<- interarrival(ID854, var = "Amt", p.cut = 0.3, inv = TRUE)
ID855<- interarrival(ID855, var = "Amt", p.cut = 0.3, inv = TRUE)
ID856<- interarrival(ID856, var = "Amt", p.cut = 0.3, inv = TRUE)
ID857<- interarrival(ID857, var = "Amt", p.cut = 0.3, inv = TRUE)
ID858<- interarrival(ID858, var = "Amt", p.cut = 0.3, inv = TRUE)
ID859<- interarrival(ID859, var = "Amt", p.cut = 0.3, inv = TRUE)
ID860<- interarrival(ID860, var = "Amt", p.cut = 0.3, inv = TRUE)
ID861<- interarrival(ID861, var = "Amt", p.cut = 0.3, inv = TRUE)
ID862<- interarrival(ID862, var = "Amt", p.cut = 0.3, inv = TRUE)
ID863<- interarrival(ID863, var = "Amt", p.cut = 0.3, inv = TRUE)
ID864<- interarrival(ID864, var = "Amt", p.cut = 0.3, inv = TRUE)
ID865<- interarrival(ID865, var = "Amt", p.cut = 0.3, inv = TRUE)
ID866<- interarrival(ID866, var = "Amt", p.cut = 0.3, inv = TRUE)
ID867<- interarrival(ID867, var = "Amt", p.cut = 0.3, inv = TRUE)
ID868<- interarrival(ID868, var = "Amt", p.cut = 0.3, inv = TRUE)
ID869<- interarrival(ID869, var = "Amt", p.cut = 0.3, inv = TRUE)
ID870<- interarrival(ID870, var = "Amt", p.cut = 0.3, inv = TRUE)
ID871<- interarrival(ID871, var = "Amt", p.cut = 0.3, inv = TRUE)
ID872<- interarrival(ID872, var = "Amt", p.cut = 0.3, inv = TRUE)
ID873<- interarrival(ID873, var = "Amt", p.cut = 0.3, inv = TRUE)
ID874<- interarrival(ID874, var = "Amt", p.cut = 0.3, inv = TRUE)
ID875<- interarrival(ID875, var = "Amt", p.cut = 0.3, inv = TRUE)
ID876<- interarrival(ID876, var = "Amt", p.cut = 0.3, inv = TRUE)
ID877<- interarrival(ID877, var = "Amt", p.cut = 0.3, inv = TRUE)
ID878<- interarrival(ID878, var = "Amt", p.cut = 0.3, inv = TRUE)
ID879<- interarrival(ID879, var = "Amt", p.cut = 0.3, inv = TRUE)
ID880<- interarrival(ID880, var = "Amt", p.cut = 0.3, inv = TRUE)
ID881<- interarrival(ID881, var = "Amt", p.cut = 0.3, inv = TRUE)
ID882<- interarrival(ID882, var = "Amt", p.cut = 0.3, inv = TRUE)
ID883<- interarrival(ID883, var = "Amt", p.cut = 0.3, inv = TRUE)
ID884<- interarrival(ID884, var = "Amt", p.cut = 0.3, inv = TRUE)
ID885<- interarrival(ID885, var = "Amt", p.cut = 0.3, inv = TRUE)
ID886<- interarrival(ID886, var = "Amt", p.cut = 0.3, inv = TRUE)
ID887<- interarrival(ID887, var = "Amt", p.cut = 0.3, inv = TRUE)
ID888<- interarrival(ID888, var = "Amt", p.cut = 0.3, inv = TRUE)
ID889<- interarrival(ID889, var = "Amt", p.cut = 0.3, inv = TRUE)
ID890<- interarrival(ID890, var = "Amt", p.cut = 0.3, inv = TRUE)
ID891<- interarrival(ID891, var = "Amt", p.cut = 0.3, inv = TRUE)
ID892<- interarrival(ID892, var = "Amt", p.cut = 0.3, inv = TRUE)
ID893<- interarrival(ID893, var = "Amt", p.cut = 0.3, inv = TRUE)
ID894<- interarrival(ID894, var = "Amt", p.cut = 0.3, inv = TRUE)
ID895<- interarrival(ID895, var = "Amt", p.cut = 0.3, inv = TRUE)
ID896<- interarrival(ID896, var = "Amt", p.cut = 0.3, inv = TRUE)
ID897<- interarrival(ID897, var = "Amt", p.cut = 0.3, inv = TRUE)
ID898<- interarrival(ID898, var = "Amt", p.cut = 0.3, inv = TRUE)
ID899<- interarrival(ID899, var = "Amt", p.cut = 0.3, inv = TRUE)
ID900<- interarrival(ID900, var = "Amt", p.cut = 0.3, inv = TRUE)
ID901<- interarrival(ID901, var = "Amt", p.cut = 0.3, inv = TRUE)
ID902<- interarrival(ID902, var = "Amt", p.cut = 0.3, inv = TRUE)
ID903<- interarrival(ID903, var = "Amt", p.cut = 0.3, inv = TRUE)
ID904<- interarrival(ID904, var = "Amt", p.cut = 0.3, inv = TRUE)
ID905<- interarrival(ID905, var = "Amt", p.cut = 0.3, inv = TRUE)
ID906<- interarrival(ID906, var = "Amt", p.cut = 0.3, inv = TRUE)
ID907<- interarrival(ID907, var = "Amt", p.cut = 0.3, inv = TRUE)
ID908<- interarrival(ID908, var = "Amt", p.cut = 0.3, inv = TRUE)
ID909<- interarrival(ID909, var = "Amt", p.cut = 0.3, inv = TRUE)
ID910<- interarrival(ID910, var = "Amt", p.cut = 0.3, inv = TRUE)
ID911<- interarrival(ID911, var = "Amt", p.cut = 0.3, inv = TRUE)
ID912<- interarrival(ID912, var = "Amt", p.cut = 0.3, inv = TRUE)
ID913<- interarrival(ID913, var = "Amt", p.cut = 0.3, inv = TRUE)
ID914<- interarrival(ID914, var = "Amt", p.cut = 0.3, inv = TRUE)
ID915<- interarrival(ID915, var = "Amt", p.cut = 0.3, inv = TRUE)
ID916<- interarrival(ID916, var = "Amt", p.cut = 0.3, inv = TRUE)
ID917<- interarrival(ID917, var = "Amt", p.cut = 0.3, inv = TRUE)
ID918<- interarrival(ID918, var = "Amt", p.cut = 0.3, inv = TRUE)
ID919<- interarrival(ID919, var = "Amt", p.cut = 0.3, inv = TRUE)
ID920<- interarrival(ID920, var = "Amt", p.cut = 0.3, inv = TRUE)
ID921<- interarrival(ID921, var = "Amt", p.cut = 0.3, inv = TRUE)
ID922<- interarrival(ID922, var = "Amt", p.cut = 0.3, inv = TRUE)
ID923<- interarrival(ID923, var = "Amt", p.cut = 0.3, inv = TRUE)
ID924<- interarrival(ID924, var = "Amt", p.cut = 0.3, inv = TRUE)
ID925<- interarrival(ID925, var = "Amt", p.cut = 0.3, inv = TRUE)
ID926<- interarrival(ID926, var = "Amt", p.cut = 0.3, inv = TRUE)
ID927<- interarrival(ID927, var = "Amt", p.cut = 0.3, inv = TRUE)
ID928<- interarrival(ID928, var = "Amt", p.cut = 0.3, inv = TRUE)
ID929<- interarrival(ID929, var = "Amt", p.cut = 0.3, inv = TRUE)
ID930<- interarrival(ID930, var = "Amt", p.cut = 0.3, inv = TRUE)
ID931<- interarrival(ID931, var = "Amt", p.cut = 0.3, inv = TRUE)
ID932<- interarrival(ID932, var = "Amt", p.cut = 0.3, inv = TRUE)
ID933<- interarrival(ID933, var = "Amt", p.cut = 0.3, inv = TRUE)
ID934<- interarrival(ID934, var = "Amt", p.cut = 0.3, inv = TRUE)
ID935<- interarrival(ID935, var = "Amt", p.cut = 0.3, inv = TRUE)
ID936<- interarrival(ID936, var = "Amt", p.cut = 0.3, inv = TRUE)
ID937<- interarrival(ID937, var = "Amt", p.cut = 0.3, inv = TRUE)
ID938<- interarrival(ID938, var = "Amt", p.cut = 0.3, inv = TRUE)
ID939<- interarrival(ID939, var = "Amt", p.cut = 0.3, inv = TRUE)
ID940<- interarrival(ID940, var = "Amt", p.cut = 0.3, inv = TRUE)
ID941<- interarrival(ID941, var = "Amt", p.cut = 0.3, inv = TRUE)
ID942<- interarrival(ID942, var = "Amt", p.cut = 0.3, inv = TRUE)
ID943<- interarrival(ID943, var = "Amt", p.cut = 0.3, inv = TRUE)
ID944<- interarrival(ID944, var = "Amt", p.cut = 0.3, inv = TRUE)
ID945<- interarrival(ID945, var = "Amt", p.cut = 0.3, inv = TRUE)
ID946<- interarrival(ID946, var = "Amt", p.cut = 0.3, inv = TRUE)
ID947<- interarrival(ID947, var = "Amt", p.cut = 0.3, inv = TRUE)
ID948<- interarrival(ID948, var = "Amt", p.cut = 0.3, inv = TRUE)
ID949<- interarrival(ID949, var = "Amt", p.cut = 0.3, inv = TRUE)
ID950<- interarrival(ID950, var = "Amt", p.cut = 0.3, inv = TRUE)
ID951<- interarrival(ID951, var = "Amt", p.cut = 0.3, inv = TRUE)
ID952<- interarrival(ID952, var = "Amt", p.cut = 0.3, inv = TRUE)
ID953<- interarrival(ID953, var = "Amt", p.cut = 0.3, inv = TRUE)
ID954<- interarrival(ID954, var = "Amt", p.cut = 0.3, inv = TRUE)
ID955<- interarrival(ID955, var = "Amt", p.cut = 0.3, inv = TRUE)
ID956<- interarrival(ID956, var = "Amt", p.cut = 0.3, inv = TRUE)
ID957<- interarrival(ID957, var = "Amt", p.cut = 0.3, inv = TRUE)
ID958<- interarrival(ID958, var = "Amt", p.cut = 0.3, inv = TRUE)
ID959<- interarrival(ID959, var = "Amt", p.cut = 0.3, inv = TRUE)
ID960<- interarrival(ID960, var = "Amt", p.cut = 0.3, inv = TRUE)
ID961<- interarrival(ID961, var = "Amt", p.cut = 0.3, inv = TRUE)
ID962<- interarrival(ID962, var = "Amt", p.cut = 0.3, inv = TRUE)
ID963<- interarrival(ID963, var = "Amt", p.cut = 0.3, inv = TRUE)
ID964<- interarrival(ID964, var = "Amt", p.cut = 0.3, inv = TRUE)
ID965<- interarrival(ID965, var = "Amt", p.cut = 0.3, inv = TRUE)
ID966<- interarrival(ID966, var = "Amt", p.cut = 0.3, inv = TRUE)
ID967<- interarrival(ID967, var = "Amt", p.cut = 0.3, inv = TRUE)
ID968<- interarrival(ID968, var = "Amt", p.cut = 0.3, inv = TRUE)
ID969<- interarrival(ID969, var = "Amt", p.cut = 0.3, inv = TRUE)
ID970<- interarrival(ID970, var = "Amt", p.cut = 0.3, inv = TRUE)
ID971<- interarrival(ID971, var = "Amt", p.cut = 0.3, inv = TRUE)
ID972<- interarrival(ID972, var = "Amt", p.cut = 0.3, inv = TRUE)
ID973<- interarrival(ID973, var = "Amt", p.cut = 0.3, inv = TRUE)
ID974<- interarrival(ID974, var = "Amt", p.cut = 0.3, inv = TRUE)
ID975<- interarrival(ID975, var = "Amt", p.cut = 0.3, inv = TRUE)
ID976<- interarrival(ID976, var = "Amt", p.cut = 0.3, inv = TRUE)
ID977<- interarrival(ID977, var = "Amt", p.cut = 0.3, inv = TRUE)
ID978<- interarrival(ID978, var = "Amt", p.cut = 0.3, inv = TRUE)
ID979<- interarrival(ID979, var = "Amt", p.cut = 0.3, inv = TRUE)
ID980<- interarrival(ID980, var = "Amt", p.cut = 0.3, inv = TRUE)
ID981<- interarrival(ID981, var = "Amt", p.cut = 0.3, inv = TRUE)
ID982<- interarrival(ID982, var = "Amt", p.cut = 0.3, inv = TRUE)
ID983<- interarrival(ID983, var = "Amt", p.cut = 0.3, inv = TRUE)
ID984<- interarrival(ID984, var = "Amt", p.cut = 0.3, inv = TRUE)
ID985<- interarrival(ID985, var = "Amt", p.cut = 0.3, inv = TRUE)
ID986<- interarrival(ID986, var = "Amt", p.cut = 0.3, inv = TRUE)
ID987<- interarrival(ID987, var = "Amt", p.cut = 0.3, inv = TRUE)
ID988<- interarrival(ID988, var = "Amt", p.cut = 0.3, inv = TRUE)
ID989<- interarrival(ID989, var = "Amt", p.cut = 0.3, inv = TRUE)
ID990<- interarrival(ID990, var = "Amt", p.cut = 0.3, inv = TRUE)
ID991<- interarrival(ID991, var = "Amt", p.cut = 0.3, inv = TRUE)
ID992<- interarrival(ID992, var = "Amt", p.cut = 0.3, inv = TRUE)
ID993<- interarrival(ID993, var = "Amt", p.cut = 0.3, inv = TRUE)
ID994<- interarrival(ID994, var = "Amt", p.cut = 0.3, inv = TRUE)
ID995<- interarrival(ID995, var = "Amt", p.cut = 0.3, inv = TRUE)
ID996<- interarrival(ID996, var = "Amt", p.cut = 0.3, inv = TRUE)
ID997<- interarrival(ID997, var = "Amt", p.cut = 0.3, inv = TRUE)
ID998<- interarrival(ID998, var = "Amt", p.cut = 0.3, inv = TRUE)
ID999<- interarrival(ID999, var = "Amt", p.cut = 0.3, inv = TRUE)
ID1000<- interarrival(ID1000, var = "Amt", p.cut = 0.3, inv = TRUE)
ID1001<- interarrival(ID1001, var = "Amt", p.cut = 0.3, inv = TRUE)
ID1002<- interarrival(ID1002, var = "Amt", p.cut = 0.3, inv = TRUE)
ID1003<- interarrival(ID1003, var = "Amt", p.cut = 0.3, inv = TRUE)
ID1004<- interarrival(ID1004, var = "Amt", p.cut = 0.3, inv = TRUE)
ID1005<- interarrival(ID1005, var = "Amt", p.cut = 0.3, inv = TRUE)
ID1006<- interarrival(ID1006, var = "Amt", p.cut = 0.3, inv = TRUE)
ID1007<- interarrival(ID1007, var = "Amt", p.cut = 0.3, inv = TRUE)
ID1008<- interarrival(ID1008, var = "Amt", p.cut = 0.3, inv = TRUE)
ID1009<- interarrival(ID1009, var = "Amt", p.cut = 0.3, inv = TRUE)
ID1010<- interarrival(ID1010, var = "Amt", p.cut = 0.3, inv = TRUE)
ID1011<- interarrival(ID1011, var = "Amt", p.cut = 0.3, inv = TRUE)
ID1012<- interarrival(ID1012, var = "Amt", p.cut = 0.3, inv = TRUE)
ID1013<- interarrival(ID1013, var = "Amt", p.cut = 0.3, inv = TRUE)
ID1014<- interarrival(ID1014, var = "Amt", p.cut = 0.3, inv = TRUE)
ID1015<- interarrival(ID1015, var = "Amt", p.cut = 0.3, inv = TRUE)
ID1016<- interarrival(ID1016, var = "Amt", p.cut = 0.3, inv = TRUE)
ID1017<- interarrival(ID1017, var = "Amt", p.cut = 0.3, inv = TRUE)
ID1018<- interarrival(ID1018, var = "Amt", p.cut = 0.3, inv = TRUE)
ID1019<- interarrival(ID1019, var = "Amt", p.cut = 0.3, inv = TRUE)
ID1020<- interarrival(ID1020, var = "Amt", p.cut = 0.3, inv = TRUE)
ID1021<- interarrival(ID1021, var = "Amt", p.cut = 0.3, inv = TRUE)
ID1022<- interarrival(ID1022, var = "Amt", p.cut = 0.3, inv = TRUE)
ID1023<- interarrival(ID1023, var = "Amt", p.cut = 0.3, inv = TRUE)
ID1024<- interarrival(ID1024, var = "Amt", p.cut = 0.3, inv = TRUE)
ID1025<- interarrival(ID1025, var = "Amt", p.cut = 0.3, inv = TRUE)
ID1026<- interarrival(ID1026, var = "Amt", p.cut = 0.3, inv = TRUE)
ID1027<- interarrival(ID1027, var = "Amt", p.cut = 0.3, inv = TRUE)
ID1028<- interarrival(ID1028, var = "Amt", p.cut = 0.3, inv = TRUE)
ID1029<- interarrival(ID1029, var = "Amt", p.cut = 0.3, inv = TRUE)
ID1030<- interarrival(ID1030, var = "Amt", p.cut = 0.3, inv = TRUE)
ID1031<- interarrival(ID1031, var = "Amt", p.cut = 0.3, inv = TRUE)
ID1032<- interarrival(ID1032, var = "Amt", p.cut = 0.3, inv = TRUE)
ID1033<- interarrival(ID1033, var = "Amt", p.cut = 0.3, inv = TRUE)
ID1034<- interarrival(ID1034, var = "Amt", p.cut = 0.3, inv = TRUE)
ID1035<- interarrival(ID1035, var = "Amt", p.cut = 0.3, inv = TRUE)
ID1036<- interarrival(ID1036, var = "Amt", p.cut = 0.3, inv = TRUE)
ID1037<- interarrival(ID1037, var = "Amt", p.cut = 0.3, inv = TRUE)
ID1038<- interarrival(ID1038, var = "Amt", p.cut = 0.3, inv = TRUE)
ID1039<- interarrival(ID1039, var = "Amt", p.cut = 0.3, inv = TRUE)
ID1040<- interarrival(ID1040, var = "Amt", p.cut = 0.3, inv = TRUE)
ID1041<- interarrival(ID1041, var = "Amt", p.cut = 0.3, inv = TRUE)
ID1042<- interarrival(ID1042, var = "Amt", p.cut = 0.3, inv = TRUE)
ID1043<- interarrival(ID1043, var = "Amt", p.cut = 0.3, inv = TRUE)
ID1044<- interarrival(ID1044, var = "Amt", p.cut = 0.3, inv = TRUE)
ID1045<- interarrival(ID1045, var = "Amt", p.cut = 0.3, inv = TRUE)
ID1046<- interarrival(ID1046, var = "Amt", p.cut = 0.3, inv = TRUE)
ID1047<- interarrival(ID1047, var = "Amt", p.cut = 0.3, inv = TRUE)
ID1048<- interarrival(ID1048, var = "Amt", p.cut = 0.3, inv = TRUE)
ID1049<- interarrival(ID1049, var = "Amt", p.cut = 0.3, inv = TRUE)
ID1050<- interarrival(ID1050, var = "Amt", p.cut = 0.3, inv = TRUE)
ID1051<- interarrival(ID1051, var = "Amt", p.cut = 0.3, inv = TRUE)
ID1052<- interarrival(ID1052, var = "Amt", p.cut = 0.3, inv = TRUE)
ID1053<- interarrival(ID1053, var = "Amt", p.cut = 0.3, inv = TRUE)
ID1054<- interarrival(ID1054, var = "Amt", p.cut = 0.3, inv = TRUE)
ID1055<- interarrival(ID1055, var = "Amt", p.cut = 0.3, inv = TRUE)
ID1056<- interarrival(ID1056, var = "Amt", p.cut = 0.3, inv = TRUE)
ID1057<- interarrival(ID1057, var = "Amt", p.cut = 0.3, inv = TRUE)
ID1058<- interarrival(ID1058, var = "Amt", p.cut = 0.3, inv = TRUE)
ID1059<- interarrival(ID1059, var = "Amt", p.cut = 0.3, inv = TRUE)
ID1060<- interarrival(ID1060, var = "Amt", p.cut = 0.3, inv = TRUE)
ID1061<- interarrival(ID1061, var = "Amt", p.cut = 0.3, inv = TRUE)
ID1062<- interarrival(ID1062, var = "Amt", p.cut = 0.3, inv = TRUE)
ID1063<- interarrival(ID1063, var = "Amt", p.cut = 0.3, inv = TRUE)
ID1064<- interarrival(ID1064, var = "Amt", p.cut = 0.3, inv = TRUE)
ID1065<- interarrival(ID1065, var = "Amt", p.cut = 0.3, inv = TRUE)
ID1066<- interarrival(ID1066, var = "Amt", p.cut = 0.3, inv = TRUE)
ID1067<- interarrival(ID1067, var = "Amt", p.cut = 0.3, inv = TRUE)
ID1068<- interarrival(ID1068, var = "Amt", p.cut = 0.3, inv = TRUE)
ID1069<- interarrival(ID1069, var = "Amt", p.cut = 0.3, inv = TRUE)
ID1070<- interarrival(ID1070, var = "Amt", p.cut = 0.3, inv = TRUE)
ID1071<- interarrival(ID1071, var = "Amt", p.cut = 0.3, inv = TRUE)
ID1072<- interarrival(ID1072, var = "Amt", p.cut = 0.3, inv = TRUE)
ID1073<- interarrival(ID1073, var = "Amt", p.cut = 0.3, inv = TRUE)
ID1074<- interarrival(ID1074, var = "Amt", p.cut = 0.3, inv = TRUE)
ID1075<- interarrival(ID1075, var = "Amt", p.cut = 0.3, inv = TRUE)
ID1076<- interarrival(ID1076, var = "Amt", p.cut = 0.3, inv = TRUE)
ID1077<- interarrival(ID1077, var = "Amt", p.cut = 0.3, inv = TRUE)
ID1078<- interarrival(ID1078, var = "Amt", p.cut = 0.3, inv = TRUE)
ID1079<- interarrival(ID1079, var = "Amt", p.cut = 0.3, inv = TRUE)
ID1080<- interarrival(ID1080, var = "Amt", p.cut = 0.3, inv = TRUE)
ID1081<- interarrival(ID1081, var = "Amt", p.cut = 0.3, inv = TRUE)
ID1082<- interarrival(ID1082, var = "Amt", p.cut = 0.3, inv = TRUE)
ID1083<- interarrival(ID1083, var = "Amt", p.cut = 0.3, inv = TRUE)
ID1084<- interarrival(ID1084, var = "Amt", p.cut = 0.3, inv = TRUE)
ID1085<- interarrival(ID1085, var = "Amt", p.cut = 0.3, inv = TRUE)
ID1086<- interarrival(ID1086, var = "Amt", p.cut = 0.3, inv = TRUE)
ID1087<- interarrival(ID1087, var = "Amt", p.cut = 0.3, inv = TRUE)
ID1088<- interarrival(ID1088, var = "Amt", p.cut = 0.3, inv = TRUE)
ID1089<- interarrival(ID1089, var = "Amt", p.cut = 0.3, inv = TRUE)
ID1090<- interarrival(ID1090, var = "Amt", p.cut = 0.3, inv = TRUE)
ID1091<- interarrival(ID1091, var = "Amt", p.cut = 0.3, inv = TRUE)
ID1092<- interarrival(ID1092, var = "Amt", p.cut = 0.3, inv = TRUE)
ID1093<- interarrival(ID1093, var = "Amt", p.cut = 0.3, inv = TRUE)
ID1094<- interarrival(ID1094, var = "Amt", p.cut = 0.3, inv = TRUE)
ID1095<- interarrival(ID1095, var = "Amt", p.cut = 0.3, inv = TRUE)
ID1096<- interarrival(ID1096, var = "Amt", p.cut = 0.3, inv = TRUE)
ID1097<- interarrival(ID1097, var = "Amt", p.cut = 0.3, inv = TRUE)
ID1098<- interarrival(ID1098, var = "Amt", p.cut = 0.3, inv = TRUE)
ID1099<- interarrival(ID1099, var = "Amt", p.cut = 0.3, inv = TRUE)
ID1100<- interarrival(ID1100, var = "Amt", p.cut = 0.3, inv = TRUE)
ID1101<- interarrival(ID1101, var = "Amt", p.cut = 0.3, inv = TRUE)
ID1102<- interarrival(ID1102, var = "Amt", p.cut = 0.3, inv = TRUE)
ID1103<- interarrival(ID1103, var = "Amt", p.cut = 0.3, inv = TRUE)
ID1104<- interarrival(ID1104, var = "Amt", p.cut = 0.3, inv = TRUE)
ID1105<- interarrival(ID1105, var = "Amt", p.cut = 0.3, inv = TRUE)
ID1106<- interarrival(ID1106, var = "Amt", p.cut = 0.3, inv = TRUE)
ID1107<- interarrival(ID1107, var = "Amt", p.cut = 0.3, inv = TRUE)
ID1108<- interarrival(ID1108, var = "Amt", p.cut = 0.3, inv = TRUE)
ID1109<- interarrival(ID1109, var = "Amt", p.cut = 0.3, inv = TRUE)
ID1110<- interarrival(ID1110, var = "Amt", p.cut = 0.3, inv = TRUE)
ID1111<- interarrival(ID1111, var = "Amt", p.cut = 0.3, inv = TRUE)
ID1112<- interarrival(ID1112, var = "Amt", p.cut = 0.3, inv = TRUE)
ID1113<- interarrival(ID1113, var = "Amt", p.cut = 0.3, inv = TRUE)
ID1114<- interarrival(ID1114, var = "Amt", p.cut = 0.3, inv = TRUE)
ID1115<- interarrival(ID1115, var = "Amt", p.cut = 0.3, inv = TRUE)
ID1116<- interarrival(ID1116, var = "Amt", p.cut = 0.3, inv = TRUE)
ID1117<- interarrival(ID1117, var = "Amt", p.cut = 0.3, inv = TRUE)
ID1118<- interarrival(ID1118, var = "Amt", p.cut = 0.3, inv = TRUE)
ID1119<- interarrival(ID1119, var = "Amt", p.cut = 0.3, inv = TRUE)
ID1120<- interarrival(ID1120, var = "Amt", p.cut = 0.3, inv = TRUE)
ID1121<- interarrival(ID1121, var = "Amt", p.cut = 0.3, inv = TRUE)
ID1122<- interarrival(ID1122, var = "Amt", p.cut = 0.3, inv = TRUE)
ID1123<- interarrival(ID1123, var = "Amt", p.cut = 0.3, inv = TRUE)
ID1124<- interarrival(ID1124, var = "Amt", p.cut = 0.3, inv = TRUE)
ID1125<- interarrival(ID1125, var = "Amt", p.cut = 0.3, inv = TRUE)
ID1126<- interarrival(ID1126, var = "Amt", p.cut = 0.3, inv = TRUE)
ID1127<- interarrival(ID1127, var = "Amt", p.cut = 0.3, inv = TRUE)
ID1128<- interarrival(ID1128, var = "Amt", p.cut = 0.3, inv = TRUE)
ID1129<- interarrival(ID1129, var = "Amt", p.cut = 0.3, inv = TRUE)
ID1130<- interarrival(ID1130, var = "Amt", p.cut = 0.3, inv = TRUE)
ID1131<- interarrival(ID1131, var = "Amt", p.cut = 0.3, inv = TRUE)
ID1132<- interarrival(ID1132, var = "Amt", p.cut = 0.3, inv = TRUE)
ID1133<- interarrival(ID1133, var = "Amt", p.cut = 0.3, inv = TRUE)
ID1134<- interarrival(ID1134, var = "Amt", p.cut = 0.3, inv = TRUE)
ID1135<- interarrival(ID1135, var = "Amt", p.cut = 0.3, inv = TRUE)
ID1136<- interarrival(ID1136, var = "Amt", p.cut = 0.3, inv = TRUE)
ID1137<- interarrival(ID1137, var = "Amt", p.cut = 0.3, inv = TRUE)
ID1138<- interarrival(ID1138, var = "Amt", p.cut = 0.3, inv = TRUE)
ID1139<- interarrival(ID1139, var = "Amt", p.cut = 0.3, inv = TRUE)
ID1140<- interarrival(ID1140, var = "Amt", p.cut = 0.3, inv = TRUE)
ID1141<- interarrival(ID1141, var = "Amt", p.cut = 0.3, inv = TRUE)
ID1142<- interarrival(ID1142, var = "Amt", p.cut = 0.3, inv = TRUE)
ID1143<- interarrival(ID1143, var = "Amt", p.cut = 0.3, inv = TRUE)
ID1144<- interarrival(ID1144, var = "Amt", p.cut = 0.3, inv = TRUE)
ID1145<- interarrival(ID1145, var = "Amt", p.cut = 0.3, inv = TRUE)
ID1146<- interarrival(ID1146, var = "Amt", p.cut = 0.3, inv = TRUE)
ID1147<- interarrival(ID1147, var = "Amt", p.cut = 0.3, inv = TRUE)
ID1148<- interarrival(ID1148, var = "Amt", p.cut = 0.3, inv = TRUE)
ID1149<- interarrival(ID1149, var = "Amt", p.cut = 0.3, inv = TRUE)
ID1150<- interarrival(ID1150, var = "Amt", p.cut = 0.3, inv = TRUE)
ID1151<- interarrival(ID1151, var = "Amt", p.cut = 0.3, inv = TRUE)
ID1152<- interarrival(ID1152, var = "Amt", p.cut = 0.3, inv = TRUE)
ID1153<- interarrival(ID1153, var = "Amt", p.cut = 0.3, inv = TRUE)
ID1154<- interarrival(ID1154, var = "Amt", p.cut = 0.3, inv = TRUE)
ID1155<- interarrival(ID1155, var = "Amt", p.cut = 0.3, inv = TRUE)
ID1156<- interarrival(ID1156, var = "Amt", p.cut = 0.3, inv = TRUE)
ID1157<- interarrival(ID1157, var = "Amt", p.cut = 0.3, inv = TRUE)
ID1158<- interarrival(ID1158, var = "Amt", p.cut = 0.3, inv = TRUE)
ID1159<- interarrival(ID1159, var = "Amt", p.cut = 0.3, inv = TRUE)
ID1160<- interarrival(ID1160, var = "Amt", p.cut = 0.3, inv = TRUE)
ID1161<- interarrival(ID1161, var = "Amt", p.cut = 0.3, inv = TRUE)
ID1162<- interarrival(ID1162, var = "Amt", p.cut = 0.3, inv = TRUE)
ID1163<- interarrival(ID1163, var = "Amt", p.cut = 0.3, inv = TRUE)
ID1164<- interarrival(ID1164, var = "Amt", p.cut = 0.3, inv = TRUE)
ID1165<- interarrival(ID1165, var = "Amt", p.cut = 0.3, inv = TRUE)
ID1166<- interarrival(ID1166, var = "Amt", p.cut = 0.3, inv = TRUE)
ID1167<- interarrival(ID1167, var = "Amt", p.cut = 0.3, inv = TRUE)
ID1168<- interarrival(ID1168, var = "Amt", p.cut = 0.3, inv = TRUE)
ID1169<- interarrival(ID1169, var = "Amt", p.cut = 0.3, inv = TRUE)
ID1170<- interarrival(ID1170, var = "Amt", p.cut = 0.3, inv = TRUE)
ID1171<- interarrival(ID1171, var = "Amt", p.cut = 0.3, inv = TRUE)
ID1172<- interarrival(ID1172, var = "Amt", p.cut = 0.3, inv = TRUE)
ID1173<- interarrival(ID1173, var = "Amt", p.cut = 0.3, inv = TRUE)
ID1174<- interarrival(ID1174, var = "Amt", p.cut = 0.3, inv = TRUE)
ID1175<- interarrival(ID1175, var = "Amt", p.cut = 0.3, inv = TRUE)
ID1176<- interarrival(ID1176, var = "Amt", p.cut = 0.3, inv = TRUE)
ID1177<- interarrival(ID1177, var = "Amt", p.cut = 0.3, inv = TRUE)
ID1178<- interarrival(ID1178, var = "Amt", p.cut = 0.3, inv = TRUE)
ID1179<- interarrival(ID1179, var = "Amt", p.cut = 0.3, inv = TRUE)
ID1180<- interarrival(ID1180, var = "Amt", p.cut = 0.3, inv = TRUE)
ID1181<- interarrival(ID1181, var = "Amt", p.cut = 0.3, inv = TRUE)
ID1182<- interarrival(ID1182, var = "Amt", p.cut = 0.3, inv = TRUE)
ID1183<- interarrival(ID1183, var = "Amt", p.cut = 0.3, inv = TRUE)
ID1184<- interarrival(ID1184, var = "Amt", p.cut = 0.3, inv = TRUE)
ID1185<- interarrival(ID1185, var = "Amt", p.cut = 0.3, inv = TRUE)
ID1186<- interarrival(ID1186, var = "Amt", p.cut = 0.3, inv = TRUE)
ID1187<- interarrival(ID1187, var = "Amt", p.cut = 0.3, inv = TRUE)
ID1188<- interarrival(ID1188, var = "Amt", p.cut = 0.3, inv = TRUE)
ID1189<- interarrival(ID1189, var = "Amt", p.cut = 0.3, inv = TRUE)
ID1190<- interarrival(ID1190, var = "Amt", p.cut = 0.3, inv = TRUE)
ID1191<- interarrival(ID1191, var = "Amt", p.cut = 0.3, inv = TRUE)
ID1192<- interarrival(ID1192, var = "Amt", p.cut = 0.3, inv = TRUE)
ID1193<- interarrival(ID1193, var = "Amt", p.cut = 0.3, inv = TRUE)
ID1194<- interarrival(ID1194, var = "Amt", p.cut = 0.3, inv = TRUE)
ID1195<- interarrival(ID1195, var = "Amt", p.cut = 0.3, inv = TRUE)
ID1196<- interarrival(ID1196, var = "Amt", p.cut = 0.3, inv = TRUE)
ID1197<- interarrival(ID1197, var = "Amt", p.cut = 0.3, inv = TRUE)
ID1198<- interarrival(ID1198, var = "Amt", p.cut = 0.3, inv = TRUE)
ID1199<- interarrival(ID1199, var = "Amt", p.cut = 0.3, inv = TRUE)
ID1200<- interarrival(ID1200, var = "Amt", p.cut = 0.3, inv = TRUE)
ID1201<- interarrival(ID1201, var = "Amt", p.cut = 0.3, inv = TRUE)
ID1202<- interarrival(ID1202, var = "Amt", p.cut = 0.3, inv = TRUE)
ID1203<- interarrival(ID1203, var = "Amt", p.cut = 0.3, inv = TRUE)
ID1204<- interarrival(ID1204, var = "Amt", p.cut = 0.3, inv = TRUE)
ID1205<- interarrival(ID1205, var = "Amt", p.cut = 0.3, inv = TRUE)
ID1206<- interarrival(ID1206, var = "Amt", p.cut = 0.3, inv = TRUE)
ID1207<- interarrival(ID1207, var = "Amt", p.cut = 0.3, inv = TRUE)
ID1208<- interarrival(ID1208, var = "Amt", p.cut = 0.3, inv = TRUE)
ID1209<- interarrival(ID1209, var = "Amt", p.cut = 0.3, inv = TRUE)
ID1210<- interarrival(ID1210, var = "Amt", p.cut = 0.3, inv = TRUE)
ID1211<- interarrival(ID1211, var = "Amt", p.cut = 0.3, inv = TRUE)
ID1212<- interarrival(ID1212, var = "Amt", p.cut = 0.3, inv = TRUE)
ID1213<- interarrival(ID1213, var = "Amt", p.cut = 0.3, inv = TRUE)
ID1214<- interarrival(ID1214, var = "Amt", p.cut = 0.3, inv = TRUE)
ID1215<- interarrival(ID1215, var = "Amt", p.cut = 0.3, inv = TRUE)
ID1216<- interarrival(ID1216, var = "Amt", p.cut = 0.3, inv = TRUE)
ID1217<- interarrival(ID1217, var = "Amt", p.cut = 0.3, inv = TRUE)
ID1218<- interarrival(ID1218, var = "Amt", p.cut = 0.3, inv = TRUE)
ID1219<- interarrival(ID1219, var = "Amt", p.cut = 0.3, inv = TRUE)
ID1220<- interarrival(ID1220, var = "Amt", p.cut = 0.3, inv = TRUE)
ID1221<- interarrival(ID1221, var = "Amt", p.cut = 0.3, inv = TRUE)
ID1222<- interarrival(ID1222, var = "Amt", p.cut = 0.3, inv = TRUE)
ID1223<- interarrival(ID1223, var = "Amt", p.cut = 0.3, inv = TRUE)
ID1224<- interarrival(ID1224, var = "Amt", p.cut = 0.3, inv = TRUE)
ID1225<- interarrival(ID1225, var = "Amt", p.cut = 0.3, inv = TRUE)
ID1226<- interarrival(ID1226, var = "Amt", p.cut = 0.3, inv = TRUE)
ID1227<- interarrival(ID1227, var = "Amt", p.cut = 0.3, inv = TRUE)
ID1228<- interarrival(ID1228, var = "Amt", p.cut = 0.3, inv = TRUE)
ID1229<- interarrival(ID1229, var = "Amt", p.cut = 0.3, inv = TRUE)
ID1230<- interarrival(ID1230, var = "Amt", p.cut = 0.3, inv = TRUE)
ID1231<- interarrival(ID1231, var = "Amt", p.cut = 0.3, inv = TRUE)
ID1232<- interarrival(ID1232, var = "Amt", p.cut = 0.3, inv = TRUE)
ID1233<- interarrival(ID1233, var = "Amt", p.cut = 0.3, inv = TRUE)
ID1234<- interarrival(ID1234, var = "Amt", p.cut = 0.3, inv = TRUE)
ID1235<- interarrival(ID1235, var = "Amt", p.cut = 0.3, inv = TRUE)
ID1236<- interarrival(ID1236, var = "Amt", p.cut = 0.3, inv = TRUE)
ID1237<- interarrival(ID1237, var = "Amt", p.cut = 0.3, inv = TRUE)
ID1238<- interarrival(ID1238, var = "Amt", p.cut = 0.3, inv = TRUE)
ID1239<- interarrival(ID1239, var = "Amt", p.cut = 0.3, inv = TRUE)
ID1240<- interarrival(ID1240, var = "Amt", p.cut = 0.3, inv = TRUE)
ID1241<- interarrival(ID1241, var = "Amt", p.cut = 0.3, inv = TRUE)
ID1242<- interarrival(ID1242, var = "Amt", p.cut = 0.3, inv = TRUE)
ID1243<- interarrival(ID1243, var = "Amt", p.cut = 0.3, inv = TRUE)
ID1244<- interarrival(ID1244, var = "Amt", p.cut = 0.3, inv = TRUE)
ID1245<- interarrival(ID1245, var = "Amt", p.cut = 0.3, inv = TRUE)
ID1246<- interarrival(ID1246, var = "Amt", p.cut = 0.3, inv = TRUE)
ID1247<- interarrival(ID1247, var = "Amt", p.cut = 0.3, inv = TRUE)
ID1248<- interarrival(ID1248, var = "Amt", p.cut = 0.3, inv = TRUE)
ID1249<- interarrival(ID1249, var = "Amt", p.cut = 0.3, inv = TRUE)
ID1250<- interarrival(ID1250, var = "Amt", p.cut = 0.3, inv = TRUE)
ID1251<- interarrival(ID1251, var = "Amt", p.cut = 0.3, inv = TRUE)
ID1252<- interarrival(ID1252, var = "Amt", p.cut = 0.3, inv = TRUE)
ID1253<- interarrival(ID1253, var = "Amt", p.cut = 0.3, inv = TRUE)
ID1254<- interarrival(ID1254, var = "Amt", p.cut = 0.3, inv = TRUE)
ID1255<- interarrival(ID1255, var = "Amt", p.cut = 0.3, inv = TRUE)
ID1256<- interarrival(ID1256, var = "Amt", p.cut = 0.3, inv = TRUE)
ID1257<- interarrival(ID1257, var = "Amt", p.cut = 0.3, inv = TRUE)
ID1258<- interarrival(ID1258, var = "Amt", p.cut = 0.3, inv = TRUE)
ID1259<- interarrival(ID1259, var = "Amt", p.cut = 0.3, inv = TRUE)
ID1260<- interarrival(ID1260, var = "Amt", p.cut = 0.3, inv = TRUE)
ID1261<- interarrival(ID1261, var = "Amt", p.cut = 0.3, inv = TRUE)
ID1262<- interarrival(ID1262, var = "Amt", p.cut = 0.3, inv = TRUE)
ID1263<- interarrival(ID1263, var = "Amt", p.cut = 0.3, inv = TRUE)
ID1264<- interarrival(ID1264, var = "Amt", p.cut = 0.3, inv = TRUE)
ID1265<- interarrival(ID1265, var = "Amt", p.cut = 0.3, inv = TRUE)
ID1266<- interarrival(ID1266, var = "Amt", p.cut = 0.3, inv = TRUE)
ID1267<- interarrival(ID1267, var = "Amt", p.cut = 0.3, inv = TRUE)
ID1268<- interarrival(ID1268, var = "Amt", p.cut = 0.3, inv = TRUE)
ID1269<- interarrival(ID1269, var = "Amt", p.cut = 0.3, inv = TRUE)
ID1270<- interarrival(ID1270, var = "Amt", p.cut = 0.3, inv = TRUE)
ID1271<- interarrival(ID1271, var = "Amt", p.cut = 0.3, inv = TRUE)
ID1272<- interarrival(ID1272, var = "Amt", p.cut = 0.3, inv = TRUE)
ID1273<- interarrival(ID1273, var = "Amt", p.cut = 0.3, inv = TRUE)
ID1274<- interarrival(ID1274, var = "Amt", p.cut = 0.3, inv = TRUE)
ID1275<- interarrival(ID1275, var = "Amt", p.cut = 0.3, inv = TRUE)
ID1276<- interarrival(ID1276, var = "Amt", p.cut = 0.3, inv = TRUE)
ID1277<- interarrival(ID1277, var = "Amt", p.cut = 0.3, inv = TRUE)
ID1278<- interarrival(ID1278, var = "Amt", p.cut = 0.3, inv = TRUE)
ID1279<- interarrival(ID1279, var = "Amt", p.cut = 0.3, inv = TRUE)
ID1280<- interarrival(ID1280, var = "Amt", p.cut = 0.3, inv = TRUE)
ID1281<- interarrival(ID1281, var = "Amt", p.cut = 0.3, inv = TRUE)
ID1282<- interarrival(ID1282, var = "Amt", p.cut = 0.3, inv = TRUE)
ID1283<- interarrival(ID1283, var = "Amt", p.cut = 0.3, inv = TRUE)
ID1284<- interarrival(ID1284, var = "Amt", p.cut = 0.3, inv = TRUE)
ID1285<- interarrival(ID1285, var = "Amt", p.cut = 0.3, inv = TRUE)
ID1286<- interarrival(ID1286, var = "Amt", p.cut = 0.3, inv = TRUE)
ID1287<- interarrival(ID1287, var = "Amt", p.cut = 0.3, inv = TRUE)
ID1288<- interarrival(ID1288, var = "Amt", p.cut = 0.3, inv = TRUE)
ID1289<- interarrival(ID1289, var = "Amt", p.cut = 0.3, inv = TRUE)
ID1290<- interarrival(ID1290, var = "Amt", p.cut = 0.3, inv = TRUE)
ID1291<- interarrival(ID1291, var = "Amt", p.cut = 0.3, inv = TRUE)
ID1292<- interarrival(ID1292, var = "Amt", p.cut = 0.3, inv = TRUE)
ID1293<- interarrival(ID1293, var = "Amt", p.cut = 0.3, inv = TRUE)
ID1294<- interarrival(ID1294, var = "Amt", p.cut = 0.3, inv = TRUE)
ID1295<- interarrival(ID1295, var = "Amt", p.cut = 0.3, inv = TRUE)
ID1296<- interarrival(ID1296, var = "Amt", p.cut = 0.3, inv = TRUE)
ID1297<- interarrival(ID1297, var = "Amt", p.cut = 0.3, inv = TRUE)
ID1298<- interarrival(ID1298, var = "Amt", p.cut = 0.3, inv = TRUE)
ID1299<- interarrival(ID1299, var = "Amt", p.cut = 0.3, inv = TRUE)
ID1300<- interarrival(ID1300, var = "Amt", p.cut = 0.3, inv = TRUE)
ID1301<- interarrival(ID1301, var = "Amt", p.cut = 0.3, inv = TRUE)
ID1302<- interarrival(ID1302, var = "Amt", p.cut = 0.3, inv = TRUE)
ID1303<- interarrival(ID1303, var = "Amt", p.cut = 0.3, inv = TRUE)
ID1304<- interarrival(ID1304, var = "Amt", p.cut = 0.3, inv = TRUE)
ID1305<- interarrival(ID1305, var = "Amt", p.cut = 0.3, inv = TRUE)
ID1306<- interarrival(ID1306, var = "Amt", p.cut = 0.3, inv = TRUE)
ID1307<- interarrival(ID1307, var = "Amt", p.cut = 0.3, inv = TRUE)
ID1308<- interarrival(ID1308, var = "Amt", p.cut = 0.3, inv = TRUE)
ID1309<- interarrival(ID1309, var = "Amt", p.cut = 0.3, inv = TRUE)
ID1310<- interarrival(ID1310, var = "Amt", p.cut = 0.3, inv = TRUE)
ID1311<- interarrival(ID1311, var = "Amt", p.cut = 0.3, inv = TRUE)
ID1312<- interarrival(ID1312, var = "Amt", p.cut = 0.3, inv = TRUE)
ID1313<- interarrival(ID1313, var = "Amt", p.cut = 0.3, inv = TRUE)
ID1314<- interarrival(ID1314, var = "Amt", p.cut = 0.3, inv = TRUE)
ID1315<- interarrival(ID1315, var = "Amt", p.cut = 0.3, inv = TRUE)
ID1316<- interarrival(ID1316, var = "Amt", p.cut = 0.3, inv = TRUE)
ID1317<- interarrival(ID1317, var = "Amt", p.cut = 0.3, inv = TRUE)
ID1318<- interarrival(ID1318, var = "Amt", p.cut = 0.3, inv = TRUE)
ID1319<- interarrival(ID1319, var = "Amt", p.cut = 0.3, inv = TRUE)
ID1320<- interarrival(ID1320, var = "Amt", p.cut = 0.3, inv = TRUE)
ID1321<- interarrival(ID1321, var = "Amt", p.cut = 0.3, inv = TRUE)
ID1322<- interarrival(ID1322, var = "Amt", p.cut = 0.3, inv = TRUE)
ID1323<- interarrival(ID1323, var = "Amt", p.cut = 0.3, inv = TRUE)
ID1324<- interarrival(ID1324, var = "Amt", p.cut = 0.3, inv = TRUE)
ID1325<- interarrival(ID1325, var = "Amt", p.cut = 0.3, inv = TRUE)
ID1326<- interarrival(ID1326, var = "Amt", p.cut = 0.3, inv = TRUE)
ID1327<- interarrival(ID1327, var = "Amt", p.cut = 0.3, inv = TRUE)
ID1328<- interarrival(ID1328, var = "Amt", p.cut = 0.3, inv = TRUE)
ID1329<- interarrival(ID1329, var = "Amt", p.cut = 0.3, inv = TRUE)
ID1330<- interarrival(ID1330, var = "Amt", p.cut = 0.3, inv = TRUE)
ID1331<- interarrival(ID1331, var = "Amt", p.cut = 0.3, inv = TRUE)
ID1332<- interarrival(ID1332, var = "Amt", p.cut = 0.3, inv = TRUE)
ID1333<- interarrival(ID1333, var = "Amt", p.cut = 0.3, inv = TRUE)
ID1334<- interarrival(ID1334, var = "Amt", p.cut = 0.3, inv = TRUE)
ID1335<- interarrival(ID1335, var = "Amt", p.cut = 0.3, inv = TRUE)
ID1336<- interarrival(ID1336, var = "Amt", p.cut = 0.3, inv = TRUE)
ID1337<- interarrival(ID1337, var = "Amt", p.cut = 0.3, inv = TRUE)
ID1338<- interarrival(ID1338, var = "Amt", p.cut = 0.3, inv = TRUE)
ID1339<- interarrival(ID1339, var = "Amt", p.cut = 0.3, inv = TRUE)
ID1340<- interarrival(ID1340, var = "Amt", p.cut = 0.3, inv = TRUE)
ID1341<- interarrival(ID1341, var = "Amt", p.cut = 0.3, inv = TRUE)
ID1342<- interarrival(ID1342, var = "Amt", p.cut = 0.3, inv = TRUE)
ID1343<- interarrival(ID1343, var = "Amt", p.cut = 0.3, inv = TRUE)
ID1344<- interarrival(ID1344, var = "Amt", p.cut = 0.3, inv = TRUE)
ID1345<- interarrival(ID1345, var = "Amt", p.cut = 0.3, inv = TRUE)
ID1346<- interarrival(ID1346, var = "Amt", p.cut = 0.3, inv = TRUE)
ID1347<- interarrival(ID1347, var = "Amt", p.cut = 0.3, inv = TRUE)
ID1348<- interarrival(ID1348, var = "Amt", p.cut = 0.3, inv = TRUE)
ID1349<- interarrival(ID1349, var = "Amt", p.cut = 0.3, inv = TRUE)
ID1350<- interarrival(ID1350, var = "Amt", p.cut = 0.3, inv = TRUE)
ID1351<- interarrival(ID1351, var = "Amt", p.cut = 0.3, inv = TRUE)
ID1352<- interarrival(ID1352, var = "Amt", p.cut = 0.3, inv = TRUE)
ID1353<- interarrival(ID1353, var = "Amt", p.cut = 0.3, inv = TRUE)
ID1354<- interarrival(ID1354, var = "Amt", p.cut = 0.3, inv = TRUE)
ID1355<- interarrival(ID1355, var = "Amt", p.cut = 0.3, inv = TRUE)
ID1356<- interarrival(ID1356, var = "Amt", p.cut = 0.3, inv = TRUE)
ID1357<- interarrival(ID1357, var = "Amt", p.cut = 0.3, inv = TRUE)
ID1358<- interarrival(ID1358, var = "Amt", p.cut = 0.3, inv = TRUE)
ID1359<- interarrival(ID1359, var = "Amt", p.cut = 0.3, inv = TRUE)
ID1360<- interarrival(ID1360, var = "Amt", p.cut = 0.3, inv = TRUE)
ID1361<- interarrival(ID1361, var = "Amt", p.cut = 0.3, inv = TRUE)
ID1362<- interarrival(ID1362, var = "Amt", p.cut = 0.3, inv = TRUE)
ID1363<- interarrival(ID1363, var = "Amt", p.cut = 0.3, inv = TRUE)
ID1364<- interarrival(ID1364, var = "Amt", p.cut = 0.3, inv = TRUE)
ID1365<- interarrival(ID1365, var = "Amt", p.cut = 0.3, inv = TRUE)
ID1366<- interarrival(ID1366, var = "Amt", p.cut = 0.3, inv = TRUE)
ID1367<- interarrival(ID1367, var = "Amt", p.cut = 0.3, inv = TRUE)
ID1368<- interarrival(ID1368, var = "Amt", p.cut = 0.3, inv = TRUE)
ID1369<- interarrival(ID1369, var = "Amt", p.cut = 0.3, inv = TRUE)
ID1370<- interarrival(ID1370, var = "Amt", p.cut = 0.3, inv = TRUE)
ID1371<- interarrival(ID1371, var = "Amt", p.cut = 0.3, inv = TRUE)
ID1372<- interarrival(ID1372, var = "Amt", p.cut = 0.3, inv = TRUE)
ID1373<- interarrival(ID1373, var = "Amt", p.cut = 0.3, inv = TRUE)
ID1374<- interarrival(ID1374, var = "Amt", p.cut = 0.3, inv = TRUE)
ID1375<- interarrival(ID1375, var = "Amt", p.cut = 0.3, inv = TRUE)
ID1376<- interarrival(ID1376, var = "Amt", p.cut = 0.3, inv = TRUE)
ID1377<- interarrival(ID1377, var = "Amt", p.cut = 0.3, inv = TRUE)
ID1378<- interarrival(ID1378, var = "Amt", p.cut = 0.3, inv = TRUE)
ID1379<- interarrival(ID1379, var = "Amt", p.cut = 0.3, inv = TRUE)
ID1380<- interarrival(ID1380, var = "Amt", p.cut = 0.3, inv = TRUE)
ID1381<- interarrival(ID1381, var = "Amt", p.cut = 0.3, inv = TRUE)
ID1382<- interarrival(ID1382, var = "Amt", p.cut = 0.3, inv = TRUE)
ID1383<- interarrival(ID1383, var = "Amt", p.cut = 0.3, inv = TRUE)
ID1384<- interarrival(ID1384, var = "Amt", p.cut = 0.3, inv = TRUE)
ID1385<- interarrival(ID1385, var = "Amt", p.cut = 0.3, inv = TRUE)
ID1386<- interarrival(ID1386, var = "Amt", p.cut = 0.3, inv = TRUE)
ID1387<- interarrival(ID1387, var = "Amt", p.cut = 0.3, inv = TRUE)
ID1388<- interarrival(ID1388, var = "Amt", p.cut = 0.3, inv = TRUE)
ID1389<- interarrival(ID1389, var = "Amt", p.cut = 0.3, inv = TRUE)
ID1390<- interarrival(ID1390, var = "Amt", p.cut = 0.3, inv = TRUE)
ID1391<- interarrival(ID1391, var = "Amt", p.cut = 0.3, inv = TRUE)
ID1392<- interarrival(ID1392, var = "Amt", p.cut = 0.3, inv = TRUE)
ID1393<- interarrival(ID1393, var = "Amt", p.cut = 0.3, inv = TRUE)
ID1394<- interarrival(ID1394, var = "Amt", p.cut = 0.3, inv = TRUE)
ID1395<- interarrival(ID1395, var = "Amt", p.cut = 0.3, inv = TRUE)
ID1396<- interarrival(ID1396, var = "Amt", p.cut = 0.3, inv = TRUE)
ID1397<- interarrival(ID1397, var = "Amt", p.cut = 0.3, inv = TRUE)
ID1398<- interarrival(ID1398, var = "Amt", p.cut = 0.3, inv = TRUE)
ID1399<- interarrival(ID1399, var = "Amt", p.cut = 0.3, inv = TRUE)
ID1400<- interarrival(ID1400, var = "Amt", p.cut = 0.3, inv = TRUE)
ID1401<- interarrival(ID1401, var = "Amt", p.cut = 0.3, inv = TRUE)
ID1402<- interarrival(ID1402, var = "Amt", p.cut = 0.3, inv = TRUE)
ID1403<- interarrival(ID1403, var = "Amt", p.cut = 0.3, inv = TRUE)
ID1404<- interarrival(ID1404, var = "Amt", p.cut = 0.3, inv = TRUE)
ID1405<- interarrival(ID1405, var = "Amt", p.cut = 0.3, inv = TRUE)
ID1406<- interarrival(ID1406, var = "Amt", p.cut = 0.3, inv = TRUE)
ID1407<- interarrival(ID1407, var = "Amt", p.cut = 0.3, inv = TRUE)
ID1408<- interarrival(ID1408, var = "Amt", p.cut = 0.3, inv = TRUE)
ID1409<- interarrival(ID1409, var = "Amt", p.cut = 0.3, inv = TRUE)
ID1410<- interarrival(ID1410, var = "Amt", p.cut = 0.3, inv = TRUE)
ID1411<- interarrival(ID1411, var = "Amt", p.cut = 0.3, inv = TRUE)
ID1412<- interarrival(ID1412, var = "Amt", p.cut = 0.3, inv = TRUE)
ID1413<- interarrival(ID1413, var = "Amt", p.cut = 0.3, inv = TRUE)
ID1414<- interarrival(ID1414, var = "Amt", p.cut = 0.3, inv = TRUE)
ID1415<- interarrival(ID1415, var = "Amt", p.cut = 0.3, inv = TRUE)
ID1416<- interarrival(ID1416, var = "Amt", p.cut = 0.3, inv = TRUE)
ID1417<- interarrival(ID1417, var = "Amt", p.cut = 0.3, inv = TRUE)
ID1418<- interarrival(ID1418, var = "Amt", p.cut = 0.3, inv = TRUE)
ID1419<- interarrival(ID1419, var = "Amt", p.cut = 0.3, inv = TRUE)
ID1420<- interarrival(ID1420, var = "Amt", p.cut = 0.3, inv = TRUE)
ID1421<- interarrival(ID1421, var = "Amt", p.cut = 0.3, inv = TRUE)
ID1422<- interarrival(ID1422, var = "Amt", p.cut = 0.3, inv = TRUE)
ID1423<- interarrival(ID1423, var = "Amt", p.cut = 0.3, inv = TRUE)
ID1424<- interarrival(ID1424, var = "Amt", p.cut = 0.3, inv = TRUE)
ID1425<- interarrival(ID1425, var = "Amt", p.cut = 0.3, inv = TRUE)
ID1426<- interarrival(ID1426, var = "Amt", p.cut = 0.3, inv = TRUE)
ID1427<- interarrival(ID1427, var = "Amt", p.cut = 0.3, inv = TRUE)
ID1428<- interarrival(ID1428, var = "Amt", p.cut = 0.3, inv = TRUE)
ID1429<- interarrival(ID1429, var = "Amt", p.cut = 0.3, inv = TRUE)
ID1430<- interarrival(ID1430, var = "Amt", p.cut = 0.3, inv = TRUE)
ID1431<- interarrival(ID1431, var = "Amt", p.cut = 0.3, inv = TRUE)
ID1432<- interarrival(ID1432, var = "Amt", p.cut = 0.3, inv = TRUE)
ID1433<- interarrival(ID1433, var = "Amt", p.cut = 0.3, inv = TRUE)
ID1434<- interarrival(ID1434, var = "Amt", p.cut = 0.3, inv = TRUE)
ID1435<- interarrival(ID1435, var = "Amt", p.cut = 0.3, inv = TRUE)
ID1436<- interarrival(ID1436, var = "Amt", p.cut = 0.3, inv = TRUE)
ID1437<- interarrival(ID1437, var = "Amt", p.cut = 0.3, inv = TRUE)
ID1438<- interarrival(ID1438, var = "Amt", p.cut = 0.3, inv = TRUE)
ID1439<- interarrival(ID1439, var = "Amt", p.cut = 0.3, inv = TRUE)
ID1440<- interarrival(ID1440, var = "Amt", p.cut = 0.3, inv = TRUE)
ID1441<- interarrival(ID1441, var = "Amt", p.cut = 0.3, inv = TRUE)
ID1442<- interarrival(ID1442, var = "Amt", p.cut = 0.3, inv = TRUE)
ID1443<- interarrival(ID1443, var = "Amt", p.cut = 0.3, inv = TRUE)
ID1444<- interarrival(ID1444, var = "Amt", p.cut = 0.3, inv = TRUE)
ID1445<- interarrival(ID1445, var = "Amt", p.cut = 0.3, inv = TRUE)
ID1446<- interarrival(ID1446, var = "Amt", p.cut = 0.3, inv = TRUE)
ID1447<- interarrival(ID1447, var = "Amt", p.cut = 0.3, inv = TRUE)
ID1448<- interarrival(ID1448, var = "Amt", p.cut = 0.3, inv = TRUE)
ID1449<- interarrival(ID1449, var = "Amt", p.cut = 0.3, inv = TRUE)
ID1450<- interarrival(ID1450, var = "Amt", p.cut = 0.3, inv = TRUE)
ID1451<- interarrival(ID1451, var = "Amt", p.cut = 0.3, inv = TRUE)
ID1452<- interarrival(ID1452, var = "Amt", p.cut = 0.3, inv = TRUE)
ID1453<- interarrival(ID1453, var = "Amt", p.cut = 0.3, inv = TRUE)
ID1454<- interarrival(ID1454, var = "Amt", p.cut = 0.3, inv = TRUE)
ID1455<- interarrival(ID1455, var = "Amt", p.cut = 0.3, inv = TRUE)
ID1456<- interarrival(ID1456, var = "Amt", p.cut = 0.3, inv = TRUE)
ID1457<- interarrival(ID1457, var = "Amt", p.cut = 0.3, inv = TRUE)
ID1458<- interarrival(ID1458, var = "Amt", p.cut = 0.3, inv = TRUE)
ID1459<- interarrival(ID1459, var = "Amt", p.cut = 0.3, inv = TRUE)
ID1460<- interarrival(ID1460, var = "Amt", p.cut = 0.3, inv = TRUE)
ID1461<- interarrival(ID1461, var = "Amt", p.cut = 0.3, inv = TRUE)
ID1462<- interarrival(ID1462, var = "Amt", p.cut = 0.3, inv = TRUE)
ID1463<- interarrival(ID1463, var = "Amt", p.cut = 0.3, inv = TRUE)
ID1464<- interarrival(ID1464, var = "Amt", p.cut = 0.3, inv = TRUE)
ID1465<- interarrival(ID1465, var = "Amt", p.cut = 0.3, inv = TRUE)
ID1466<- interarrival(ID1466, var = "Amt", p.cut = 0.3, inv = TRUE)
ID1467<- interarrival(ID1467, var = "Amt", p.cut = 0.3, inv = TRUE)
ID1468<- interarrival(ID1468, var = "Amt", p.cut = 0.3, inv = TRUE)
ID1469<- interarrival(ID1469, var = "Amt", p.cut = 0.3, inv = TRUE)
ID1470<- interarrival(ID1470, var = "Amt", p.cut = 0.3, inv = TRUE)
ID1471<- interarrival(ID1471, var = "Amt", p.cut = 0.3, inv = TRUE)
ID1472<- interarrival(ID1472, var = "Amt", p.cut = 0.3, inv = TRUE)
ID1473<- interarrival(ID1473, var = "Amt", p.cut = 0.3, inv = TRUE)
ID1474<- interarrival(ID1474, var = "Amt", p.cut = 0.3, inv = TRUE)
ID1475<- interarrival(ID1475, var = "Amt", p.cut = 0.3, inv = TRUE)
ID1476<- interarrival(ID1476, var = "Amt", p.cut = 0.3, inv = TRUE)
ID1477<- interarrival(ID1477, var = "Amt", p.cut = 0.3, inv = TRUE)
ID1478<- interarrival(ID1478, var = "Amt", p.cut = 0.3, inv = TRUE)
ID1479<- interarrival(ID1479, var = "Amt", p.cut = 0.3, inv = TRUE)
ID1480<- interarrival(ID1480, var = "Amt", p.cut = 0.3, inv = TRUE)
ID1481<- interarrival(ID1481, var = "Amt", p.cut = 0.3, inv = TRUE)
ID1482<- interarrival(ID1482, var = "Amt", p.cut = 0.3, inv = TRUE)
ID1483<- interarrival(ID1483, var = "Amt", p.cut = 0.3, inv = TRUE)
ID1484<- interarrival(ID1484, var = "Amt", p.cut = 0.3, inv = TRUE)
ID1485<- interarrival(ID1485, var = "Amt", p.cut = 0.3, inv = TRUE)
ID1486<- interarrival(ID1486, var = "Amt", p.cut = 0.3, inv = TRUE)
ID1487<- interarrival(ID1487, var = "Amt", p.cut = 0.3, inv = TRUE)
ID1488<- interarrival(ID1488, var = "Amt", p.cut = 0.3, inv = TRUE)
ID1489<- interarrival(ID1489, var = "Amt", p.cut = 0.3, inv = TRUE)
ID1490<- interarrival(ID1490, var = "Amt", p.cut = 0.3, inv = TRUE)
ID1491<- interarrival(ID1491, var = "Amt", p.cut = 0.3, inv = TRUE)
ID1492<- interarrival(ID1492, var = "Amt", p.cut = 0.3, inv = TRUE)
ID1493<- interarrival(ID1493, var = "Amt", p.cut = 0.3, inv = TRUE)
ID1494<- interarrival(ID1494, var = "Amt", p.cut = 0.3, inv = TRUE)
ID1495<- interarrival(ID1495, var = "Amt", p.cut = 0.3, inv = TRUE)
ID1496<- interarrival(ID1496, var = "Amt", p.cut = 0.3, inv = TRUE)
ID1497<- interarrival(ID1497, var = "Amt", p.cut = 0.3, inv = TRUE)
ID1498<- interarrival(ID1498, var = "Amt", p.cut = 0.3, inv = TRUE)
ID1499<- interarrival(ID1499, var = "Amt", p.cut = 0.3, inv = TRUE)
ID1500<- interarrival(ID1500, var = "Amt", p.cut = 0.3, inv = TRUE)
ID1501<- interarrival(ID1501, var = "Amt", p.cut = 0.3, inv = TRUE)
ID1502<- interarrival(ID1502, var = "Amt", p.cut = 0.3, inv = TRUE)
ID1503<- interarrival(ID1503, var = "Amt", p.cut = 0.3, inv = TRUE)
ID1504<- interarrival(ID1504, var = "Amt", p.cut = 0.3, inv = TRUE)
ID1505<- interarrival(ID1505, var = "Amt", p.cut = 0.3, inv = TRUE)
ID1506<- interarrival(ID1506, var = "Amt", p.cut = 0.3, inv = TRUE)
ID1507<- interarrival(ID1507, var = "Amt", p.cut = 0.3, inv = TRUE)
ID1508<- interarrival(ID1508, var = "Amt", p.cut = 0.3, inv = TRUE)
ID1509<- interarrival(ID1509, var = "Amt", p.cut = 0.3, inv = TRUE)
ID1510<- interarrival(ID1510, var = "Amt", p.cut = 0.3, inv = TRUE)
ID1511<- interarrival(ID1511, var = "Amt", p.cut = 0.3, inv = TRUE)
ID1512<- interarrival(ID1512, var = "Amt", p.cut = 0.3, inv = TRUE)
ID1513<- interarrival(ID1513, var = "Amt", p.cut = 0.3, inv = TRUE)
ID1514<- interarrival(ID1514, var = "Amt", p.cut = 0.3, inv = TRUE)
ID1515<- interarrival(ID1515, var = "Amt", p.cut = 0.3, inv = TRUE)
ID1516<- interarrival(ID1516, var = "Amt", p.cut = 0.3, inv = TRUE)
ID1517<- interarrival(ID1517, var = "Amt", p.cut = 0.3, inv = TRUE)
ID1518<- interarrival(ID1518, var = "Amt", p.cut = 0.3, inv = TRUE)
ID1519<- interarrival(ID1519, var = "Amt", p.cut = 0.3, inv = TRUE)
ID1520<- interarrival(ID1520, var = "Amt", p.cut = 0.3, inv = TRUE)
ID1521<- interarrival(ID1521, var = "Amt", p.cut = 0.3, inv = TRUE)
ID1522<- interarrival(ID1522, var = "Amt", p.cut = 0.3, inv = TRUE)
ID1523<- interarrival(ID1523, var = "Amt", p.cut = 0.3, inv = TRUE)
ID1524<- interarrival(ID1524, var = "Amt", p.cut = 0.3, inv = TRUE)
ID1525<- interarrival(ID1525, var = "Amt", p.cut = 0.3, inv = TRUE)
ID1526<- interarrival(ID1526, var = "Amt", p.cut = 0.3, inv = TRUE)
ID1527<- interarrival(ID1527, var = "Amt", p.cut = 0.3, inv = TRUE)
ID1528<- interarrival(ID1528, var = "Amt", p.cut = 0.3, inv = TRUE)
ID1529<- interarrival(ID1529, var = "Amt", p.cut = 0.3, inv = TRUE)
ID1530<- interarrival(ID1530, var = "Amt", p.cut = 0.3, inv = TRUE)
ID1531<- interarrival(ID1531, var = "Amt", p.cut = 0.3, inv = TRUE)
ID1532<- interarrival(ID1532, var = "Amt", p.cut = 0.3, inv = TRUE)
ID1533<- interarrival(ID1533, var = "Amt", p.cut = 0.3, inv = TRUE)
ID1534<- interarrival(ID1534, var = "Amt", p.cut = 0.3, inv = TRUE)
ID1535<- interarrival(ID1535, var = "Amt", p.cut = 0.3, inv = TRUE)
ID1536<- interarrival(ID1536, var = "Amt", p.cut = 0.3, inv = TRUE)
ID1537<- interarrival(ID1537, var = "Amt", p.cut = 0.3, inv = TRUE)
ID1538<- interarrival(ID1538, var = "Amt", p.cut = 0.3, inv = TRUE)
ID1539<- interarrival(ID1539, var = "Amt", p.cut = 0.3, inv = TRUE)
ID1540<- interarrival(ID1540, var = "Amt", p.cut = 0.3, inv = TRUE)
ID1541<- interarrival(ID1541, var = "Amt", p.cut = 0.3, inv = TRUE)
ID1542<- interarrival(ID1542, var = "Amt", p.cut = 0.3, inv = TRUE)
ID1543<- interarrival(ID1543, var = "Amt", p.cut = 0.3, inv = TRUE)
ID1544<- interarrival(ID1544, var = "Amt", p.cut = 0.3, inv = TRUE)
ID1545<- interarrival(ID1545, var = "Amt", p.cut = 0.3, inv = TRUE)
ID1546<- interarrival(ID1546, var = "Amt", p.cut = 0.3, inv = TRUE)
ID1547<- interarrival(ID1547, var = "Amt", p.cut = 0.3, inv = TRUE)
ID1548<- interarrival(ID1548, var = "Amt", p.cut = 0.3, inv = TRUE)
ID1549<- interarrival(ID1549, var = "Amt", p.cut = 0.3, inv = TRUE)
ID1550<- interarrival(ID1550, var = "Amt", p.cut = 0.3, inv = TRUE)
ID1551<- interarrival(ID1551, var = "Amt", p.cut = 0.3, inv = TRUE)
ID1552<- interarrival(ID1552, var = "Amt", p.cut = 0.3, inv = TRUE)
ID1553<- interarrival(ID1553, var = "Amt", p.cut = 0.3, inv = TRUE)
ID1554<- interarrival(ID1554, var = "Amt", p.cut = 0.3, inv = TRUE)
ID1555<- interarrival(ID1555, var = "Amt", p.cut = 0.3, inv = TRUE)
ID1556<- interarrival(ID1556, var = "Amt", p.cut = 0.3, inv = TRUE)
ID1557<- interarrival(ID1557, var = "Amt", p.cut = 0.3, inv = TRUE)
ID1558<- interarrival(ID1558, var = "Amt", p.cut = 0.3, inv = TRUE)
ID1559<- interarrival(ID1559, var = "Amt", p.cut = 0.3, inv = TRUE)
ID1560<- interarrival(ID1560, var = "Amt", p.cut = 0.3, inv = TRUE)
ID1561<- interarrival(ID1561, var = "Amt", p.cut = 0.3, inv = TRUE)
ID1562<- interarrival(ID1562, var = "Amt", p.cut = 0.3, inv = TRUE)
ID1563<- interarrival(ID1563, var = "Amt", p.cut = 0.3, inv = TRUE)
ID1564<- interarrival(ID1564, var = "Amt", p.cut = 0.3, inv = TRUE)
ID1565<- interarrival(ID1565, var = "Amt", p.cut = 0.3, inv = TRUE)
ID1566<- interarrival(ID1566, var = "Amt", p.cut = 0.3, inv = TRUE)
ID1567<- interarrival(ID1567, var = "Amt", p.cut = 0.3, inv = TRUE)
ID1568<- interarrival(ID1568, var = "Amt", p.cut = 0.3, inv = TRUE)
ID1569<- interarrival(ID1569, var = "Amt", p.cut = 0.3, inv = TRUE)
ID1570<- interarrival(ID1570, var = "Amt", p.cut = 0.3, inv = TRUE)
ID1571<- interarrival(ID1571, var = "Amt", p.cut = 0.3, inv = TRUE)
ID1572<- interarrival(ID1572, var = "Amt", p.cut = 0.3, inv = TRUE)
ID1573<- interarrival(ID1573, var = "Amt", p.cut = 0.3, inv = TRUE)
ID1574<- interarrival(ID1574, var = "Amt", p.cut = 0.3, inv = TRUE)
ID1575<- interarrival(ID1575, var = "Amt", p.cut = 0.3, inv = TRUE)
ID1576<- interarrival(ID1576, var = "Amt", p.cut = 0.3, inv = TRUE)
ID1577<- interarrival(ID1577, var = "Amt", p.cut = 0.3, inv = TRUE)
ID1578<- interarrival(ID1578, var = "Amt", p.cut = 0.3, inv = TRUE)
ID1579<- interarrival(ID1579, var = "Amt", p.cut = 0.3, inv = TRUE)
ID1580<- interarrival(ID1580, var = "Amt", p.cut = 0.3, inv = TRUE)
ID1581<- interarrival(ID1581, var = "Amt", p.cut = 0.3, inv = TRUE)
ID1582<- interarrival(ID1582, var = "Amt", p.cut = 0.3, inv = TRUE)
ID1583<- interarrival(ID1583, var = "Amt", p.cut = 0.3, inv = TRUE)
ID1584<- interarrival(ID1584, var = "Amt", p.cut = 0.3, inv = TRUE)
ID1585<- interarrival(ID1585, var = "Amt", p.cut = 0.3, inv = TRUE)
ID1586<- interarrival(ID1586, var = "Amt", p.cut = 0.3, inv = TRUE)
ID1587<- interarrival(ID1587, var = "Amt", p.cut = 0.3, inv = TRUE)
ID1588<- interarrival(ID1588, var = "Amt", p.cut = 0.3, inv = TRUE)
ID1589<- interarrival(ID1589, var = "Amt", p.cut = 0.3, inv = TRUE)
ID1590<- interarrival(ID1590, var = "Amt", p.cut = 0.3, inv = TRUE)
ID1591<- interarrival(ID1591, var = "Amt", p.cut = 0.3, inv = TRUE)
ID1592<- interarrival(ID1592, var = "Amt", p.cut = 0.3, inv = TRUE)
ID1593<- interarrival(ID1593, var = "Amt", p.cut = 0.3, inv = TRUE)
ID1594<- interarrival(ID1594, var = "Amt", p.cut = 0.3, inv = TRUE)
ID1595<- interarrival(ID1595, var = "Amt", p.cut = 0.3, inv = TRUE)
ID1596<- interarrival(ID1596, var = "Amt", p.cut = 0.3, inv = TRUE)
ID1597<- interarrival(ID1597, var = "Amt", p.cut = 0.3, inv = TRUE)
ID1598<- interarrival(ID1598, var = "Amt", p.cut = 0.3, inv = TRUE)
ID1599<- interarrival(ID1599, var = "Amt", p.cut = 0.3, inv = TRUE)
ID1600<- interarrival(ID1600, var = "Amt", p.cut = 0.3, inv = TRUE)
ID1601<- interarrival(ID1601, var = "Amt", p.cut = 0.3, inv = TRUE)
ID1602<- interarrival(ID1602, var = "Amt", p.cut = 0.3, inv = TRUE)
ID1603<- interarrival(ID1603, var = "Amt", p.cut = 0.3, inv = TRUE)
ID1604<- interarrival(ID1604, var = "Amt", p.cut = 0.3, inv = TRUE)
ID1605<- interarrival(ID1605, var = "Amt", p.cut = 0.3, inv = TRUE)
ID1606<- interarrival(ID1606, var = "Amt", p.cut = 0.3, inv = TRUE)
ID1607<- interarrival(ID1607, var = "Amt", p.cut = 0.3, inv = TRUE)
ID1608<- interarrival(ID1608, var = "Amt", p.cut = 0.3, inv = TRUE)
ID1609<- interarrival(ID1609, var = "Amt", p.cut = 0.3, inv = TRUE)
ID1610<- interarrival(ID1610, var = "Amt", p.cut = 0.3, inv = TRUE)
ID1611<- interarrival(ID1611, var = "Amt", p.cut = 0.3, inv = TRUE)
ID1612<- interarrival(ID1612, var = "Amt", p.cut = 0.3, inv = TRUE)
ID1613<- interarrival(ID1613, var = "Amt", p.cut = 0.3, inv = TRUE)
ID1614<- interarrival(ID1614, var = "Amt", p.cut = 0.3, inv = TRUE)
ID1615<- interarrival(ID1615, var = "Amt", p.cut = 0.3, inv = TRUE)
ID1616<- interarrival(ID1616, var = "Amt", p.cut = 0.3, inv = TRUE)
ID1617<- interarrival(ID1617, var = "Amt", p.cut = 0.3, inv = TRUE)
ID1618<- interarrival(ID1618, var = "Amt", p.cut = 0.3, inv = TRUE)
ID1619<- interarrival(ID1619, var = "Amt", p.cut = 0.3, inv = TRUE)
ID1620<- interarrival(ID1620, var = "Amt", p.cut = 0.3, inv = TRUE)
ID1621<- interarrival(ID1621, var = "Amt", p.cut = 0.3, inv = TRUE)
ID1622<- interarrival(ID1622, var = "Amt", p.cut = 0.3, inv = TRUE)
ID1623<- interarrival(ID1623, var = "Amt", p.cut = 0.3, inv = TRUE)
ID1624<- interarrival(ID1624, var = "Amt", p.cut = 0.3, inv = TRUE)
ID1625<- interarrival(ID1625, var = "Amt", p.cut = 0.3, inv = TRUE)
ID1626<- interarrival(ID1626, var = "Amt", p.cut = 0.3, inv = TRUE)
ID1627<- interarrival(ID1627, var = "Amt", p.cut = 0.3, inv = TRUE)
ID1628<- interarrival(ID1628, var = "Amt", p.cut = 0.3, inv = TRUE)
ID1629<- interarrival(ID1629, var = "Amt", p.cut = 0.3, inv = TRUE)
ID1630<- interarrival(ID1630, var = "Amt", p.cut = 0.3, inv = TRUE)
ID1631<- interarrival(ID1631, var = "Amt", p.cut = 0.3, inv = TRUE)
ID1632<- interarrival(ID1632, var = "Amt", p.cut = 0.3, inv = TRUE)
ID1633<- interarrival(ID1633, var = "Amt", p.cut = 0.3, inv = TRUE)
ID1634<- interarrival(ID1634, var = "Amt", p.cut = 0.3, inv = TRUE)
ID1635<- interarrival(ID1635, var = "Amt", p.cut = 0.3, inv = TRUE)
ID1636<- interarrival(ID1636, var = "Amt", p.cut = 0.3, inv = TRUE)
ID1637<- interarrival(ID1637, var = "Amt", p.cut = 0.3, inv = TRUE)
ID1638<- interarrival(ID1638, var = "Amt", p.cut = 0.3, inv = TRUE)
ID1639<- interarrival(ID1639, var = "Amt", p.cut = 0.3, inv = TRUE)
ID1640<- interarrival(ID1640, var = "Amt", p.cut = 0.3, inv = TRUE)
ID1641<- interarrival(ID1641, var = "Amt", p.cut = 0.3, inv = TRUE)
ID1642<- interarrival(ID1642, var = "Amt", p.cut = 0.3, inv = TRUE)
ID1643<- interarrival(ID1643, var = "Amt", p.cut = 0.3, inv = TRUE)
ID1644<- interarrival(ID1644, var = "Amt", p.cut = 0.3, inv = TRUE)
ID1645<- interarrival(ID1645, var = "Amt", p.cut = 0.3, inv = TRUE)
ID1646<- interarrival(ID1646, var = "Amt", p.cut = 0.3, inv = TRUE)
ID1647<- interarrival(ID1647, var = "Amt", p.cut = 0.3, inv = TRUE)
ID1648<- interarrival(ID1648, var = "Amt", p.cut = 0.3, inv = TRUE)
ID1649<- interarrival(ID1649, var = "Amt", p.cut = 0.3, inv = TRUE)
ID1650<- interarrival(ID1650, var = "Amt", p.cut = 0.3, inv = TRUE)
ID1651<- interarrival(ID1651, var = "Amt", p.cut = 0.3, inv = TRUE)
ID1652<- interarrival(ID1652, var = "Amt", p.cut = 0.3, inv = TRUE)
ID1653<- interarrival(ID1653, var = "Amt", p.cut = 0.3, inv = TRUE)
ID1654<- interarrival(ID1654, var = "Amt", p.cut = 0.3, inv = TRUE)
ID1655<- interarrival(ID1655, var = "Amt", p.cut = 0.3, inv = TRUE)
ID1656<- interarrival(ID1656, var = "Amt", p.cut = 0.3, inv = TRUE)
ID1657<- interarrival(ID1657, var = "Amt", p.cut = 0.3, inv = TRUE)
ID1658<- interarrival(ID1658, var = "Amt", p.cut = 0.3, inv = TRUE)
ID1659<- interarrival(ID1659, var = "Amt", p.cut = 0.3, inv = TRUE)
ID1660<- interarrival(ID1660, var = "Amt", p.cut = 0.3, inv = TRUE)
ID1661<- interarrival(ID1661, var = "Amt", p.cut = 0.3, inv = TRUE)
ID1662<- interarrival(ID1662, var = "Amt", p.cut = 0.3, inv = TRUE)
ID1663<- interarrival(ID1663, var = "Amt", p.cut = 0.3, inv = TRUE)
ID1664<- interarrival(ID1664, var = "Amt", p.cut = 0.3, inv = TRUE)
ID1665<- interarrival(ID1665, var = "Amt", p.cut = 0.3, inv = TRUE)
ID1666<- interarrival(ID1666, var = "Amt", p.cut = 0.3, inv = TRUE)
ID1667<- interarrival(ID1667, var = "Amt", p.cut = 0.3, inv = TRUE)
ID1668<- interarrival(ID1668, var = "Amt", p.cut = 0.3, inv = TRUE)
ID1669<- interarrival(ID1669, var = "Amt", p.cut = 0.3, inv = TRUE)
ID1670<- interarrival(ID1670, var = "Amt", p.cut = 0.3, inv = TRUE)
ID1671<- interarrival(ID1671, var = "Amt", p.cut = 0.3, inv = TRUE)
ID1672<- interarrival(ID1672, var = "Amt", p.cut = 0.3, inv = TRUE)
ID1673<- interarrival(ID1673, var = "Amt", p.cut = 0.3, inv = TRUE)
ID1674<- interarrival(ID1674, var = "Amt", p.cut = 0.3, inv = TRUE)
ID1675<- interarrival(ID1675, var = "Amt", p.cut = 0.3, inv = TRUE)
ID1676<- interarrival(ID1676, var = "Amt", p.cut = 0.3, inv = TRUE)
ID1677<- interarrival(ID1677, var = "Amt", p.cut = 0.3, inv = TRUE)
ID1678<- interarrival(ID1678, var = "Amt", p.cut = 0.3, inv = TRUE)
ID1679<- interarrival(ID1679, var = "Amt", p.cut = 0.3, inv = TRUE)
ID1680<- interarrival(ID1680, var = "Amt", p.cut = 0.3, inv = TRUE)
ID1681<- interarrival(ID1681, var = "Amt", p.cut = 0.3, inv = TRUE)
ID1682<- interarrival(ID1682, var = "Amt", p.cut = 0.3, inv = TRUE)
ID1683<- interarrival(ID1683, var = "Amt", p.cut = 0.3, inv = TRUE)
ID1684<- interarrival(ID1684, var = "Amt", p.cut = 0.3, inv = TRUE)
ID1685<- interarrival(ID1685, var = "Amt", p.cut = 0.3, inv = TRUE)
ID1686<- interarrival(ID1686, var = "Amt", p.cut = 0.3, inv = TRUE)
ID1687<- interarrival(ID1687, var = "Amt", p.cut = 0.3, inv = TRUE)
ID1688<- interarrival(ID1688, var = "Amt", p.cut = 0.3, inv = TRUE)
ID1689<- interarrival(ID1689, var = "Amt", p.cut = 0.3, inv = TRUE)
ID1690<- interarrival(ID1690, var = "Amt", p.cut = 0.3, inv = TRUE)
ID1691<- interarrival(ID1691, var = "Amt", p.cut = 0.3, inv = TRUE)
ID1692<- interarrival(ID1692, var = "Amt", p.cut = 0.3, inv = TRUE)
ID1693<- interarrival(ID1693, var = "Amt", p.cut = 0.3, inv = TRUE)
ID1694<- interarrival(ID1694, var = "Amt", p.cut = 0.3, inv = TRUE)
ID1695<- interarrival(ID1695, var = "Amt", p.cut = 0.3, inv = TRUE)
ID1696<- interarrival(ID1696, var = "Amt", p.cut = 0.3, inv = TRUE)
ID1697<- interarrival(ID1697, var = "Amt", p.cut = 0.3, inv = TRUE)
ID1698<- interarrival(ID1698, var = "Amt", p.cut = 0.3, inv = TRUE)
ID1699<- interarrival(ID1699, var = "Amt", p.cut = 0.3, inv = TRUE)
ID1700<- interarrival(ID1700, var = "Amt", p.cut = 0.3, inv = TRUE)
ID1701<- interarrival(ID1701, var = "Amt", p.cut = 0.3, inv = TRUE)
ID1702<- interarrival(ID1702, var = "Amt", p.cut = 0.3, inv = TRUE)
ID1703<- interarrival(ID1703, var = "Amt", p.cut = 0.3, inv = TRUE)
ID1704<- interarrival(ID1704, var = "Amt", p.cut = 0.3, inv = TRUE)
ID1705<- interarrival(ID1705, var = "Amt", p.cut = 0.3, inv = TRUE)
ID1706<- interarrival(ID1706, var = "Amt", p.cut = 0.3, inv = TRUE)
ID1707<- interarrival(ID1707, var = "Amt", p.cut = 0.3, inv = TRUE)
ID1708<- interarrival(ID1708, var = "Amt", p.cut = 0.3, inv = TRUE)
ID1709<- interarrival(ID1709, var = "Amt", p.cut = 0.3, inv = TRUE)
ID1710<- interarrival(ID1710, var = "Amt", p.cut = 0.3, inv = TRUE)
ID1711<- interarrival(ID1711, var = "Amt", p.cut = 0.3, inv = TRUE)
ID1712<- interarrival(ID1712, var = "Amt", p.cut = 0.3, inv = TRUE)
ID1713<- interarrival(ID1713, var = "Amt", p.cut = 0.3, inv = TRUE)
ID1714<- interarrival(ID1714, var = "Amt", p.cut = 0.3, inv = TRUE)
ID1715<- interarrival(ID1715, var = "Amt", p.cut = 0.3, inv = TRUE)
ID1716<- interarrival(ID1716, var = "Amt", p.cut = 0.3, inv = TRUE)
ID1717<- interarrival(ID1717, var = "Amt", p.cut = 0.3, inv = TRUE)
ID1718<- interarrival(ID1718, var = "Amt", p.cut = 0.3, inv = TRUE)
ID1719<- interarrival(ID1719, var = "Amt", p.cut = 0.3, inv = TRUE)
ID1720<- interarrival(ID1720, var = "Amt", p.cut = 0.3, inv = TRUE)
ID1721<- interarrival(ID1721, var = "Amt", p.cut = 0.3, inv = TRUE)
ID1722<- interarrival(ID1722, var = "Amt", p.cut = 0.3, inv = TRUE)
ID1723<- interarrival(ID1723, var = "Amt", p.cut = 0.3, inv = TRUE)
ID1724<- interarrival(ID1724, var = "Amt", p.cut = 0.3, inv = TRUE)
ID1725<- interarrival(ID1725, var = "Amt", p.cut = 0.3, inv = TRUE)
ID1726<- interarrival(ID1726, var = "Amt", p.cut = 0.3, inv = TRUE)
ID1727<- interarrival(ID1727, var = "Amt", p.cut = 0.3, inv = TRUE)
ID1728<- interarrival(ID1728, var = "Amt", p.cut = 0.3, inv = TRUE)
ID1729<- interarrival(ID1729, var = "Amt", p.cut = 0.3, inv = TRUE)
ID1730<- interarrival(ID1730, var = "Amt", p.cut = 0.3, inv = TRUE)
ID1731<- interarrival(ID1731, var = "Amt", p.cut = 0.3, inv = TRUE)
ID1732<- interarrival(ID1732, var = "Amt", p.cut = 0.3, inv = TRUE)
ID1733<- interarrival(ID1733, var = "Amt", p.cut = 0.3, inv = TRUE)
ID1734<- interarrival(ID1734, var = "Amt", p.cut = 0.3, inv = TRUE)
ID1735<- interarrival(ID1735, var = "Amt", p.cut = 0.3, inv = TRUE)
ID1736<- interarrival(ID1736, var = "Amt", p.cut = 0.3, inv = TRUE)
ID1737<- interarrival(ID1737, var = "Amt", p.cut = 0.3, inv = TRUE)
ID1738<- interarrival(ID1738, var = "Amt", p.cut = 0.3, inv = TRUE)
ID1739<- interarrival(ID1739, var = "Amt", p.cut = 0.3, inv = TRUE)
ID1740<- interarrival(ID1740, var = "Amt", p.cut = 0.3, inv = TRUE)
ID1741<- interarrival(ID1741, var = "Amt", p.cut = 0.3, inv = TRUE)
ID1742<- interarrival(ID1742, var = "Amt", p.cut = 0.3, inv = TRUE)
ID1743<- interarrival(ID1743, var = "Amt", p.cut = 0.3, inv = TRUE)
ID1744<- interarrival(ID1744, var = "Amt", p.cut = 0.3, inv = TRUE)
ID1745<- interarrival(ID1745, var = "Amt", p.cut = 0.3, inv = TRUE)
ID1746<- interarrival(ID1746, var = "Amt", p.cut = 0.3, inv = TRUE)
ID1747<- interarrival(ID1747, var = "Amt", p.cut = 0.3, inv = TRUE)
ID1748<- interarrival(ID1748, var = "Amt", p.cut = 0.3, inv = TRUE)
ID1749<- interarrival(ID1749, var = "Amt", p.cut = 0.3, inv = TRUE)
ID1750<- interarrival(ID1750, var = "Amt", p.cut = 0.3, inv = TRUE)
ID1751<- interarrival(ID1751, var = "Amt", p.cut = 0.3, inv = TRUE)
ID1752<- interarrival(ID1752, var = "Amt", p.cut = 0.3, inv = TRUE)
ID1753<- interarrival(ID1753, var = "Amt", p.cut = 0.3, inv = TRUE)
ID1754<- interarrival(ID1754, var = "Amt", p.cut = 0.3, inv = TRUE)
ID1755<- interarrival(ID1755, var = "Amt", p.cut = 0.3, inv = TRUE)
ID1756<- interarrival(ID1756, var = "Amt", p.cut = 0.3, inv = TRUE)
ID1757<- interarrival(ID1757, var = "Amt", p.cut = 0.3, inv = TRUE)
ID1758<- interarrival(ID1758, var = "Amt", p.cut = 0.3, inv = TRUE)
ID1759<- interarrival(ID1759, var = "Amt", p.cut = 0.3, inv = TRUE)
ID1760<- interarrival(ID1760, var = "Amt", p.cut = 0.3, inv = TRUE)
ID1761<- interarrival(ID1761, var = "Amt", p.cut = 0.3, inv = TRUE)
ID1762<- interarrival(ID1762, var = "Amt", p.cut = 0.3, inv = TRUE)
ID1763<- interarrival(ID1763, var = "Amt", p.cut = 0.3, inv = TRUE)
ID1764<- interarrival(ID1764, var = "Amt", p.cut = 0.3, inv = TRUE)
ID1765<- interarrival(ID1765, var = "Amt", p.cut = 0.3, inv = TRUE)
ID1766<- interarrival(ID1766, var = "Amt", p.cut = 0.3, inv = TRUE)
ID1767<- interarrival(ID1767, var = "Amt", p.cut = 0.3, inv = TRUE)
ID1768<- interarrival(ID1768, var = "Amt", p.cut = 0.3, inv = TRUE)
ID1769<- interarrival(ID1769, var = "Amt", p.cut = 0.3, inv = TRUE)
ID1770<- interarrival(ID1770, var = "Amt", p.cut = 0.3, inv = TRUE)
ID1771<- interarrival(ID1771, var = "Amt", p.cut = 0.3, inv = TRUE)
ID1772<- interarrival(ID1772, var = "Amt", p.cut = 0.3, inv = TRUE)
ID1773<- interarrival(ID1773, var = "Amt", p.cut = 0.3, inv = TRUE)
ID1774<- interarrival(ID1774, var = "Amt", p.cut = 0.3, inv = TRUE)
ID1775<- interarrival(ID1775, var = "Amt", p.cut = 0.3, inv = TRUE)
ID1776<- interarrival(ID1776, var = "Amt", p.cut = 0.3, inv = TRUE)
ID1777<- interarrival(ID1777, var = "Amt", p.cut = 0.3, inv = TRUE)
ID1778<- interarrival(ID1778, var = "Amt", p.cut = 0.3, inv = TRUE)
ID1779<- interarrival(ID1779, var = "Amt", p.cut = 0.3, inv = TRUE)
ID1780<- interarrival(ID1780, var = "Amt", p.cut = 0.3, inv = TRUE)
ID1781<- interarrival(ID1781, var = "Amt", p.cut = 0.3, inv = TRUE)
ID1782<- interarrival(ID1782, var = "Amt", p.cut = 0.3, inv = TRUE)
ID1783<- interarrival(ID1783, var = "Amt", p.cut = 0.3, inv = TRUE)
ID1784<- interarrival(ID1784, var = "Amt", p.cut = 0.3, inv = TRUE)
ID1785<- interarrival(ID1785, var = "Amt", p.cut = 0.3, inv = TRUE)
ID1786<- interarrival(ID1786, var = "Amt", p.cut = 0.3, inv = TRUE)
ID1787<- interarrival(ID1787, var = "Amt", p.cut = 0.3, inv = TRUE)
ID1788<- interarrival(ID1788, var = "Amt", p.cut = 0.3, inv = TRUE)
ID1789<- interarrival(ID1789, var = "Amt", p.cut = 0.3, inv = TRUE)
ID1790<- interarrival(ID1790, var = "Amt", p.cut = 0.3, inv = TRUE)
ID1791<- interarrival(ID1791, var = "Amt", p.cut = 0.3, inv = TRUE)
ID1792<- interarrival(ID1792, var = "Amt", p.cut = 0.3, inv = TRUE)
ID1793<- interarrival(ID1793, var = "Amt", p.cut = 0.3, inv = TRUE)
ID1794<- interarrival(ID1794, var = "Amt", p.cut = 0.3, inv = TRUE)
ID1795<- interarrival(ID1795, var = "Amt", p.cut = 0.3, inv = TRUE)
ID1796<- interarrival(ID1796, var = "Amt", p.cut = 0.3, inv = TRUE)
ID1797<- interarrival(ID1797, var = "Amt", p.cut = 0.3, inv = TRUE)
ID1798<- interarrival(ID1798, var = "Amt", p.cut = 0.3, inv = TRUE)
ID1799<- interarrival(ID1799, var = "Amt", p.cut = 0.3, inv = TRUE)
ID1800<- interarrival(ID1800, var = "Amt", p.cut = 0.3, inv = TRUE)
ID1801<- interarrival(ID1801, var = "Amt", p.cut = 0.3, inv = TRUE)
ID1802<- interarrival(ID1802, var = "Amt", p.cut = 0.3, inv = TRUE)
ID1803<- interarrival(ID1803, var = "Amt", p.cut = 0.3, inv = TRUE)
ID1804<- interarrival(ID1804, var = "Amt", p.cut = 0.3, inv = TRUE)
ID1805<- interarrival(ID1805, var = "Amt", p.cut = 0.3, inv = TRUE)
ID1806<- interarrival(ID1806, var = "Amt", p.cut = 0.3, inv = TRUE)
ID1807<- interarrival(ID1807, var = "Amt", p.cut = 0.3, inv = TRUE)
ID1808<- interarrival(ID1808, var = "Amt", p.cut = 0.3, inv = TRUE)
ID1809<- interarrival(ID1809, var = "Amt", p.cut = 0.3, inv = TRUE)
ID1810<- interarrival(ID1810, var = "Amt", p.cut = 0.3, inv = TRUE)
ID1811<- interarrival(ID1811, var = "Amt", p.cut = 0.3, inv = TRUE)
ID1812<- interarrival(ID1812, var = "Amt", p.cut = 0.3, inv = TRUE)
ID1813<- interarrival(ID1813, var = "Amt", p.cut = 0.3, inv = TRUE)
ID1814<- interarrival(ID1814, var = "Amt", p.cut = 0.3, inv = TRUE)
ID1815<- interarrival(ID1815, var = "Amt", p.cut = 0.3, inv = TRUE)
ID1816<- interarrival(ID1816, var = "Amt", p.cut = 0.3, inv = TRUE)
ID1817<- interarrival(ID1817, var = "Amt", p.cut = 0.3, inv = TRUE)
ID1818<- interarrival(ID1818, var = "Amt", p.cut = 0.3, inv = TRUE)
ID1819<- interarrival(ID1819, var = "Amt", p.cut = 0.3, inv = TRUE)
ID1820<- interarrival(ID1820, var = "Amt", p.cut = 0.3, inv = TRUE)
ID1821<- interarrival(ID1821, var = "Amt", p.cut = 0.3, inv = TRUE)
ID1822<- interarrival(ID1822, var = "Amt", p.cut = 0.3, inv = TRUE)
ID1823<- interarrival(ID1823, var = "Amt", p.cut = 0.3, inv = TRUE)
ID1824<- interarrival(ID1824, var = "Amt", p.cut = 0.3, inv = TRUE)
ID1825<- interarrival(ID1825, var = "Amt", p.cut = 0.3, inv = TRUE)
ID1826<- interarrival(ID1826, var = "Amt", p.cut = 0.3, inv = TRUE)
ID1827<- interarrival(ID1827, var = "Amt", p.cut = 0.3, inv = TRUE)
ID1828<- interarrival(ID1828, var = "Amt", p.cut = 0.3, inv = TRUE)
ID1829<- interarrival(ID1829, var = "Amt", p.cut = 0.3, inv = TRUE)
ID1830<- interarrival(ID1830, var = "Amt", p.cut = 0.3, inv = TRUE)
ID1831<- interarrival(ID1831, var = "Amt", p.cut = 0.3, inv = TRUE)
ID1832<- interarrival(ID1832, var = "Amt", p.cut = 0.3, inv = TRUE)
ID1833<- interarrival(ID1833, var = "Amt", p.cut = 0.3, inv = TRUE)
ID1834<- interarrival(ID1834, var = "Amt", p.cut = 0.3, inv = TRUE)
ID1835<- interarrival(ID1835, var = "Amt", p.cut = 0.3, inv = TRUE)
ID1836<- interarrival(ID1836, var = "Amt", p.cut = 0.3, inv = TRUE)
ID1837<- interarrival(ID1837, var = "Amt", p.cut = 0.3, inv = TRUE)
ID1838<- interarrival(ID1838, var = "Amt", p.cut = 0.3, inv = TRUE)
ID1839<- interarrival(ID1839, var = "Amt", p.cut = 0.3, inv = TRUE)
ID1840<- interarrival(ID1840, var = "Amt", p.cut = 0.3, inv = TRUE)
ID1841<- interarrival(ID1841, var = "Amt", p.cut = 0.3, inv = TRUE)
ID1842<- interarrival(ID1842, var = "Amt", p.cut = 0.3, inv = TRUE)
ID1843<- interarrival(ID1843, var = "Amt", p.cut = 0.3, inv = TRUE)
ID1844<- interarrival(ID1844, var = "Amt", p.cut = 0.3, inv = TRUE)
ID1845<- interarrival(ID1845, var = "Amt", p.cut = 0.3, inv = TRUE)
ID1846<- interarrival(ID1846, var = "Amt", p.cut = 0.3, inv = TRUE)
ID1847<- interarrival(ID1847, var = "Amt", p.cut = 0.3, inv = TRUE)
ID1848<- interarrival(ID1848, var = "Amt", p.cut = 0.3, inv = TRUE)
ID1849<- interarrival(ID1849, var = "Amt", p.cut = 0.3, inv = TRUE)
ID1850<- interarrival(ID1850, var = "Amt", p.cut = 0.3, inv = TRUE)
ID1851<- interarrival(ID1851, var = "Amt", p.cut = 0.3, inv = TRUE)
ID1852<- interarrival(ID1852, var = "Amt", p.cut = 0.3, inv = TRUE)
ID1853<- interarrival(ID1853, var = "Amt", p.cut = 0.3, inv = TRUE)
ID1854<- interarrival(ID1854, var = "Amt", p.cut = 0.3, inv = TRUE)
ID1855<- interarrival(ID1855, var = "Amt", p.cut = 0.3, inv = TRUE)
ID1856<- interarrival(ID1856, var = "Amt", p.cut = 0.3, inv = TRUE)
ID1857<- interarrival(ID1857, var = "Amt", p.cut = 0.3, inv = TRUE)
ID1858<- interarrival(ID1858, var = "Amt", p.cut = 0.3, inv = TRUE)
ID1859<- interarrival(ID1859, var = "Amt", p.cut = 0.3, inv = TRUE)
ID1860<- interarrival(ID1860, var = "Amt", p.cut = 0.3, inv = TRUE)
ID1861<- interarrival(ID1861, var = "Amt", p.cut = 0.3, inv = TRUE)
ID1862<- interarrival(ID1862, var = "Amt", p.cut = 0.3, inv = TRUE)
ID1863<- interarrival(ID1863, var = "Amt", p.cut = 0.3, inv = TRUE)
ID1864<- interarrival(ID1864, var = "Amt", p.cut = 0.3, inv = TRUE)
ID1865<- interarrival(ID1865, var = "Amt", p.cut = 0.3, inv = TRUE)
ID1866<- interarrival(ID1866, var = "Amt", p.cut = 0.3, inv = TRUE)
ID1867<- interarrival(ID1867, var = "Amt", p.cut = 0.3, inv = TRUE)
ID1868<- interarrival(ID1868, var = "Amt", p.cut = 0.3, inv = TRUE)
ID1869<- interarrival(ID1869, var = "Amt", p.cut = 0.3, inv = TRUE)
ID1870<- interarrival(ID1870, var = "Amt", p.cut = 0.3, inv = TRUE)
ID1871<- interarrival(ID1871, var = "Amt", p.cut = 0.3, inv = TRUE)
ID1872<- interarrival(ID1872, var = "Amt", p.cut = 0.3, inv = TRUE)
ID1873<- interarrival(ID1873, var = "Amt", p.cut = 0.3, inv = TRUE)
ID1874<- interarrival(ID1874, var = "Amt", p.cut = 0.3, inv = TRUE)
ID1875<- interarrival(ID1875, var = "Amt", p.cut = 0.3, inv = TRUE)
ID1876<- interarrival(ID1876, var = "Amt", p.cut = 0.3, inv = TRUE)
ID1877<- interarrival(ID1877, var = "Amt", p.cut = 0.3, inv = TRUE)
ID1878<- interarrival(ID1878, var = "Amt", p.cut = 0.3, inv = TRUE)
ID1879<- interarrival(ID1879, var = "Amt", p.cut = 0.3, inv = TRUE)
ID1880<- interarrival(ID1880, var = "Amt", p.cut = 0.3, inv = TRUE)
ID1881<- interarrival(ID1881, var = "Amt", p.cut = 0.3, inv = TRUE)
ID1882<- interarrival(ID1882, var = "Amt", p.cut = 0.3, inv = TRUE)
ID1883<- interarrival(ID1883, var = "Amt", p.cut = 0.3, inv = TRUE)
ID1884<- interarrival(ID1884, var = "Amt", p.cut = 0.3, inv = TRUE)
ID1885<- interarrival(ID1885, var = "Amt", p.cut = 0.3, inv = TRUE)
ID1886<- interarrival(ID1886, var = "Amt", p.cut = 0.3, inv = TRUE)
ID1887<- interarrival(ID1887, var = "Amt", p.cut = 0.3, inv = TRUE)
ID1888<- interarrival(ID1888, var = "Amt", p.cut = 0.3, inv = TRUE)
ID1889<- interarrival(ID1889, var = "Amt", p.cut = 0.3, inv = TRUE)
ID1890<- interarrival(ID1890, var = "Amt", p.cut = 0.3, inv = TRUE)
ID1891<- interarrival(ID1891, var = "Amt", p.cut = 0.3, inv = TRUE)
ID1892<- interarrival(ID1892, var = "Amt", p.cut = 0.3, inv = TRUE)
ID1893<- interarrival(ID1893, var = "Amt", p.cut = 0.3, inv = TRUE)
ID1894<- interarrival(ID1894, var = "Amt", p.cut = 0.3, inv = TRUE)
ID1895<- interarrival(ID1895, var = "Amt", p.cut = 0.3, inv = TRUE)
ID1896<- interarrival(ID1896, var = "Amt", p.cut = 0.3, inv = TRUE)
ID1897<- interarrival(ID1897, var = "Amt", p.cut = 0.3, inv = TRUE)
ID1898<- interarrival(ID1898, var = "Amt", p.cut = 0.3, inv = TRUE)
ID1899<- interarrival(ID1899, var = "Amt", p.cut = 0.3, inv = TRUE)
ID1900<- interarrival(ID1900, var = "Amt", p.cut = 0.3, inv = TRUE)
ID1901<- interarrival(ID1901, var = "Amt", p.cut = 0.3, inv = TRUE)
ID1902<- interarrival(ID1902, var = "Amt", p.cut = 0.3, inv = TRUE)
ID1903<- interarrival(ID1903, var = "Amt", p.cut = 0.3, inv = TRUE)
ID1904<- interarrival(ID1904, var = "Amt", p.cut = 0.3, inv = TRUE)
ID1905<- interarrival(ID1905, var = "Amt", p.cut = 0.3, inv = TRUE)
ID1906<- interarrival(ID1906, var = "Amt", p.cut = 0.3, inv = TRUE)
ID1907<- interarrival(ID1907, var = "Amt", p.cut = 0.3, inv = TRUE)
ID1908<- interarrival(ID1908, var = "Amt", p.cut = 0.3, inv = TRUE)
ID1909<- interarrival(ID1909, var = "Amt", p.cut = 0.3, inv = TRUE)
ID1910<- interarrival(ID1910, var = "Amt", p.cut = 0.3, inv = TRUE)
ID1911<- interarrival(ID1911, var = "Amt", p.cut = 0.3, inv = TRUE)
ID1912<- interarrival(ID1912, var = "Amt", p.cut = 0.3, inv = TRUE)
ID1913<- interarrival(ID1913, var = "Amt", p.cut = 0.3, inv = TRUE)
ID1914<- interarrival(ID1914, var = "Amt", p.cut = 0.3, inv = TRUE)
ID1915<- interarrival(ID1915, var = "Amt", p.cut = 0.3, inv = TRUE)
ID1916<- interarrival(ID1916, var = "Amt", p.cut = 0.3, inv = TRUE)
ID1917<- interarrival(ID1917, var = "Amt", p.cut = 0.3, inv = TRUE)
ID1918<- interarrival(ID1918, var = "Amt", p.cut = 0.3, inv = TRUE)
ID1919<- interarrival(ID1919, var = "Amt", p.cut = 0.3, inv = TRUE)
ID1920<- interarrival(ID1920, var = "Amt", p.cut = 0.3, inv = TRUE)
ID1921<- interarrival(ID1921, var = "Amt", p.cut = 0.3, inv = TRUE)
ID1922<- interarrival(ID1922, var = "Amt", p.cut = 0.3, inv = TRUE)
ID1923<- interarrival(ID1923, var = "Amt", p.cut = 0.3, inv = TRUE)
ID1924<- interarrival(ID1924, var = "Amt", p.cut = 0.3, inv = TRUE)
ID1925<- interarrival(ID1925, var = "Amt", p.cut = 0.3, inv = TRUE)
ID1926<- interarrival(ID1926, var = "Amt", p.cut = 0.3, inv = TRUE)
ID1927<- interarrival(ID1927, var = "Amt", p.cut = 0.3, inv = TRUE)
ID1928<- interarrival(ID1928, var = "Amt", p.cut = 0.3, inv = TRUE)
ID1929<- interarrival(ID1929, var = "Amt", p.cut = 0.3, inv = TRUE)
ID1930<- interarrival(ID1930, var = "Amt", p.cut = 0.3, inv = TRUE)
ID1931<- interarrival(ID1931, var = "Amt", p.cut = 0.3, inv = TRUE)
ID1932<- interarrival(ID1932, var = "Amt", p.cut = 0.3, inv = TRUE)
ID1933<- interarrival(ID1933, var = "Amt", p.cut = 0.3, inv = TRUE)
ID1934<- interarrival(ID1934, var = "Amt", p.cut = 0.3, inv = TRUE)
ID1935<- interarrival(ID1935, var = "Amt", p.cut = 0.3, inv = TRUE)
ID1936<- interarrival(ID1936, var = "Amt", p.cut = 0.3, inv = TRUE)
ID1937<- interarrival(ID1937, var = "Amt", p.cut = 0.3, inv = TRUE)
ID1938<- interarrival(ID1938, var = "Amt", p.cut = 0.3, inv = TRUE)
ID1939<- interarrival(ID1939, var = "Amt", p.cut = 0.3, inv = TRUE)
ID1940<- interarrival(ID1940, var = "Amt", p.cut = 0.3, inv = TRUE)
ID1941<- interarrival(ID1941, var = "Amt", p.cut = 0.3, inv = TRUE)
ID1942<- interarrival(ID1942, var = "Amt", p.cut = 0.3, inv = TRUE)
ID1943<- interarrival(ID1943, var = "Amt", p.cut = 0.3, inv = TRUE)
ID1944<- interarrival(ID1944, var = "Amt", p.cut = 0.3, inv = TRUE)
ID1945<- interarrival(ID1945, var = "Amt", p.cut = 0.3, inv = TRUE)
ID1946<- interarrival(ID1946, var = "Amt", p.cut = 0.3, inv = TRUE)
ID1947<- interarrival(ID1947, var = "Amt", p.cut = 0.3, inv = TRUE)
ID1948<- interarrival(ID1948, var = "Amt", p.cut = 0.3, inv = TRUE)
ID1949<- interarrival(ID1949, var = "Amt", p.cut = 0.3, inv = TRUE)
ID1950<- interarrival(ID1950, var = "Amt", p.cut = 0.3, inv = TRUE)
ID1951<- interarrival(ID1951, var = "Amt", p.cut = 0.3, inv = TRUE)
ID1952<- interarrival(ID1952, var = "Amt", p.cut = 0.3, inv = TRUE)
ID1953<- interarrival(ID1953, var = "Amt", p.cut = 0.3, inv = TRUE)
ID1954<- interarrival(ID1954, var = "Amt", p.cut = 0.3, inv = TRUE)
ID1955<- interarrival(ID1955, var = "Amt", p.cut = 0.3, inv = TRUE)
ID1956<- interarrival(ID1956, var = "Amt", p.cut = 0.3, inv = TRUE)
ID1957<- interarrival(ID1957, var = "Amt", p.cut = 0.3, inv = TRUE)
ID1958<- interarrival(ID1958, var = "Amt", p.cut = 0.3, inv = TRUE)
ID1959<- interarrival(ID1959, var = "Amt", p.cut = 0.3, inv = TRUE)
ID1960<- interarrival(ID1960, var = "Amt", p.cut = 0.3, inv = TRUE)
ID1961<- interarrival(ID1961, var = "Amt", p.cut = 0.3, inv = TRUE)
ID1962<- interarrival(ID1962, var = "Amt", p.cut = 0.3, inv = TRUE)
ID1963<- interarrival(ID1963, var = "Amt", p.cut = 0.3, inv = TRUE)
ID1964<- interarrival(ID1964, var = "Amt", p.cut = 0.3, inv = TRUE)
ID1965<- interarrival(ID1965, var = "Amt", p.cut = 0.3, inv = TRUE)
ID1966<- interarrival(ID1966, var = "Amt", p.cut = 0.3, inv = TRUE)
ID1967<- interarrival(ID1967, var = "Amt", p.cut = 0.3, inv = TRUE)
ID1968<- interarrival(ID1968, var = "Amt", p.cut = 0.3, inv = TRUE)
ID1969<- interarrival(ID1969, var = "Amt", p.cut = 0.3, inv = TRUE)
ID1970<- interarrival(ID1970, var = "Amt", p.cut = 0.3, inv = TRUE)
ID1971<- interarrival(ID1971, var = "Amt", p.cut = 0.3, inv = TRUE)
ID1972<- interarrival(ID1972, var = "Amt", p.cut = 0.3, inv = TRUE)
ID1973<- interarrival(ID1973, var = "Amt", p.cut = 0.3, inv = TRUE)
ID1974<- interarrival(ID1974, var = "Amt", p.cut = 0.3, inv = TRUE)
ID1975<- interarrival(ID1975, var = "Amt", p.cut = 0.3, inv = TRUE)
ID1976<- interarrival(ID1976, var = "Amt", p.cut = 0.3, inv = TRUE)
ID1977<- interarrival(ID1977, var = "Amt", p.cut = 0.3, inv = TRUE)
ID1978<- interarrival(ID1978, var = "Amt", p.cut = 0.3, inv = TRUE)
ID1979<- interarrival(ID1979, var = "Amt", p.cut = 0.3, inv = TRUE)
ID1980<- interarrival(ID1980, var = "Amt", p.cut = 0.3, inv = TRUE)
ID1981<- interarrival(ID1981, var = "Amt", p.cut = 0.3, inv = TRUE)
ID1982<- interarrival(ID1982, var = "Amt", p.cut = 0.3, inv = TRUE)
ID1983<- interarrival(ID1983, var = "Amt", p.cut = 0.3, inv = TRUE)
ID1984<- interarrival(ID1984, var = "Amt", p.cut = 0.3, inv = TRUE)
ID1985<- interarrival(ID1985, var = "Amt", p.cut = 0.3, inv = TRUE)
ID1986<- interarrival(ID1986, var = "Amt", p.cut = 0.3, inv = TRUE)
ID1987<- interarrival(ID1987, var = "Amt", p.cut = 0.3, inv = TRUE)
ID1988<- interarrival(ID1988, var = "Amt", p.cut = 0.3, inv = TRUE)
ID1989<- interarrival(ID1989, var = "Amt", p.cut = 0.3, inv = TRUE)
ID1990<- interarrival(ID1990, var = "Amt", p.cut = 0.3, inv = TRUE)
ID1991<- interarrival(ID1991, var = "Amt", p.cut = 0.3, inv = TRUE)
ID1992<- interarrival(ID1992, var = "Amt", p.cut = 0.3, inv = TRUE)
ID1993<- interarrival(ID1993, var = "Amt", p.cut = 0.3, inv = TRUE)
ID1994<- interarrival(ID1994, var = "Amt", p.cut = 0.3, inv = TRUE)
ID1995<- interarrival(ID1995, var = "Amt", p.cut = 0.3, inv = TRUE)
ID1996<- interarrival(ID1996, var = "Amt", p.cut = 0.3, inv = TRUE)
ID1997<- interarrival(ID1997, var = "Amt", p.cut = 0.3, inv = TRUE)
ID1998<- interarrival(ID1998, var = "Amt", p.cut = 0.3, inv = TRUE)
ID1999<- interarrival(ID1999, var = "Amt", p.cut = 0.3, inv = TRUE)
ID2000<- interarrival(ID2000, var = "Amt", p.cut = 0.3, inv = TRUE)
ID2001<- interarrival(ID2001, var = "Amt", p.cut = 0.3, inv = TRUE)
ID2002<- interarrival(ID2002, var = "Amt", p.cut = 0.3, inv = TRUE)
ID2003<- interarrival(ID2003, var = "Amt", p.cut = 0.3, inv = TRUE)
ID2004<- interarrival(ID2004, var = "Amt", p.cut = 0.3, inv = TRUE)
ID2005<- interarrival(ID2005, var = "Amt", p.cut = 0.3, inv = TRUE)
ID2006<- interarrival(ID2006, var = "Amt", p.cut = 0.3, inv = TRUE)
ID2007<- interarrival(ID2007, var = "Amt", p.cut = 0.3, inv = TRUE)
ID2008<- interarrival(ID2008, var = "Amt", p.cut = 0.3, inv = TRUE)
ID2009<- interarrival(ID2009, var = "Amt", p.cut = 0.3, inv = TRUE)
ID2010<- interarrival(ID2010, var = "Amt", p.cut = 0.3, inv = TRUE)
ID2011<- interarrival(ID2011, var = "Amt", p.cut = 0.3, inv = TRUE)
ID2012<- interarrival(ID2012, var = "Amt", p.cut = 0.3, inv = TRUE)
ID2013<- interarrival(ID2013, var = "Amt", p.cut = 0.3, inv = TRUE)
ID2014<- interarrival(ID2014, var = "Amt", p.cut = 0.3, inv = TRUE)
ID2015<- interarrival(ID2015, var = "Amt", p.cut = 0.3, inv = TRUE)
ID2016<- interarrival(ID2016, var = "Amt", p.cut = 0.3, inv = TRUE)
ID2017<- interarrival(ID2017, var = "Amt", p.cut = 0.3, inv = TRUE)
ID2018<- interarrival(ID2018, var = "Amt", p.cut = 0.3, inv = TRUE)
ID2019<- interarrival(ID2019, var = "Amt", p.cut = 0.3, inv = TRUE)
ID2020<- interarrival(ID2020, var = "Amt", p.cut = 0.3, inv = TRUE)
ID2021<- interarrival(ID2021, var = "Amt", p.cut = 0.3, inv = TRUE)
ID2022<- interarrival(ID2022, var = "Amt", p.cut = 0.3, inv = TRUE)
ID2023<- interarrival(ID2023, var = "Amt", p.cut = 0.3, inv = TRUE)
ID2024<- interarrival(ID2024, var = "Amt", p.cut = 0.3, inv = TRUE)
ID2025<- interarrival(ID2025, var = "Amt", p.cut = 0.3, inv = TRUE)
ID2026<- interarrival(ID2026, var = "Amt", p.cut = 0.3, inv = TRUE)
ID2027<- interarrival(ID2027, var = "Amt", p.cut = 0.3, inv = TRUE)
ID2028<- interarrival(ID2028, var = "Amt", p.cut = 0.3, inv = TRUE)
ID2029<- interarrival(ID2029, var = "Amt", p.cut = 0.3, inv = TRUE)
ID2030<- interarrival(ID2030, var = "Amt", p.cut = 0.3, inv = TRUE)
ID2031<- interarrival(ID2031, var = "Amt", p.cut = 0.3, inv = TRUE)
ID2032<- interarrival(ID2032, var = "Amt", p.cut = 0.3, inv = TRUE)
ID2033<- interarrival(ID2033, var = "Amt", p.cut = 0.3, inv = TRUE)
ID2034<- interarrival(ID2034, var = "Amt", p.cut = 0.3, inv = TRUE)
ID2035<- interarrival(ID2035, var = "Amt", p.cut = 0.3, inv = TRUE)
ID2036<- interarrival(ID2036, var = "Amt", p.cut = 0.3, inv = TRUE)
ID2037<- interarrival(ID2037, var = "Amt", p.cut = 0.3, inv = TRUE)
ID2038<- interarrival(ID2038, var = "Amt", p.cut = 0.3, inv = TRUE)
ID2039<- interarrival(ID2039, var = "Amt", p.cut = 0.3, inv = TRUE)
ID2040<- interarrival(ID2040, var = "Amt", p.cut = 0.3, inv = TRUE)
ID2041<- interarrival(ID2041, var = "Amt", p.cut = 0.3, inv = TRUE)
ID2042<- interarrival(ID2042, var = "Amt", p.cut = 0.3, inv = TRUE)
ID2043<- interarrival(ID2043, var = "Amt", p.cut = 0.3, inv = TRUE)
ID2044<- interarrival(ID2044, var = "Amt", p.cut = 0.3, inv = TRUE)
ID2045<- interarrival(ID2045, var = "Amt", p.cut = 0.3, inv = TRUE)
ID2046<- interarrival(ID2046, var = "Amt", p.cut = 0.3, inv = TRUE)
ID2047<- interarrival(ID2047, var = "Amt", p.cut = 0.3, inv = TRUE)
ID2048<- interarrival(ID2048, var = "Amt", p.cut = 0.3, inv = TRUE)
ID2049<- interarrival(ID2049, var = "Amt", p.cut = 0.3, inv = TRUE)
ID2050<- interarrival(ID2050, var = "Amt", p.cut = 0.3, inv = TRUE)
ID2051<- interarrival(ID2051, var = "Amt", p.cut = 0.3, inv = TRUE)
ID2052<- interarrival(ID2052, var = "Amt", p.cut = 0.3, inv = TRUE)
ID2053<- interarrival(ID2053, var = "Amt", p.cut = 0.3, inv = TRUE)
ID2054<- interarrival(ID2054, var = "Amt", p.cut = 0.3, inv = TRUE)
ID2055<- interarrival(ID2055, var = "Amt", p.cut = 0.3, inv = TRUE)
ID2056<- interarrival(ID2056, var = "Amt", p.cut = 0.3, inv = TRUE)
ID2057<- interarrival(ID2057, var = "Amt", p.cut = 0.3, inv = TRUE)
ID2058<- interarrival(ID2058, var = "Amt", p.cut = 0.3, inv = TRUE)
ID2059<- interarrival(ID2059, var = "Amt", p.cut = 0.3, inv = TRUE)
ID2060<- interarrival(ID2060, var = "Amt", p.cut = 0.3, inv = TRUE)
ID2061<- interarrival(ID2061, var = "Amt", p.cut = 0.3, inv = TRUE)
ID2062<- interarrival(ID2062, var = "Amt", p.cut = 0.3, inv = TRUE)
ID2063<- interarrival(ID2063, var = "Amt", p.cut = 0.3, inv = TRUE)
ID2064<- interarrival(ID2064, var = "Amt", p.cut = 0.3, inv = TRUE)
ID2065<- interarrival(ID2065, var = "Amt", p.cut = 0.3, inv = TRUE)
ID2066<- interarrival(ID2066, var = "Amt", p.cut = 0.3, inv = TRUE)
ID2067<- interarrival(ID2067, var = "Amt", p.cut = 0.3, inv = TRUE)
ID2068<- interarrival(ID2068, var = "Amt", p.cut = 0.3, inv = TRUE)
ID2069<- interarrival(ID2069, var = "Amt", p.cut = 0.3, inv = TRUE)
ID2070<- interarrival(ID2070, var = "Amt", p.cut = 0.3, inv = TRUE)
ID2071<- interarrival(ID2071, var = "Amt", p.cut = 0.3, inv = TRUE)
ID2072<- interarrival(ID2072, var = "Amt", p.cut = 0.3, inv = TRUE)
ID2073<- interarrival(ID2073, var = "Amt", p.cut = 0.3, inv = TRUE)
ID2074<- interarrival(ID2074, var = "Amt", p.cut = 0.3, inv = TRUE)
ID2075<- interarrival(ID2075, var = "Amt", p.cut = 0.3, inv = TRUE)
ID2076<- interarrival(ID2076, var = "Amt", p.cut = 0.3, inv = TRUE)
ID2077<- interarrival(ID2077, var = "Amt", p.cut = 0.3, inv = TRUE)
ID2078<- interarrival(ID2078, var = "Amt", p.cut = 0.3, inv = TRUE)
ID2079<- interarrival(ID2079, var = "Amt", p.cut = 0.3, inv = TRUE)
ID2080<- interarrival(ID2080, var = "Amt", p.cut = 0.3, inv = TRUE)
ID2081<- interarrival(ID2081, var = "Amt", p.cut = 0.3, inv = TRUE)
ID2082<- interarrival(ID2082, var = "Amt", p.cut = 0.3, inv = TRUE)
ID2083<- interarrival(ID2083, var = "Amt", p.cut = 0.3, inv = TRUE)
ID2084<- interarrival(ID2084, var = "Amt", p.cut = 0.3, inv = TRUE)
ID2085<- interarrival(ID2085, var = "Amt", p.cut = 0.3, inv = TRUE)
ID2086<- interarrival(ID2086, var = "Amt", p.cut = 0.3, inv = TRUE)
ID2087<- interarrival(ID2087, var = "Amt", p.cut = 0.3, inv = TRUE)
ID2088<- interarrival(ID2088, var = "Amt", p.cut = 0.3, inv = TRUE)
ID2089<- interarrival(ID2089, var = "Amt", p.cut = 0.3, inv = TRUE)
ID2090<- interarrival(ID2090, var = "Amt", p.cut = 0.3, inv = TRUE)
ID2091<- interarrival(ID2091, var = "Amt", p.cut = 0.3, inv = TRUE)
ID2092<- interarrival(ID2092, var = "Amt", p.cut = 0.3, inv = TRUE)
ID2093<- interarrival(ID2093, var = "Amt", p.cut = 0.3, inv = TRUE)
ID2094<- interarrival(ID2094, var = "Amt", p.cut = 0.3, inv = TRUE)
ID2095<- interarrival(ID2095, var = "Amt", p.cut = 0.3, inv = TRUE)
ID2096<- interarrival(ID2096, var = "Amt", p.cut = 0.3, inv = TRUE)
ID2097<- interarrival(ID2097, var = "Amt", p.cut = 0.3, inv = TRUE)
ID2098<- interarrival(ID2098, var = "Amt", p.cut = 0.3, inv = TRUE)
ID2099<- interarrival(ID2099, var = "Amt", p.cut = 0.3, inv = TRUE)
ID2100<- interarrival(ID2100, var = "Amt", p.cut = 0.3, inv = TRUE)
ID2101<- interarrival(ID2101, var = "Amt", p.cut = 0.3, inv = TRUE)
ID2102<- interarrival(ID2102, var = "Amt", p.cut = 0.3, inv = TRUE)
ID2103<- interarrival(ID2103, var = "Amt", p.cut = 0.3, inv = TRUE)
ID2104<- interarrival(ID2104, var = "Amt", p.cut = 0.3, inv = TRUE)
ID2105<- interarrival(ID2105, var = "Amt", p.cut = 0.3, inv = TRUE)
ID2106<- interarrival(ID2106, var = "Amt", p.cut = 0.3, inv = TRUE)
ID2107<- interarrival(ID2107, var = "Amt", p.cut = 0.3, inv = TRUE)
ID2108<- interarrival(ID2108, var = "Amt", p.cut = 0.3, inv = TRUE)
ID2109<- interarrival(ID2109, var = "Amt", p.cut = 0.3, inv = TRUE)
ID2110<- interarrival(ID2110, var = "Amt", p.cut = 0.3, inv = TRUE)
ID2111<- interarrival(ID2111, var = "Amt", p.cut = 0.3, inv = TRUE)
ID2112<- interarrival(ID2112, var = "Amt", p.cut = 0.3, inv = TRUE)
ID2113<- interarrival(ID2113, var = "Amt", p.cut = 0.3, inv = TRUE)
ID2114<- interarrival(ID2114, var = "Amt", p.cut = 0.3, inv = TRUE)
ID2115<- interarrival(ID2115, var = "Amt", p.cut = 0.3, inv = TRUE)
ID2116<- interarrival(ID2116, var = "Amt", p.cut = 0.3, inv = TRUE)
ID2117<- interarrival(ID2117, var = "Amt", p.cut = 0.3, inv = TRUE)
ID2118<- interarrival(ID2118, var = "Amt", p.cut = 0.3, inv = TRUE)
ID2119<- interarrival(ID2119, var = "Amt", p.cut = 0.3, inv = TRUE)
ID2120<- interarrival(ID2120, var = "Amt", p.cut = 0.3, inv = TRUE)
ID2121<- interarrival(ID2121, var = "Amt", p.cut = 0.3, inv = TRUE)
ID2122<- interarrival(ID2122, var = "Amt", p.cut = 0.3, inv = TRUE)
ID2123<- interarrival(ID2123, var = "Amt", p.cut = 0.3, inv = TRUE)
ID2124<- interarrival(ID2124, var = "Amt", p.cut = 0.3, inv = TRUE)
ID2125<- interarrival(ID2125, var = "Amt", p.cut = 0.3, inv = TRUE)
ID2126<- interarrival(ID2126, var = "Amt", p.cut = 0.3, inv = TRUE)
ID2127<- interarrival(ID2127, var = "Amt", p.cut = 0.3, inv = TRUE)
ID2128<- interarrival(ID2128, var = "Amt", p.cut = 0.3, inv = TRUE)
ID2129<- interarrival(ID2129, var = "Amt", p.cut = 0.3, inv = TRUE)
ID2130<- interarrival(ID2130, var = "Amt", p.cut = 0.3, inv = TRUE)
ID2131<- interarrival(ID2131, var = "Amt", p.cut = 0.3, inv = TRUE)
ID2132<- interarrival(ID2132, var = "Amt", p.cut = 0.3, inv = TRUE)
ID2133<- interarrival(ID2133, var = "Amt", p.cut = 0.3, inv = TRUE)
ID2134<- interarrival(ID2134, var = "Amt", p.cut = 0.3, inv = TRUE)
ID2135<- interarrival(ID2135, var = "Amt", p.cut = 0.3, inv = TRUE)
ID2136<- interarrival(ID2136, var = "Amt", p.cut = 0.3, inv = TRUE)
ID2137<- interarrival(ID2137, var = "Amt", p.cut = 0.3, inv = TRUE)
ID2138<- interarrival(ID2138, var = "Amt", p.cut = 0.3, inv = TRUE)
ID2139<- interarrival(ID2139, var = "Amt", p.cut = 0.3, inv = TRUE)
ID2140<- interarrival(ID2140, var = "Amt", p.cut = 0.3, inv = TRUE)
ID2141<- interarrival(ID2141, var = "Amt", p.cut = 0.3, inv = TRUE)
ID2142<- interarrival(ID2142, var = "Amt", p.cut = 0.3, inv = TRUE)
ID2143<- interarrival(ID2143, var = "Amt", p.cut = 0.3, inv = TRUE)
ID2144<- interarrival(ID2144, var = "Amt", p.cut = 0.3, inv = TRUE)
ID2145<- interarrival(ID2145, var = "Amt", p.cut = 0.3, inv = TRUE)
ID2146<- interarrival(ID2146, var = "Amt", p.cut = 0.3, inv = TRUE)
ID2147<- interarrival(ID2147, var = "Amt", p.cut = 0.3, inv = TRUE)
ID2148<- interarrival(ID2148, var = "Amt", p.cut = 0.3, inv = TRUE)
ID2149<- interarrival(ID2149, var = "Amt", p.cut = 0.3, inv = TRUE)
ID2150<- interarrival(ID2150, var = "Amt", p.cut = 0.3, inv = TRUE)
ID2151<- interarrival(ID2151, var = "Amt", p.cut = 0.3, inv = TRUE)
ID2152<- interarrival(ID2152, var = "Amt", p.cut = 0.3, inv = TRUE)
ID2153<- interarrival(ID2153, var = "Amt", p.cut = 0.3, inv = TRUE)
ID2154<- interarrival(ID2154, var = "Amt", p.cut = 0.3, inv = TRUE)
ID2155<- interarrival(ID2155, var = "Amt", p.cut = 0.3, inv = TRUE)
ID2156<- interarrival(ID2156, var = "Amt", p.cut = 0.3, inv = TRUE)
ID2157<- interarrival(ID2157, var = "Amt", p.cut = 0.3, inv = TRUE)
ID2158<- interarrival(ID2158, var = "Amt", p.cut = 0.3, inv = TRUE)
ID2159<- interarrival(ID2159, var = "Amt", p.cut = 0.3, inv = TRUE)
ID2160<- interarrival(ID2160, var = "Amt", p.cut = 0.3, inv = TRUE)
ID2161<- interarrival(ID2161, var = "Amt", p.cut = 0.3, inv = TRUE)
ID2162<- interarrival(ID2162, var = "Amt", p.cut = 0.3, inv = TRUE)
ID2163<- interarrival(ID2163, var = "Amt", p.cut = 0.3, inv = TRUE)
ID2164<- interarrival(ID2164, var = "Amt", p.cut = 0.3, inv = TRUE)
ID2165<- interarrival(ID2165, var = "Amt", p.cut = 0.3, inv = TRUE)
ID2166<- interarrival(ID2166, var = "Amt", p.cut = 0.3, inv = TRUE)
ID2167<- interarrival(ID2167, var = "Amt", p.cut = 0.3, inv = TRUE)
ID2168<- interarrival(ID2168, var = "Amt", p.cut = 0.3, inv = TRUE)
ID2169<- interarrival(ID2169, var = "Amt", p.cut = 0.3, inv = TRUE)
ID2170<- interarrival(ID2170, var = "Amt", p.cut = 0.3, inv = TRUE)
ID2171<- interarrival(ID2171, var = "Amt", p.cut = 0.3, inv = TRUE)
ID2172<- interarrival(ID2172, var = "Amt", p.cut = 0.3, inv = TRUE)
ID2173<- interarrival(ID2173, var = "Amt", p.cut = 0.3, inv = TRUE)
ID2174<- interarrival(ID2174, var = "Amt", p.cut = 0.3, inv = TRUE)
ID2175<- interarrival(ID2175, var = "Amt", p.cut = 0.3, inv = TRUE)
ID2176<- interarrival(ID2176, var = "Amt", p.cut = 0.3, inv = TRUE)
ID2177<- interarrival(ID2177, var = "Amt", p.cut = 0.3, inv = TRUE)
ID2178<- interarrival(ID2178, var = "Amt", p.cut = 0.3, inv = TRUE)
ID2179<- interarrival(ID2179, var = "Amt", p.cut = 0.3, inv = TRUE)
ID2180<- interarrival(ID2180, var = "Amt", p.cut = 0.3, inv = TRUE)
ID2181<- interarrival(ID2181, var = "Amt", p.cut = 0.3, inv = TRUE)
ID2182<- interarrival(ID2182, var = "Amt", p.cut = 0.3, inv = TRUE)
ID2183<- interarrival(ID2183, var = "Amt", p.cut = 0.3, inv = TRUE)
ID2184<- interarrival(ID2184, var = "Amt", p.cut = 0.3, inv = TRUE)
ID2185<- interarrival(ID2185, var = "Amt", p.cut = 0.3, inv = TRUE)
ID2186<- interarrival(ID2186, var = "Amt", p.cut = 0.3, inv = TRUE)
ID2187<- interarrival(ID2187, var = "Amt", p.cut = 0.3, inv = TRUE)
ID2188<- interarrival(ID2188, var = "Amt", p.cut = 0.3, inv = TRUE)
ID2189<- interarrival(ID2189, var = "Amt", p.cut = 0.3, inv = TRUE)
ID2190<- interarrival(ID2190, var = "Amt", p.cut = 0.3, inv = TRUE)
ID2191<- interarrival(ID2191, var = "Amt", p.cut = 0.3, inv = TRUE)
ID2192<- interarrival(ID2192, var = "Amt", p.cut = 0.3, inv = TRUE)
ID2193<- interarrival(ID2193, var = "Amt", p.cut = 0.3, inv = TRUE)
ID2194<- interarrival(ID2194, var = "Amt", p.cut = 0.3, inv = TRUE)
ID2195<- interarrival(ID2195, var = "Amt", p.cut = 0.3, inv = TRUE)
ID2196<- interarrival(ID2196, var = "Amt", p.cut = 0.3, inv = TRUE)
ID2197<- interarrival(ID2197, var = "Amt", p.cut = 0.3, inv = TRUE)
ID2198<- interarrival(ID2198, var = "Amt", p.cut = 0.3, inv = TRUE)
ID2199<- interarrival(ID2199, var = "Amt", p.cut = 0.3, inv = TRUE)
ID2200<- interarrival(ID2200, var = "Amt", p.cut = 0.3, inv = TRUE)
ID2201<- interarrival(ID2201, var = "Amt", p.cut = 0.3, inv = TRUE)
ID2202<- interarrival(ID2202, var = "Amt", p.cut = 0.3, inv = TRUE)
ID2203<- interarrival(ID2203, var = "Amt", p.cut = 0.3, inv = TRUE)
ID2204<- interarrival(ID2204, var = "Amt", p.cut = 0.3, inv = TRUE)
ID2205<- interarrival(ID2205, var = "Amt", p.cut = 0.3, inv = TRUE)
ID2206<- interarrival(ID2206, var = "Amt", p.cut = 0.3, inv = TRUE)
ID2207<- interarrival(ID2207, var = "Amt", p.cut = 0.3, inv = TRUE)
ID2208<- interarrival(ID2208, var = "Amt", p.cut = 0.3, inv = TRUE)
ID2209<- interarrival(ID2209, var = "Amt", p.cut = 0.3, inv = TRUE)
ID2210<- interarrival(ID2210, var = "Amt", p.cut = 0.3, inv = TRUE)
ID2211<- interarrival(ID2211, var = "Amt", p.cut = 0.3, inv = TRUE)
ID2212<- interarrival(ID2212, var = "Amt", p.cut = 0.3, inv = TRUE)
ID2213<- interarrival(ID2213, var = "Amt", p.cut = 0.3, inv = TRUE)
ID2214<- interarrival(ID2214, var = "Amt", p.cut = 0.3, inv = TRUE)
ID2215<- interarrival(ID2215, var = "Amt", p.cut = 0.3, inv = TRUE)
ID2216<- interarrival(ID2216, var = "Amt", p.cut = 0.3, inv = TRUE)
ID2217<- interarrival(ID2217, var = "Amt", p.cut = 0.3, inv = TRUE)
ID2218<- interarrival(ID2218, var = "Amt", p.cut = 0.3, inv = TRUE)
ID2219<- interarrival(ID2219, var = "Amt", p.cut = 0.3, inv = TRUE)
ID2220<- interarrival(ID2220, var = "Amt", p.cut = 0.3, inv = TRUE)
ID2221<- interarrival(ID2221, var = "Amt", p.cut = 0.3, inv = TRUE)
ID2222<- interarrival(ID2222, var = "Amt", p.cut = 0.3, inv = TRUE)
ID2223<- interarrival(ID2223, var = "Amt", p.cut = 0.3, inv = TRUE)
ID2224<- interarrival(ID2224, var = "Amt", p.cut = 0.3, inv = TRUE)
ID2225<- interarrival(ID2225, var = "Amt", p.cut = 0.3, inv = TRUE)
ID2226<- interarrival(ID2226, var = "Amt", p.cut = 0.3, inv = TRUE)
ID2227<- interarrival(ID2227, var = "Amt", p.cut = 0.3, inv = TRUE)
ID2228<- interarrival(ID2228, var = "Amt", p.cut = 0.3, inv = TRUE)
ID2229<- interarrival(ID2229, var = "Amt", p.cut = 0.3, inv = TRUE)
ID2230<- interarrival(ID2230, var = "Amt", p.cut = 0.3, inv = TRUE)
ID2231<- interarrival(ID2231, var = "Amt", p.cut = 0.3, inv = TRUE)
ID2232<- interarrival(ID2232, var = "Amt", p.cut = 0.3, inv = TRUE)
ID2233<- interarrival(ID2233, var = "Amt", p.cut = 0.3, inv = TRUE)
ID2234<- interarrival(ID2234, var = "Amt", p.cut = 0.3, inv = TRUE)
ID2235<- interarrival(ID2235, var = "Amt", p.cut = 0.3, inv = TRUE)
ID2236<- interarrival(ID2236, var = "Amt", p.cut = 0.3, inv = TRUE)
ID2237<- interarrival(ID2237, var = "Amt", p.cut = 0.3, inv = TRUE)
ID2238<- interarrival(ID2238, var = "Amt", p.cut = 0.3, inv = TRUE)
ID2239<- interarrival(ID2239, var = "Amt", p.cut = 0.3, inv = TRUE)
ID2240<- interarrival(ID2240, var = "Amt", p.cut = 0.3, inv = TRUE)
ID2241<- interarrival(ID2241, var = "Amt", p.cut = 0.3, inv = TRUE)
ID2242<- interarrival(ID2242, var = "Amt", p.cut = 0.3, inv = TRUE)
ID2243<- interarrival(ID2243, var = "Amt", p.cut = 0.3, inv = TRUE)
ID2244<- interarrival(ID2244, var = "Amt", p.cut = 0.3, inv = TRUE)
ID2245<- interarrival(ID2245, var = "Amt", p.cut = 0.3, inv = TRUE)
ID2246<- interarrival(ID2246, var = "Amt", p.cut = 0.3, inv = TRUE)
ID2247<- interarrival(ID2247, var = "Amt", p.cut = 0.3, inv = TRUE)
ID2248<- interarrival(ID2248, var = "Amt", p.cut = 0.3, inv = TRUE)
ID2249<- interarrival(ID2249, var = "Amt", p.cut = 0.3, inv = TRUE)
ID2250<- interarrival(ID2250, var = "Amt", p.cut = 0.3, inv = TRUE)
ID2251<- interarrival(ID2251, var = "Amt", p.cut = 0.3, inv = TRUE)
ID2252<- interarrival(ID2252, var = "Amt", p.cut = 0.3, inv = TRUE)
ID2253<- interarrival(ID2253, var = "Amt", p.cut = 0.3, inv = TRUE)
ID2254<- interarrival(ID2254, var = "Amt", p.cut = 0.3, inv = TRUE)
ID2255<- interarrival(ID2255, var = "Amt", p.cut = 0.3, inv = TRUE)
ID2256<- interarrival(ID2256, var = "Amt", p.cut = 0.3, inv = TRUE)
ID2257<- interarrival(ID2257, var = "Amt", p.cut = 0.3, inv = TRUE)
ID2258<- interarrival(ID2258, var = "Amt", p.cut = 0.3, inv = TRUE)
ID2259<- interarrival(ID2259, var = "Amt", p.cut = 0.3, inv = TRUE)
ID2260<- interarrival(ID2260, var = "Amt", p.cut = 0.3, inv = TRUE)
ID2261<- interarrival(ID2261, var = "Amt", p.cut = 0.3, inv = TRUE)
ID2262<- interarrival(ID2262, var = "Amt", p.cut = 0.3, inv = TRUE)
ID2263<- interarrival(ID2263, var = "Amt", p.cut = 0.3, inv = TRUE)
ID2264<- interarrival(ID2264, var = "Amt", p.cut = 0.3, inv = TRUE)
ID2265<- interarrival(ID2265, var = "Amt", p.cut = 0.3, inv = TRUE)
ID2266<- interarrival(ID2266, var = "Amt", p.cut = 0.3, inv = TRUE)
ID2267<- interarrival(ID2267, var = "Amt", p.cut = 0.3, inv = TRUE)
ID2268<- interarrival(ID2268, var = "Amt", p.cut = 0.3, inv = TRUE)
ID2269<- interarrival(ID2269, var = "Amt", p.cut = 0.3, inv = TRUE)
ID2270<- interarrival(ID2270, var = "Amt", p.cut = 0.3, inv = TRUE)
ID2271<- interarrival(ID2271, var = "Amt", p.cut = 0.3, inv = TRUE)
ID2272<- interarrival(ID2272, var = "Amt", p.cut = 0.3, inv = TRUE)
ID2273<- interarrival(ID2273, var = "Amt", p.cut = 0.3, inv = TRUE)
ID2274<- interarrival(ID2274, var = "Amt", p.cut = 0.3, inv = TRUE)
ID2275<- interarrival(ID2275, var = "Amt", p.cut = 0.3, inv = TRUE)
ID2276<- interarrival(ID2276, var = "Amt", p.cut = 0.3, inv = TRUE)
ID2277<- interarrival(ID2277, var = "Amt", p.cut = 0.3, inv = TRUE)
ID2278<- interarrival(ID2278, var = "Amt", p.cut = 0.3, inv = TRUE)
ID2279<- interarrival(ID2279, var = "Amt", p.cut = 0.3, inv = TRUE)
ID2280<- interarrival(ID2280, var = "Amt", p.cut = 0.3, inv = TRUE)
ID2281<- interarrival(ID2281, var = "Amt", p.cut = 0.3, inv = TRUE)
ID2282<- interarrival(ID2282, var = "Amt", p.cut = 0.3, inv = TRUE)
ID2283<- interarrival(ID2283, var = "Amt", p.cut = 0.3, inv = TRUE)
ID2284<- interarrival(ID2284, var = "Amt", p.cut = 0.3, inv = TRUE)
ID2285<- interarrival(ID2285, var = "Amt", p.cut = 0.3, inv = TRUE)
ID2286<- interarrival(ID2286, var = "Amt", p.cut = 0.3, inv = TRUE)
ID2287<- interarrival(ID2287, var = "Amt", p.cut = 0.3, inv = TRUE)
ID2288<- interarrival(ID2288, var = "Amt", p.cut = 0.3, inv = TRUE)
ID2289<- interarrival(ID2289, var = "Amt", p.cut = 0.3, inv = TRUE)
ID2290<- interarrival(ID2290, var = "Amt", p.cut = 0.3, inv = TRUE)
ID2291<- interarrival(ID2291, var = "Amt", p.cut = 0.3, inv = TRUE)
ID2292<- interarrival(ID2292, var = "Amt", p.cut = 0.3, inv = TRUE)
ID2293<- interarrival(ID2293, var = "Amt", p.cut = 0.3, inv = TRUE)
ID2294<- interarrival(ID2294, var = "Amt", p.cut = 0.3, inv = TRUE)
ID2295<- interarrival(ID2295, var = "Amt", p.cut = 0.3, inv = TRUE)
ID2296<- interarrival(ID2296, var = "Amt", p.cut = 0.3, inv = TRUE)
ID2297<- interarrival(ID2297, var = "Amt", p.cut = 0.3, inv = TRUE)
ID2298<- interarrival(ID2298, var = "Amt", p.cut = 0.3, inv = TRUE)
ID2299<- interarrival(ID2299, var = "Amt", p.cut = 0.3, inv = TRUE)
ID2300<- interarrival(ID2300, var = "Amt", p.cut = 0.3, inv = TRUE)
ID2301<- interarrival(ID2301, var = "Amt", p.cut = 0.3, inv = TRUE)
ID2302<- interarrival(ID2302, var = "Amt", p.cut = 0.3, inv = TRUE)
ID2303<- interarrival(ID2303, var = "Amt", p.cut = 0.3, inv = TRUE)
ID2304<- interarrival(ID2304, var = "Amt", p.cut = 0.3, inv = TRUE)
ID2305<- interarrival(ID2305, var = "Amt", p.cut = 0.3, inv = TRUE)
ID2306<- interarrival(ID2306, var = "Amt", p.cut = 0.3, inv = TRUE)
ID2307<- interarrival(ID2307, var = "Amt", p.cut = 0.3, inv = TRUE)
ID2308<- interarrival(ID2308, var = "Amt", p.cut = 0.3, inv = TRUE)
ID2309<- interarrival(ID2309, var = "Amt", p.cut = 0.3, inv = TRUE)
ID2310<- interarrival(ID2310, var = "Amt", p.cut = 0.3, inv = TRUE)
ID2311<- interarrival(ID2311, var = "Amt", p.cut = 0.3, inv = TRUE)
ID2312<- interarrival(ID2312, var = "Amt", p.cut = 0.3, inv = TRUE)
ID2313<- interarrival(ID2313, var = "Amt", p.cut = 0.3, inv = TRUE)
ID2314<- interarrival(ID2314, var = "Amt", p.cut = 0.3, inv = TRUE)
ID2315<- interarrival(ID2315, var = "Amt", p.cut = 0.3, inv = TRUE)
ID2316<- interarrival(ID2316, var = "Amt", p.cut = 0.3, inv = TRUE)
ID2317<- interarrival(ID2317, var = "Amt", p.cut = 0.3, inv = TRUE)
ID2318<- interarrival(ID2318, var = "Amt", p.cut = 0.3, inv = TRUE)
ID2319<- interarrival(ID2319, var = "Amt", p.cut = 0.3, inv = TRUE)
ID2320<- interarrival(ID2320, var = "Amt", p.cut = 0.3, inv = TRUE)
ID2321<- interarrival(ID2321, var = "Amt", p.cut = 0.3, inv = TRUE)
ID2322<- interarrival(ID2322, var = "Amt", p.cut = 0.3, inv = TRUE)
ID2323<- interarrival(ID2323, var = "Amt", p.cut = 0.3, inv = TRUE)
ID2324<- interarrival(ID2324, var = "Amt", p.cut = 0.3, inv = TRUE)
ID2325<- interarrival(ID2325, var = "Amt", p.cut = 0.3, inv = TRUE)
ID2326<- interarrival(ID2326, var = "Amt", p.cut = 0.3, inv = TRUE)
ID2327<- interarrival(ID2327, var = "Amt", p.cut = 0.3, inv = TRUE)
ID2328<- interarrival(ID2328, var = "Amt", p.cut = 0.3, inv = TRUE)
ID2329<- interarrival(ID2329, var = "Amt", p.cut = 0.3, inv = TRUE)
ID2330<- interarrival(ID2330, var = "Amt", p.cut = 0.3, inv = TRUE)
ID2331<- interarrival(ID2331, var = "Amt", p.cut = 0.3, inv = TRUE)
ID2332<- interarrival(ID2332, var = "Amt", p.cut = 0.3, inv = TRUE)
ID2333<- interarrival(ID2333, var = "Amt", p.cut = 0.3, inv = TRUE)
ID2334<- interarrival(ID2334, var = "Amt", p.cut = 0.3, inv = TRUE)
ID2335<- interarrival(ID2335, var = "Amt", p.cut = 0.3, inv = TRUE)
ID2336<- interarrival(ID2336, var = "Amt", p.cut = 0.3, inv = TRUE)
ID2337<- interarrival(ID2337, var = "Amt", p.cut = 0.3, inv = TRUE)
ID2338<- interarrival(ID2338, var = "Amt", p.cut = 0.3, inv = TRUE)
ID2339<- interarrival(ID2339, var = "Amt", p.cut = 0.3, inv = TRUE)
ID2340<- interarrival(ID2340, var = "Amt", p.cut = 0.3, inv = TRUE)
ID2341<- interarrival(ID2341, var = "Amt", p.cut = 0.3, inv = TRUE)
ID2342<- interarrival(ID2342, var = "Amt", p.cut = 0.3, inv = TRUE)
ID2343<- interarrival(ID2343, var = "Amt", p.cut = 0.3, inv = TRUE)
ID2344<- interarrival(ID2344, var = "Amt", p.cut = 0.3, inv = TRUE)
ID2345<- interarrival(ID2345, var = "Amt", p.cut = 0.3, inv = TRUE)
ID2346<- interarrival(ID2346, var = "Amt", p.cut = 0.3, inv = TRUE)
ID2347<- interarrival(ID2347, var = "Amt", p.cut = 0.3, inv = TRUE)
ID2348<- interarrival(ID2348, var = "Amt", p.cut = 0.3, inv = TRUE)
ID2349<- interarrival(ID2349, var = "Amt", p.cut = 0.3, inv = TRUE)
ID2350<- interarrival(ID2350, var = "Amt", p.cut = 0.3, inv = TRUE)
ID2351<- interarrival(ID2351, var = "Amt", p.cut = 0.3, inv = TRUE)
ID2352<- interarrival(ID2352, var = "Amt", p.cut = 0.3, inv = TRUE)
ID2353<- interarrival(ID2353, var = "Amt", p.cut = 0.3, inv = TRUE)
ID2354<- interarrival(ID2354, var = "Amt", p.cut = 0.3, inv = TRUE)
ID2355<- interarrival(ID2355, var = "Amt", p.cut = 0.3, inv = TRUE)
ID2356<- interarrival(ID2356, var = "Amt", p.cut = 0.3, inv = TRUE)
ID2357<- interarrival(ID2357, var = "Amt", p.cut = 0.3, inv = TRUE)
ID2358<- interarrival(ID2358, var = "Amt", p.cut = 0.3, inv = TRUE)
ID2359<- interarrival(ID2359, var = "Amt", p.cut = 0.3, inv = TRUE)
ID2360<- interarrival(ID2360, var = "Amt", p.cut = 0.3, inv = TRUE)
ID2361<- interarrival(ID2361, var = "Amt", p.cut = 0.3, inv = TRUE)
ID2362<- interarrival(ID2362, var = "Amt", p.cut = 0.3, inv = TRUE)
ID2363<- interarrival(ID2363, var = "Amt", p.cut = 0.3, inv = TRUE)
ID2364<- interarrival(ID2364, var = "Amt", p.cut = 0.3, inv = TRUE)
ID2365<- interarrival(ID2365, var = "Amt", p.cut = 0.3, inv = TRUE)
ID2366<- interarrival(ID2366, var = "Amt", p.cut = 0.3, inv = TRUE)
ID2367<- interarrival(ID2367, var = "Amt", p.cut = 0.3, inv = TRUE)
ID2368<- interarrival(ID2368, var = "Amt", p.cut = 0.3, inv = TRUE)
ID2369<- interarrival(ID2369, var = "Amt", p.cut = 0.3, inv = TRUE)
ID2370<- interarrival(ID2370, var = "Amt", p.cut = 0.3, inv = TRUE)
ID2371<- interarrival(ID2371, var = "Amt", p.cut = 0.3, inv = TRUE)
ID2372<- interarrival(ID2372, var = "Amt", p.cut = 0.3, inv = TRUE)
ID2373<- interarrival(ID2373, var = "Amt", p.cut = 0.3, inv = TRUE)
ID2374<- interarrival(ID2374, var = "Amt", p.cut = 0.3, inv = TRUE)
ID2375<- interarrival(ID2375, var = "Amt", p.cut = 0.3, inv = TRUE)
ID2376<- interarrival(ID2376, var = "Amt", p.cut = 0.3, inv = TRUE)
ID2377<- interarrival(ID2377, var = "Amt", p.cut = 0.3, inv = TRUE)
ID2378<- interarrival(ID2378, var = "Amt", p.cut = 0.3, inv = TRUE)
ID2379<- interarrival(ID2379, var = "Amt", p.cut = 0.3, inv = TRUE)
ID2380<- interarrival(ID2380, var = "Amt", p.cut = 0.3, inv = TRUE)
ID2381<- interarrival(ID2381, var = "Amt", p.cut = 0.3, inv = TRUE)
ID2382<- interarrival(ID2382, var = "Amt", p.cut = 0.3, inv = TRUE)
ID2383<- interarrival(ID2383, var = "Amt", p.cut = 0.3, inv = TRUE)
ID2384<- interarrival(ID2384, var = "Amt", p.cut = 0.3, inv = TRUE)
ID2385<- interarrival(ID2385, var = "Amt", p.cut = 0.3, inv = TRUE)
ID2386<- interarrival(ID2386, var = "Amt", p.cut = 0.3, inv = TRUE)
ID2387<- interarrival(ID2387, var = "Amt", p.cut = 0.3, inv = TRUE)
ID2388<- interarrival(ID2388, var = "Amt", p.cut = 0.3, inv = TRUE)
ID2389<- interarrival(ID2389, var = "Amt", p.cut = 0.3, inv = TRUE)
ID2390<- interarrival(ID2390, var = "Amt", p.cut = 0.3, inv = TRUE)
ID2391<- interarrival(ID2391, var = "Amt", p.cut = 0.3, inv = TRUE)
ID2392<- interarrival(ID2392, var = "Amt", p.cut = 0.3, inv = TRUE)
ID2393<- interarrival(ID2393, var = "Amt", p.cut = 0.3, inv = TRUE)
ID2394<- interarrival(ID2394, var = "Amt", p.cut = 0.3, inv = TRUE)
ID2395<- interarrival(ID2395, var = "Amt", p.cut = 0.3, inv = TRUE)
ID2396<- interarrival(ID2396, var = "Amt", p.cut = 0.3, inv = TRUE)
ID2397<- interarrival(ID2397, var = "Amt", p.cut = 0.3, inv = TRUE)
ID2398<- interarrival(ID2398, var = "Amt", p.cut = 0.3, inv = TRUE)
ID2399<- interarrival(ID2399, var = "Amt", p.cut = 0.3, inv = TRUE)
ID2400<- interarrival(ID2400, var = "Amt", p.cut = 0.3, inv = TRUE)
ID2401<- interarrival(ID2401, var = "Amt", p.cut = 0.3, inv = TRUE)
ID2402<- interarrival(ID2402, var = "Amt", p.cut = 0.3, inv = TRUE)
ID2403<- interarrival(ID2403, var = "Amt", p.cut = 0.3, inv = TRUE)
ID2404<- interarrival(ID2404, var = "Amt", p.cut = 0.3, inv = TRUE)
ID2405<- interarrival(ID2405, var = "Amt", p.cut = 0.3, inv = TRUE)
ID2406<- interarrival(ID2406, var = "Amt", p.cut = 0.3, inv = TRUE)
ID2407<- interarrival(ID2407, var = "Amt", p.cut = 0.3, inv = TRUE)
ID2408<- interarrival(ID2408, var = "Amt", p.cut = 0.3, inv = TRUE)
ID2409<- interarrival(ID2409, var = "Amt", p.cut = 0.3, inv = TRUE)
ID2410<- interarrival(ID2410, var = "Amt", p.cut = 0.3, inv = TRUE)
ID2411<- interarrival(ID2411, var = "Amt", p.cut = 0.3, inv = TRUE)
ID2412<- interarrival(ID2412, var = "Amt", p.cut = 0.3, inv = TRUE)
ID2413<- interarrival(ID2413, var = "Amt", p.cut = 0.3, inv = TRUE)
ID2414<- interarrival(ID2414, var = "Amt", p.cut = 0.3, inv = TRUE)
ID2415<- interarrival(ID2415, var = "Amt", p.cut = 0.3, inv = TRUE)
ID2416<- interarrival(ID2416, var = "Amt", p.cut = 0.3, inv = TRUE)
ID2417<- interarrival(ID2417, var = "Amt", p.cut = 0.3, inv = TRUE)
ID2418<- interarrival(ID2418, var = "Amt", p.cut = 0.3, inv = TRUE)
ID2419<- interarrival(ID2419, var = "Amt", p.cut = 0.3, inv = TRUE)
ID2420<- interarrival(ID2420, var = "Amt", p.cut = 0.3, inv = TRUE)
ID2421<- interarrival(ID2421, var = "Amt", p.cut = 0.3, inv = TRUE)
ID2422<- interarrival(ID2422, var = "Amt", p.cut = 0.3, inv = TRUE)
ID2423<- interarrival(ID2423, var = "Amt", p.cut = 0.3, inv = TRUE)
ID2424<- interarrival(ID2424, var = "Amt", p.cut = 0.3, inv = TRUE)
ID2425<- interarrival(ID2425, var = "Amt", p.cut = 0.3, inv = TRUE)
ID2426<- interarrival(ID2426, var = "Amt", p.cut = 0.3, inv = TRUE)
ID2427<- interarrival(ID2427, var = "Amt", p.cut = 0.3, inv = TRUE)
ID2428<- interarrival(ID2428, var = "Amt", p.cut = 0.3, inv = TRUE)
ID2429<- interarrival(ID2429, var = "Amt", p.cut = 0.3, inv = TRUE)
ID2430<- interarrival(ID2430, var = "Amt", p.cut = 0.3, inv = TRUE)
ID2431<- interarrival(ID2431, var = "Amt", p.cut = 0.3, inv = TRUE)
ID2432<- interarrival(ID2432, var = "Amt", p.cut = 0.3, inv = TRUE)
ID2433<- interarrival(ID2433, var = "Amt", p.cut = 0.3, inv = TRUE)
ID2434<- interarrival(ID2434, var = "Amt", p.cut = 0.3, inv = TRUE)
ID2435<- interarrival(ID2435, var = "Amt", p.cut = 0.3, inv = TRUE)
ID2436<- interarrival(ID2436, var = "Amt", p.cut = 0.3, inv = TRUE)
ID2437<- interarrival(ID2437, var = "Amt", p.cut = 0.3, inv = TRUE)
ID2438<- interarrival(ID2438, var = "Amt", p.cut = 0.3, inv = TRUE)
ID2439<- interarrival(ID2439, var = "Amt", p.cut = 0.3, inv = TRUE)
ID2440<- interarrival(ID2440, var = "Amt", p.cut = 0.3, inv = TRUE)
ID2441<- interarrival(ID2441, var = "Amt", p.cut = 0.3, inv = TRUE)
ID2442<- interarrival(ID2442, var = "Amt", p.cut = 0.3, inv = TRUE)
ID2443<- interarrival(ID2443, var = "Amt", p.cut = 0.3, inv = TRUE)
ID2444<- interarrival(ID2444, var = "Amt", p.cut = 0.3, inv = TRUE)
ID2445<- interarrival(ID2445, var = "Amt", p.cut = 0.3, inv = TRUE)
ID2446<- interarrival(ID2446, var = "Amt", p.cut = 0.3, inv = TRUE)
ID2447<- interarrival(ID2447, var = "Amt", p.cut = 0.3, inv = TRUE)
ID2448<- interarrival(ID2448, var = "Amt", p.cut = 0.3, inv = TRUE)
ID2449<- interarrival(ID2449, var = "Amt", p.cut = 0.3, inv = TRUE)
ID2450<- interarrival(ID2450, var = "Amt", p.cut = 0.3, inv = TRUE)
ID2451<- interarrival(ID2451, var = "Amt", p.cut = 0.3, inv = TRUE)
ID2452<- interarrival(ID2452, var = "Amt", p.cut = 0.3, inv = TRUE)
ID2453<- interarrival(ID2453, var = "Amt", p.cut = 0.3, inv = TRUE)
ID2454<- interarrival(ID2454, var = "Amt", p.cut = 0.3, inv = TRUE)
ID2455<- interarrival(ID2455, var = "Amt", p.cut = 0.3, inv = TRUE)
ID2456<- interarrival(ID2456, var = "Amt", p.cut = 0.3, inv = TRUE)
ID2457<- interarrival(ID2457, var = "Amt", p.cut = 0.3, inv = TRUE)
ID2458<- interarrival(ID2458, var = "Amt", p.cut = 0.3, inv = TRUE)
ID2459<- interarrival(ID2459, var = "Amt", p.cut = 0.3, inv = TRUE)
ID2460<- interarrival(ID2460, var = "Amt", p.cut = 0.3, inv = TRUE)
ID2461<- interarrival(ID2461, var = "Amt", p.cut = 0.3, inv = TRUE)
ID2462<- interarrival(ID2462, var = "Amt", p.cut = 0.3, inv = TRUE)
ID2463<- interarrival(ID2463, var = "Amt", p.cut = 0.3, inv = TRUE)
ID2464<- interarrival(ID2464, var = "Amt", p.cut = 0.3, inv = TRUE)
ID2465<- interarrival(ID2465, var = "Amt", p.cut = 0.3, inv = TRUE)
ID2466<- interarrival(ID2466, var = "Amt", p.cut = 0.3, inv = TRUE)
ID2467<- interarrival(ID2467, var = "Amt", p.cut = 0.3, inv = TRUE)
ID2468<- interarrival(ID2468, var = "Amt", p.cut = 0.3, inv = TRUE)
ID2469<- interarrival(ID2469, var = "Amt", p.cut = 0.3, inv = TRUE)
ID2470<- interarrival(ID2470, var = "Amt", p.cut = 0.3, inv = TRUE)
ID2471<- interarrival(ID2471, var = "Amt", p.cut = 0.3, inv = TRUE)
ID2472<- interarrival(ID2472, var = "Amt", p.cut = 0.3, inv = TRUE)
ID2473<- interarrival(ID2473, var = "Amt", p.cut = 0.3, inv = TRUE)
ID2474<- interarrival(ID2474, var = "Amt", p.cut = 0.3, inv = TRUE)
ID2475<- interarrival(ID2475, var = "Amt", p.cut = 0.3, inv = TRUE)
ID2476<- interarrival(ID2476, var = "Amt", p.cut = 0.3, inv = TRUE)
ID2477<- interarrival(ID2477, var = "Amt", p.cut = 0.3, inv = TRUE)
ID2478<- interarrival(ID2478, var = "Amt", p.cut = 0.3, inv = TRUE)
ID2479<- interarrival(ID2479, var = "Amt", p.cut = 0.3, inv = TRUE)
ID2480<- interarrival(ID2480, var = "Amt", p.cut = 0.3, inv = TRUE)
ID2481<- interarrival(ID2481, var = "Amt", p.cut = 0.3, inv = TRUE)
ID2482<- interarrival(ID2482, var = "Amt", p.cut = 0.3, inv = TRUE)
ID2483<- interarrival(ID2483, var = "Amt", p.cut = 0.3, inv = TRUE)
ID2484<- interarrival(ID2484, var = "Amt", p.cut = 0.3, inv = TRUE)
ID2485<- interarrival(ID2485, var = "Amt", p.cut = 0.3, inv = TRUE)
ID2486<- interarrival(ID2486, var = "Amt", p.cut = 0.3, inv = TRUE)
ID2487<- interarrival(ID2487, var = "Amt", p.cut = 0.3, inv = TRUE)
ID2488<- interarrival(ID2488, var = "Amt", p.cut = 0.3, inv = TRUE)
ID2489<- interarrival(ID2489, var = "Amt", p.cut = 0.3, inv = TRUE)
ID2490<- interarrival(ID2490, var = "Amt", p.cut = 0.3, inv = TRUE)
ID2491<- interarrival(ID2491, var = "Amt", p.cut = 0.3, inv = TRUE)
ID2492<- interarrival(ID2492, var = "Amt", p.cut = 0.3, inv = TRUE)
ID2493<- interarrival(ID2493, var = "Amt", p.cut = 0.3, inv = TRUE)
ID2494<- interarrival(ID2494, var = "Amt", p.cut = 0.3, inv = TRUE)
ID2495<- interarrival(ID2495, var = "Amt", p.cut = 0.3, inv = TRUE)
ID2496<- interarrival(ID2496, var = "Amt", p.cut = 0.3, inv = TRUE)
ID2497<- interarrival(ID2497, var = "Amt", p.cut = 0.3, inv = TRUE)
ID2498<- interarrival(ID2498, var = "Amt", p.cut = 0.3, inv = TRUE)
ID2499<- interarrival(ID2499, var = "Amt", p.cut = 0.3, inv = TRUE)
ID2500<- interarrival(ID2500, var = "Amt", p.cut = 0.3, inv = TRUE)
ID2501<- interarrival(ID2501, var = "Amt", p.cut = 0.3, inv = TRUE)
ID2502<- interarrival(ID2502, var = "Amt", p.cut = 0.3, inv = TRUE)
ID2503<- interarrival(ID2503, var = "Amt", p.cut = 0.3, inv = TRUE)
ID2504<- interarrival(ID2504, var = "Amt", p.cut = 0.3, inv = TRUE)
ID2505<- interarrival(ID2505, var = "Amt", p.cut = 0.3, inv = TRUE)
ID2506<- interarrival(ID2506, var = "Amt", p.cut = 0.3, inv = TRUE)
ID2507<- interarrival(ID2507, var = "Amt", p.cut = 0.3, inv = TRUE)
ID2508<- interarrival(ID2508, var = "Amt", p.cut = 0.3, inv = TRUE)
ID2509<- interarrival(ID2509, var = "Amt", p.cut = 0.3, inv = TRUE)
ID2510<- interarrival(ID2510, var = "Amt", p.cut = 0.3, inv = TRUE)
ID2511<- interarrival(ID2511, var = "Amt", p.cut = 0.3, inv = TRUE)
ID2512<- interarrival(ID2512, var = "Amt", p.cut = 0.3, inv = TRUE)
ID2513<- interarrival(ID2513, var = "Amt", p.cut = 0.3, inv = TRUE)
ID2514<- interarrival(ID2514, var = "Amt", p.cut = 0.3, inv = TRUE)
ID2515<- interarrival(ID2515, var = "Amt", p.cut = 0.3, inv = TRUE)
ID2516<- interarrival(ID2516, var = "Amt", p.cut = 0.3, inv = TRUE)
ID2517<- interarrival(ID2517, var = "Amt", p.cut = 0.3, inv = TRUE)
ID2518<- interarrival(ID2518, var = "Amt", p.cut = 0.3, inv = TRUE)
ID2519<- interarrival(ID2519, var = "Amt", p.cut = 0.3, inv = TRUE)
ID2520<- interarrival(ID2520, var = "Amt", p.cut = 0.3, inv = TRUE)
ID2521<- interarrival(ID2521, var = "Amt", p.cut = 0.3, inv = TRUE)
ID2522<- interarrival(ID2522, var = "Amt", p.cut = 0.3, inv = TRUE)
ID2523<- interarrival(ID2523, var = "Amt", p.cut = 0.3, inv = TRUE)
ID2524<- interarrival(ID2524, var = "Amt", p.cut = 0.3, inv = TRUE)
ID2525<- interarrival(ID2525, var = "Amt", p.cut = 0.3, inv = TRUE)
ID2526<- interarrival(ID2526, var = "Amt", p.cut = 0.3, inv = TRUE)
ID2527<- interarrival(ID2527, var = "Amt", p.cut = 0.3, inv = TRUE)
ID2528<- interarrival(ID2528, var = "Amt", p.cut = 0.3, inv = TRUE)
ID2529<- interarrival(ID2529, var = "Amt", p.cut = 0.3, inv = TRUE)
ID2530<- interarrival(ID2530, var = "Amt", p.cut = 0.3, inv = TRUE)
ID2531<- interarrival(ID2531, var = "Amt", p.cut = 0.3, inv = TRUE)
ID2532<- interarrival(ID2532, var = "Amt", p.cut = 0.3, inv = TRUE)
ID2533<- interarrival(ID2533, var = "Amt", p.cut = 0.3, inv = TRUE)
ID2534<- interarrival(ID2534, var = "Amt", p.cut = 0.3, inv = TRUE)
ID2535<- interarrival(ID2535, var = "Amt", p.cut = 0.3, inv = TRUE)
ID2536<- interarrival(ID2536, var = "Amt", p.cut = 0.3, inv = TRUE)
ID2537<- interarrival(ID2537, var = "Amt", p.cut = 0.3, inv = TRUE)
ID2538<- interarrival(ID2538, var = "Amt", p.cut = 0.3, inv = TRUE)
ID2539<- interarrival(ID2539, var = "Amt", p.cut = 0.3, inv = TRUE)
ID2540<- interarrival(ID2540, var = "Amt", p.cut = 0.3, inv = TRUE)
ID2541<- interarrival(ID2541, var = "Amt", p.cut = 0.3, inv = TRUE)
ID2542<- interarrival(ID2542, var = "Amt", p.cut = 0.3, inv = TRUE)
ID2543<- interarrival(ID2543, var = "Amt", p.cut = 0.3, inv = TRUE)
ID2544<- interarrival(ID2544, var = "Amt", p.cut = 0.3, inv = TRUE)
ID2545<- interarrival(ID2545, var = "Amt", p.cut = 0.3, inv = TRUE)
ID2546<- interarrival(ID2546, var = "Amt", p.cut = 0.3, inv = TRUE)
ID2547<- interarrival(ID2547, var = "Amt", p.cut = 0.3, inv = TRUE)
ID2548<- interarrival(ID2548, var = "Amt", p.cut = 0.3, inv = TRUE)
ID2549<- interarrival(ID2549, var = "Amt", p.cut = 0.3, inv = TRUE)
ID2550<- interarrival(ID2550, var = "Amt", p.cut = 0.3, inv = TRUE)
ID2551<- interarrival(ID2551, var = "Amt", p.cut = 0.3, inv = TRUE)
ID2552<- interarrival(ID2552, var = "Amt", p.cut = 0.3, inv = TRUE)
ID2553<- interarrival(ID2553, var = "Amt", p.cut = 0.3, inv = TRUE)
ID2554<- interarrival(ID2554, var = "Amt", p.cut = 0.3, inv = TRUE)
ID2555<- interarrival(ID2555, var = "Amt", p.cut = 0.3, inv = TRUE)
ID2556<- interarrival(ID2556, var = "Amt", p.cut = 0.3, inv = TRUE)
ID2557<- interarrival(ID2557, var = "Amt", p.cut = 0.3, inv = TRUE)
ID2558<- interarrival(ID2558, var = "Amt", p.cut = 0.3, inv = TRUE)
ID2559<- interarrival(ID2559, var = "Amt", p.cut = 0.3, inv = TRUE)
ID2560<- interarrival(ID2560, var = "Amt", p.cut = 0.3, inv = TRUE)
ID2561<- interarrival(ID2561, var = "Amt", p.cut = 0.3, inv = TRUE)
ID2562<- interarrival(ID2562, var = "Amt", p.cut = 0.3, inv = TRUE)
ID2563<- interarrival(ID2563, var = "Amt", p.cut = 0.3, inv = TRUE)
ID2564<- interarrival(ID2564, var = "Amt", p.cut = 0.3, inv = TRUE)
ID2565<- interarrival(ID2565, var = "Amt", p.cut = 0.3, inv = TRUE)
ID2566<- interarrival(ID2566, var = "Amt", p.cut = 0.3, inv = TRUE)
ID2567<- interarrival(ID2567, var = "Amt", p.cut = 0.3, inv = TRUE)
ID2568<- interarrival(ID2568, var = "Amt", p.cut = 0.3, inv = TRUE)
ID2569<- interarrival(ID2569, var = "Amt", p.cut = 0.3, inv = TRUE)
ID2570<- interarrival(ID2570, var = "Amt", p.cut = 0.3, inv = TRUE)
ID2571<- interarrival(ID2571, var = "Amt", p.cut = 0.3, inv = TRUE)
ID2572<- interarrival(ID2572, var = "Amt", p.cut = 0.3, inv = TRUE)
ID2573<- interarrival(ID2573, var = "Amt", p.cut = 0.3, inv = TRUE)
ID2574<- interarrival(ID2574, var = "Amt", p.cut = 0.3, inv = TRUE)
ID2575<- interarrival(ID2575, var = "Amt", p.cut = 0.3, inv = TRUE)
ID2576<- interarrival(ID2576, var = "Amt", p.cut = 0.3, inv = TRUE)
ID2577<- interarrival(ID2577, var = "Amt", p.cut = 0.3, inv = TRUE)
ID2578<- interarrival(ID2578, var = "Amt", p.cut = 0.3, inv = TRUE)
ID2579<- interarrival(ID2579, var = "Amt", p.cut = 0.3, inv = TRUE)
ID2580<- interarrival(ID2580, var = "Amt", p.cut = 0.3, inv = TRUE)
ID2581<- interarrival(ID2581, var = "Amt", p.cut = 0.3, inv = TRUE)
ID2582<- interarrival(ID2582, var = "Amt", p.cut = 0.3, inv = TRUE)
ID2583<- interarrival(ID2583, var = "Amt", p.cut = 0.3, inv = TRUE)
ID2584<- interarrival(ID2584, var = "Amt", p.cut = 0.3, inv = TRUE)
ID2585<- interarrival(ID2585, var = "Amt", p.cut = 0.3, inv = TRUE)
ID2586<- interarrival(ID2586, var = "Amt", p.cut = 0.3, inv = TRUE)
ID2587<- interarrival(ID2587, var = "Amt", p.cut = 0.3, inv = TRUE)
ID2588<- interarrival(ID2588, var = "Amt", p.cut = 0.3, inv = TRUE)
ID2589<- interarrival(ID2589, var = "Amt", p.cut = 0.3, inv = TRUE)
ID2590<- interarrival(ID2590, var = "Amt", p.cut = 0.3, inv = TRUE)
ID2591<- interarrival(ID2591, var = "Amt", p.cut = 0.3, inv = TRUE)
ID2592<- interarrival(ID2592, var = "Amt", p.cut = 0.3, inv = TRUE)
ID2593<- interarrival(ID2593, var = "Amt", p.cut = 0.3, inv = TRUE)
ID2594<- interarrival(ID2594, var = "Amt", p.cut = 0.3, inv = TRUE)
ID2595<- interarrival(ID2595, var = "Amt", p.cut = 0.3, inv = TRUE)
ID2596<- interarrival(ID2596, var = "Amt", p.cut = 0.3, inv = TRUE)
ID2597<- interarrival(ID2597, var = "Amt", p.cut = 0.3, inv = TRUE)
ID2598<- interarrival(ID2598, var = "Amt", p.cut = 0.3, inv = TRUE)
ID2599<- interarrival(ID2599, var = "Amt", p.cut = 0.3, inv = TRUE)
ID2600<- interarrival(ID2600, var = "Amt", p.cut = 0.3, inv = TRUE)
ID2601<- interarrival(ID2601, var = "Amt", p.cut = 0.3, inv = TRUE)
ID2602<- interarrival(ID2602, var = "Amt", p.cut = 0.3, inv = TRUE)
ID2603<- interarrival(ID2603, var = "Amt", p.cut = 0.3, inv = TRUE)
ID2604<- interarrival(ID2604, var = "Amt", p.cut = 0.3, inv = TRUE)
ID2605<- interarrival(ID2605, var = "Amt", p.cut = 0.3, inv = TRUE)
ID2606<- interarrival(ID2606, var = "Amt", p.cut = 0.3, inv = TRUE)
ID2607<- interarrival(ID2607, var = "Amt", p.cut = 0.3, inv = TRUE)
ID2608<- interarrival(ID2608, var = "Amt", p.cut = 0.3, inv = TRUE)
ID2609<- interarrival(ID2609, var = "Amt", p.cut = 0.3, inv = TRUE)
ID2610<- interarrival(ID2610, var = "Amt", p.cut = 0.3, inv = TRUE)
ID2611<- interarrival(ID2611, var = "Amt", p.cut = 0.3, inv = TRUE)
ID2612<- interarrival(ID2612, var = "Amt", p.cut = 0.3, inv = TRUE)
ID2613<- interarrival(ID2613, var = "Amt", p.cut = 0.3, inv = TRUE)
ID2614<- interarrival(ID2614, var = "Amt", p.cut = 0.3, inv = TRUE)
ID2615<- interarrival(ID2615, var = "Amt", p.cut = 0.3, inv = TRUE)
ID2616<- interarrival(ID2616, var = "Amt", p.cut = 0.3, inv = TRUE)
ID2617<- interarrival(ID2617, var = "Amt", p.cut = 0.3, inv = TRUE)
ID2618<- interarrival(ID2618, var = "Amt", p.cut = 0.3, inv = TRUE)
ID2619<- interarrival(ID2619, var = "Amt", p.cut = 0.3, inv = TRUE)
ID2620<- interarrival(ID2620, var = "Amt", p.cut = 0.3, inv = TRUE)
ID2621<- interarrival(ID2621, var = "Amt", p.cut = 0.3, inv = TRUE)
ID2622<- interarrival(ID2622, var = "Amt", p.cut = 0.3, inv = TRUE)
ID2623<- interarrival(ID2623, var = "Amt", p.cut = 0.3, inv = TRUE)
ID2624<- interarrival(ID2624, var = "Amt", p.cut = 0.3, inv = TRUE)
ID2625<- interarrival(ID2625, var = "Amt", p.cut = 0.3, inv = TRUE)
ID2626<- interarrival(ID2626, var = "Amt", p.cut = 0.3, inv = TRUE)
ID2627<- interarrival(ID2627, var = "Amt", p.cut = 0.3, inv = TRUE)
ID2628<- interarrival(ID2628, var = "Amt", p.cut = 0.3, inv = TRUE)
ID2629<- interarrival(ID2629, var = "Amt", p.cut = 0.3, inv = TRUE)
ID2630<- interarrival(ID2630, var = "Amt", p.cut = 0.3, inv = TRUE)
ID2631<- interarrival(ID2631, var = "Amt", p.cut = 0.3, inv = TRUE)
ID2632<- interarrival(ID2632, var = "Amt", p.cut = 0.3, inv = TRUE)
ID2633<- interarrival(ID2633, var = "Amt", p.cut = 0.3, inv = TRUE)
ID2634<- interarrival(ID2634, var = "Amt", p.cut = 0.3, inv = TRUE)
ID2635<- interarrival(ID2635, var = "Amt", p.cut = 0.3, inv = TRUE)
ID2636<- interarrival(ID2636, var = "Amt", p.cut = 0.3, inv = TRUE)
ID2637<- interarrival(ID2637, var = "Amt", p.cut = 0.3, inv = TRUE)
ID2638<- interarrival(ID2638, var = "Amt", p.cut = 0.3, inv = TRUE)
ID2639<- interarrival(ID2639, var = "Amt", p.cut = 0.3, inv = TRUE)
ID2640<- interarrival(ID2640, var = "Amt", p.cut = 0.3, inv = TRUE)
ID2641<- interarrival(ID2641, var = "Amt", p.cut = 0.3, inv = TRUE)
ID2642<- interarrival(ID2642, var = "Amt", p.cut = 0.3, inv = TRUE)
ID2643<- interarrival(ID2643, var = "Amt", p.cut = 0.3, inv = TRUE)
ID2644<- interarrival(ID2644, var = "Amt", p.cut = 0.3, inv = TRUE)
ID2645<- interarrival(ID2645, var = "Amt", p.cut = 0.3, inv = TRUE)
ID2646<- interarrival(ID2646, var = "Amt", p.cut = 0.3, inv = TRUE)
ID2647<- interarrival(ID2647, var = "Amt", p.cut = 0.3, inv = TRUE)
ID2648<- interarrival(ID2648, var = "Amt", p.cut = 0.3, inv = TRUE)
ID2649<- interarrival(ID2649, var = "Amt", p.cut = 0.3, inv = TRUE)
ID2650<- interarrival(ID2650, var = "Amt", p.cut = 0.3, inv = TRUE)
ID2651<- interarrival(ID2651, var = "Amt", p.cut = 0.3, inv = TRUE)
ID2652<- interarrival(ID2652, var = "Amt", p.cut = 0.3, inv = TRUE)
ID2653<- interarrival(ID2653, var = "Amt", p.cut = 0.3, inv = TRUE)
ID2654<- interarrival(ID2654, var = "Amt", p.cut = 0.3, inv = TRUE)
ID2655<- interarrival(ID2655, var = "Amt", p.cut = 0.3, inv = TRUE)
ID2656<- interarrival(ID2656, var = "Amt", p.cut = 0.3, inv = TRUE)
ID2657<- interarrival(ID2657, var = "Amt", p.cut = 0.3, inv = TRUE)
ID2658<- interarrival(ID2658, var = "Amt", p.cut = 0.3, inv = TRUE)
ID2659<- interarrival(ID2659, var = "Amt", p.cut = 0.3, inv = TRUE)
ID2660<- interarrival(ID2660, var = "Amt", p.cut = 0.3, inv = TRUE)
ID2661<- interarrival(ID2661, var = "Amt", p.cut = 0.3, inv = TRUE)
ID2662<- interarrival(ID2662, var = "Amt", p.cut = 0.3, inv = TRUE)
ID2663<- interarrival(ID2663, var = "Amt", p.cut = 0.3, inv = TRUE)
ID2664<- interarrival(ID2664, var = "Amt", p.cut = 0.3, inv = TRUE)
ID2665<- interarrival(ID2665, var = "Amt", p.cut = 0.3, inv = TRUE)
ID2666<- interarrival(ID2666, var = "Amt", p.cut = 0.3, inv = TRUE)
ID2667<- interarrival(ID2667, var = "Amt", p.cut = 0.3, inv = TRUE)
ID2668<- interarrival(ID2668, var = "Amt", p.cut = 0.3, inv = TRUE)
ID2669<- interarrival(ID2669, var = "Amt", p.cut = 0.3, inv = TRUE)
ID2670<- interarrival(ID2670, var = "Amt", p.cut = 0.3, inv = TRUE)
ID2671<- interarrival(ID2671, var = "Amt", p.cut = 0.3, inv = TRUE)
ID2672<- interarrival(ID2672, var = "Amt", p.cut = 0.3, inv = TRUE)
ID2673<- interarrival(ID2673, var = "Amt", p.cut = 0.3, inv = TRUE)
ID2674<- interarrival(ID2674, var = "Amt", p.cut = 0.3, inv = TRUE)
ID2675<- interarrival(ID2675, var = "Amt", p.cut = 0.3, inv = TRUE)
ID2676<- interarrival(ID2676, var = "Amt", p.cut = 0.3, inv = TRUE)
ID2677<- interarrival(ID2677, var = "Amt", p.cut = 0.3, inv = TRUE)
ID2678<- interarrival(ID2678, var = "Amt", p.cut = 0.3, inv = TRUE)
ID2679<- interarrival(ID2679, var = "Amt", p.cut = 0.3, inv = TRUE)
ID2680<- interarrival(ID2680, var = "Amt", p.cut = 0.3, inv = TRUE)
ID2681<- interarrival(ID2681, var = "Amt", p.cut = 0.3, inv = TRUE)
ID2682<- interarrival(ID2682, var = "Amt", p.cut = 0.3, inv = TRUE)
ID2683<- interarrival(ID2683, var = "Amt", p.cut = 0.3, inv = TRUE)
ID2684<- interarrival(ID2684, var = "Amt", p.cut = 0.3, inv = TRUE)
ID2685<- interarrival(ID2685, var = "Amt", p.cut = 0.3, inv = TRUE)
ID2686<- interarrival(ID2686, var = "Amt", p.cut = 0.3, inv = TRUE)
ID2687<- interarrival(ID2687, var = "Amt", p.cut = 0.3, inv = TRUE)
ID2688<- interarrival(ID2688, var = "Amt", p.cut = 0.3, inv = TRUE)
ID2689<- interarrival(ID2689, var = "Amt", p.cut = 0.3, inv = TRUE)
ID2690<- interarrival(ID2690, var = "Amt", p.cut = 0.3, inv = TRUE)
ID2691<- interarrival(ID2691, var = "Amt", p.cut = 0.3, inv = TRUE)
ID2692<- interarrival(ID2692, var = "Amt", p.cut = 0.3, inv = TRUE)
ID2693<- interarrival(ID2693, var = "Amt", p.cut = 0.3, inv = TRUE)
ID2694<- interarrival(ID2694, var = "Amt", p.cut = 0.3, inv = TRUE)
ID2695<- interarrival(ID2695, var = "Amt", p.cut = 0.3, inv = TRUE)
ID2696<- interarrival(ID2696, var = "Amt", p.cut = 0.3, inv = TRUE)
ID2697<- interarrival(ID2697, var = "Amt", p.cut = 0.3, inv = TRUE)
ID2698<- interarrival(ID2698, var = "Amt", p.cut = 0.3, inv = TRUE)
ID2699<- interarrival(ID2699, var = "Amt", p.cut = 0.3, inv = TRUE)
ID2700<- interarrival(ID2700, var = "Amt", p.cut = 0.3, inv = TRUE)
ID2701<- interarrival(ID2701, var = "Amt", p.cut = 0.3, inv = TRUE)
ID2702<- interarrival(ID2702, var = "Amt", p.cut = 0.3, inv = TRUE)
ID2703<- interarrival(ID2703, var = "Amt", p.cut = 0.3, inv = TRUE)
ID2704<- interarrival(ID2704, var = "Amt", p.cut = 0.3, inv = TRUE)
ID2705<- interarrival(ID2705, var = "Amt", p.cut = 0.3, inv = TRUE)
ID2706<- interarrival(ID2706, var = "Amt", p.cut = 0.3, inv = TRUE)
ID2707<- interarrival(ID2707, var = "Amt", p.cut = 0.3, inv = TRUE)
ID2708<- interarrival(ID2708, var = "Amt", p.cut = 0.3, inv = TRUE)
ID2709<- interarrival(ID2709, var = "Amt", p.cut = 0.3, inv = TRUE)
ID2710<- interarrival(ID2710, var = "Amt", p.cut = 0.3, inv = TRUE)
ID2711<- interarrival(ID2711, var = "Amt", p.cut = 0.3, inv = TRUE)
ID2712<- interarrival(ID2712, var = "Amt", p.cut = 0.3, inv = TRUE)
ID2713<- interarrival(ID2713, var = "Amt", p.cut = 0.3, inv = TRUE)
ID2714<- interarrival(ID2714, var = "Amt", p.cut = 0.3, inv = TRUE)
ID2715<- interarrival(ID2715, var = "Amt", p.cut = 0.3, inv = TRUE)
ID2716<- interarrival(ID2716, var = "Amt", p.cut = 0.3, inv = TRUE)
ID2717<- interarrival(ID2717, var = "Amt", p.cut = 0.3, inv = TRUE)
ID2718<- interarrival(ID2718, var = "Amt", p.cut = 0.3, inv = TRUE)
ID2719<- interarrival(ID2719, var = "Amt", p.cut = 0.3, inv = TRUE)
ID2720<- interarrival(ID2720, var = "Amt", p.cut = 0.3, inv = TRUE)
ID2721<- interarrival(ID2721, var = "Amt", p.cut = 0.3, inv = TRUE)
ID2722<- interarrival(ID2722, var = "Amt", p.cut = 0.3, inv = TRUE)
ID2723<- interarrival(ID2723, var = "Amt", p.cut = 0.3, inv = TRUE)
ID2724<- interarrival(ID2724, var = "Amt", p.cut = 0.3, inv = TRUE)
ID2725<- interarrival(ID2725, var = "Amt", p.cut = 0.3, inv = TRUE)
ID2726<- interarrival(ID2726, var = "Amt", p.cut = 0.3, inv = TRUE)
ID2727<- interarrival(ID2727, var = "Amt", p.cut = 0.3, inv = TRUE)
ID2728<- interarrival(ID2728, var = "Amt", p.cut = 0.3, inv = TRUE)
ID2729<- interarrival(ID2729, var = "Amt", p.cut = 0.3, inv = TRUE)
ID2730<- interarrival(ID2730, var = "Amt", p.cut = 0.3, inv = TRUE)
ID2731<- interarrival(ID2731, var = "Amt", p.cut = 0.3, inv = TRUE)
ID2732<- interarrival(ID2732, var = "Amt", p.cut = 0.3, inv = TRUE)
ID2733<- interarrival(ID2733, var = "Amt", p.cut = 0.3, inv = TRUE)
ID2734<- interarrival(ID2734, var = "Amt", p.cut = 0.3, inv = TRUE)
ID2735<- interarrival(ID2735, var = "Amt", p.cut = 0.3, inv = TRUE)
ID2736<- interarrival(ID2736, var = "Amt", p.cut = 0.3, inv = TRUE)
ID2737<- interarrival(ID2737, var = "Amt", p.cut = 0.3, inv = TRUE)
ID2738<- interarrival(ID2738, var = "Amt", p.cut = 0.3, inv = TRUE)
ID2739<- interarrival(ID2739, var = "Amt", p.cut = 0.3, inv = TRUE)
ID2740<- interarrival(ID2740, var = "Amt", p.cut = 0.3, inv = TRUE)
ID2741<- interarrival(ID2741, var = "Amt", p.cut = 0.3, inv = TRUE)
ID2742<- interarrival(ID2742, var = "Amt", p.cut = 0.3, inv = TRUE)
ID2743<- interarrival(ID2743, var = "Amt", p.cut = 0.3, inv = TRUE)
ID2744<- interarrival(ID2744, var = "Amt", p.cut = 0.3, inv = TRUE)
ID2745<- interarrival(ID2745, var = "Amt", p.cut = 0.3, inv = TRUE)
ID2746<- interarrival(ID2746, var = "Amt", p.cut = 0.3, inv = TRUE)
ID2747<- interarrival(ID2747, var = "Amt", p.cut = 0.3, inv = TRUE)
ID2748<- interarrival(ID2748, var = "Amt", p.cut = 0.3, inv = TRUE)
ID2749<- interarrival(ID2749, var = "Amt", p.cut = 0.3, inv = TRUE)
ID2750<- interarrival(ID2750, var = "Amt", p.cut = 0.3, inv = TRUE)
ID2751<- interarrival(ID2751, var = "Amt", p.cut = 0.3, inv = TRUE)
ID2752<- interarrival(ID2752, var = "Amt", p.cut = 0.3, inv = TRUE)
ID2753<- interarrival(ID2753, var = "Amt", p.cut = 0.3, inv = TRUE)
ID2754<- interarrival(ID2754, var = "Amt", p.cut = 0.3, inv = TRUE)
ID2755<- interarrival(ID2755, var = "Amt", p.cut = 0.3, inv = TRUE)
ID2756<- interarrival(ID2756, var = "Amt", p.cut = 0.3, inv = TRUE)
ID2757<- interarrival(ID2757, var = "Amt", p.cut = 0.3, inv = TRUE)
ID2758<- interarrival(ID2758, var = "Amt", p.cut = 0.3, inv = TRUE)
ID2759<- interarrival(ID2759, var = "Amt", p.cut = 0.3, inv = TRUE)
ID2760<- interarrival(ID2760, var = "Amt", p.cut = 0.3, inv = TRUE)
ID2761<- interarrival(ID2761, var = "Amt", p.cut = 0.3, inv = TRUE)
ID2762<- interarrival(ID2762, var = "Amt", p.cut = 0.3, inv = TRUE)
ID2763<- interarrival(ID2763, var = "Amt", p.cut = 0.3, inv = TRUE)
ID2764<- interarrival(ID2764, var = "Amt", p.cut = 0.3, inv = TRUE)
ID2765<- interarrival(ID2765, var = "Amt", p.cut = 0.3, inv = TRUE)
ID2766<- interarrival(ID2766, var = "Amt", p.cut = 0.3, inv = TRUE)
ID2767<- interarrival(ID2767, var = "Amt", p.cut = 0.3, inv = TRUE)
ID2768<- interarrival(ID2768, var = "Amt", p.cut = 0.3, inv = TRUE)
ID2769<- interarrival(ID2769, var = "Amt", p.cut = 0.3, inv = TRUE)
ID2770<- interarrival(ID2770, var = "Amt", p.cut = 0.3, inv = TRUE)
ID2771<- interarrival(ID2771, var = "Amt", p.cut = 0.3, inv = TRUE)
ID2772<- interarrival(ID2772, var = "Amt", p.cut = 0.3, inv = TRUE)
ID2773<- interarrival(ID2773, var = "Amt", p.cut = 0.3, inv = TRUE)
ID2774<- interarrival(ID2774, var = "Amt", p.cut = 0.3, inv = TRUE)
ID2775<- interarrival(ID2775, var = "Amt", p.cut = 0.3, inv = TRUE)
ID2776<- interarrival(ID2776, var = "Amt", p.cut = 0.3, inv = TRUE)
ID2777<- interarrival(ID2777, var = "Amt", p.cut = 0.3, inv = TRUE)
ID2778<- interarrival(ID2778, var = "Amt", p.cut = 0.3, inv = TRUE)
ID2779<- interarrival(ID2779, var = "Amt", p.cut = 0.3, inv = TRUE)
ID2780<- interarrival(ID2780, var = "Amt", p.cut = 0.3, inv = TRUE)
ID2781<- interarrival(ID2781, var = "Amt", p.cut = 0.3, inv = TRUE)
ID2782<- interarrival(ID2782, var = "Amt", p.cut = 0.3, inv = TRUE)
ID2783<- interarrival(ID2783, var = "Amt", p.cut = 0.3, inv = TRUE)
ID2784<- interarrival(ID2784, var = "Amt", p.cut = 0.3, inv = TRUE)
ID2785<- interarrival(ID2785, var = "Amt", p.cut = 0.3, inv = TRUE)
ID2786<- interarrival(ID2786, var = "Amt", p.cut = 0.3, inv = TRUE)
ID2787<- interarrival(ID2787, var = "Amt", p.cut = 0.3, inv = TRUE)
ID2788<- interarrival(ID2788, var = "Amt", p.cut = 0.3, inv = TRUE)
ID2789<- interarrival(ID2789, var = "Amt", p.cut = 0.3, inv = TRUE)
ID2790<- interarrival(ID2790, var = "Amt", p.cut = 0.3, inv = TRUE)
ID2791<- interarrival(ID2791, var = "Amt", p.cut = 0.3, inv = TRUE)
ID2792<- interarrival(ID2792, var = "Amt", p.cut = 0.3, inv = TRUE)
ID2793<- interarrival(ID2793, var = "Amt", p.cut = 0.3, inv = TRUE)
ID2794<- interarrival(ID2794, var = "Amt", p.cut = 0.3, inv = TRUE)
ID2795<- interarrival(ID2795, var = "Amt", p.cut = 0.3, inv = TRUE)
ID2796<- interarrival(ID2796, var = "Amt", p.cut = 0.3, inv = TRUE)
ID2797<- interarrival(ID2797, var = "Amt", p.cut = 0.3, inv = TRUE)
ID2798<- interarrival(ID2798, var = "Amt", p.cut = 0.3, inv = TRUE)
ID2799<- interarrival(ID2799, var = "Amt", p.cut = 0.3, inv = TRUE)
ID2800<- interarrival(ID2800, var = "Amt", p.cut = 0.3, inv = TRUE)
ID2801<- interarrival(ID2801, var = "Amt", p.cut = 0.3, inv = TRUE)
ID2802<- interarrival(ID2802, var = "Amt", p.cut = 0.3, inv = TRUE)
ID2803<- interarrival(ID2803, var = "Amt", p.cut = 0.3, inv = TRUE)
ID2804<- interarrival(ID2804, var = "Amt", p.cut = 0.3, inv = TRUE)
ID2805<- interarrival(ID2805, var = "Amt", p.cut = 0.3, inv = TRUE)
ID2806<- interarrival(ID2806, var = "Amt", p.cut = 0.3, inv = TRUE)
ID2807<- interarrival(ID2807, var = "Amt", p.cut = 0.3, inv = TRUE)
ID2808<- interarrival(ID2808, var = "Amt", p.cut = 0.3, inv = TRUE)
ID2809<- interarrival(ID2809, var = "Amt", p.cut = 0.3, inv = TRUE)
ID2810<- interarrival(ID2810, var = "Amt", p.cut = 0.3, inv = TRUE)
ID2811<- interarrival(ID2811, var = "Amt", p.cut = 0.3, inv = TRUE)
ID2812<- interarrival(ID2812, var = "Amt", p.cut = 0.3, inv = TRUE)
ID2813<- interarrival(ID2813, var = "Amt", p.cut = 0.3, inv = TRUE)
ID2814<- interarrival(ID2814, var = "Amt", p.cut = 0.3, inv = TRUE)
ID2815<- interarrival(ID2815, var = "Amt", p.cut = 0.3, inv = TRUE)
ID2816<- interarrival(ID2816, var = "Amt", p.cut = 0.3, inv = TRUE)
ID2817<- interarrival(ID2817, var = "Amt", p.cut = 0.3, inv = TRUE)
ID2818<- interarrival(ID2818, var = "Amt", p.cut = 0.3, inv = TRUE)
ID2819<- interarrival(ID2819, var = "Amt", p.cut = 0.3, inv = TRUE)
ID2820<- interarrival(ID2820, var = "Amt", p.cut = 0.3, inv = TRUE)
ID2821<- interarrival(ID2821, var = "Amt", p.cut = 0.3, inv = TRUE)
ID2822<- interarrival(ID2822, var = "Amt", p.cut = 0.3, inv = TRUE)
ID2823<- interarrival(ID2823, var = "Amt", p.cut = 0.3, inv = TRUE)
ID2824<- interarrival(ID2824, var = "Amt", p.cut = 0.3, inv = TRUE)
ID2825<- interarrival(ID2825, var = "Amt", p.cut = 0.3, inv = TRUE)
ID2826<- interarrival(ID2826, var = "Amt", p.cut = 0.3, inv = TRUE)
ID2827<- interarrival(ID2827, var = "Amt", p.cut = 0.3, inv = TRUE)
ID2828<- interarrival(ID2828, var = "Amt", p.cut = 0.3, inv = TRUE)
ID2829<- interarrival(ID2829, var = "Amt", p.cut = 0.3, inv = TRUE)
ID2830<- interarrival(ID2830, var = "Amt", p.cut = 0.3, inv = TRUE)
ID2831<- interarrival(ID2831, var = "Amt", p.cut = 0.3, inv = TRUE)
ID2832<- interarrival(ID2832, var = "Amt", p.cut = 0.3, inv = TRUE)
ID2833<- interarrival(ID2833, var = "Amt", p.cut = 0.3, inv = TRUE)
ID2834<- interarrival(ID2834, var = "Amt", p.cut = 0.3, inv = TRUE)
ID2835<- interarrival(ID2835, var = "Amt", p.cut = 0.3, inv = TRUE)
ID2836<- interarrival(ID2836, var = "Amt", p.cut = 0.3, inv = TRUE)
ID2837<- interarrival(ID2837, var = "Amt", p.cut = 0.3, inv = TRUE)
ID2838<- interarrival(ID2838, var = "Amt", p.cut = 0.3, inv = TRUE)
ID2839<- interarrival(ID2839, var = "Amt", p.cut = 0.3, inv = TRUE)
ID2840<- interarrival(ID2840, var = "Amt", p.cut = 0.3, inv = TRUE)
ID2841<- interarrival(ID2841, var = "Amt", p.cut = 0.3, inv = TRUE)
ID2842<- interarrival(ID2842, var = "Amt", p.cut = 0.3, inv = TRUE)
ID2843<- interarrival(ID2843, var = "Amt", p.cut = 0.3, inv = TRUE)
ID2844<- interarrival(ID2844, var = "Amt", p.cut = 0.3, inv = TRUE)
ID2845<- interarrival(ID2845, var = "Amt", p.cut = 0.3, inv = TRUE)
ID2846<- interarrival(ID2846, var = "Amt", p.cut = 0.3, inv = TRUE)
ID2847<- interarrival(ID2847, var = "Amt", p.cut = 0.3, inv = TRUE)
ID2848<- interarrival(ID2848, var = "Amt", p.cut = 0.3, inv = TRUE)
ID2849<- interarrival(ID2849, var = "Amt", p.cut = 0.3, inv = TRUE)
ID2850<- interarrival(ID2850, var = "Amt", p.cut = 0.3, inv = TRUE)
ID2851<- interarrival(ID2851, var = "Amt", p.cut = 0.3, inv = TRUE)
ID2852<- interarrival(ID2852, var = "Amt", p.cut = 0.3, inv = TRUE)
ID2853<- interarrival(ID2853, var = "Amt", p.cut = 0.3, inv = TRUE)
ID2854<- interarrival(ID2854, var = "Amt", p.cut = 0.3, inv = TRUE)
ID2855<- interarrival(ID2855, var = "Amt", p.cut = 0.3, inv = TRUE)
ID2856<- interarrival(ID2856, var = "Amt", p.cut = 0.3, inv = TRUE)
ID2857<- interarrival(ID2857, var = "Amt", p.cut = 0.3, inv = TRUE)
ID2858<- interarrival(ID2858, var = "Amt", p.cut = 0.3, inv = TRUE)
ID2859<- interarrival(ID2859, var = "Amt", p.cut = 0.3, inv = TRUE)
ID2860<- interarrival(ID2860, var = "Amt", p.cut = 0.3, inv = TRUE)
ID2861<- interarrival(ID2861, var = "Amt", p.cut = 0.3, inv = TRUE)
ID2862<- interarrival(ID2862, var = "Amt", p.cut = 0.3, inv = TRUE)
ID2863<- interarrival(ID2863, var = "Amt", p.cut = 0.3, inv = TRUE)
ID2864<- interarrival(ID2864, var = "Amt", p.cut = 0.3, inv = TRUE)
ID2865<- interarrival(ID2865, var = "Amt", p.cut = 0.3, inv = TRUE)
ID2866<- interarrival(ID2866, var = "Amt", p.cut = 0.3, inv = TRUE)
ID2867<- interarrival(ID2867, var = "Amt", p.cut = 0.3, inv = TRUE)
ID2868<- interarrival(ID2868, var = "Amt", p.cut = 0.3, inv = TRUE)
ID2869<- interarrival(ID2869, var = "Amt", p.cut = 0.3, inv = TRUE)
ID2870<- interarrival(ID2870, var = "Amt", p.cut = 0.3, inv = TRUE)
ID2871<- interarrival(ID2871, var = "Amt", p.cut = 0.3, inv = TRUE)
ID2872<- interarrival(ID2872, var = "Amt", p.cut = 0.3, inv = TRUE)
ID2873<- interarrival(ID2873, var = "Amt", p.cut = 0.3, inv = TRUE)
ID2874<- interarrival(ID2874, var = "Amt", p.cut = 0.3, inv = TRUE)
ID2875<- interarrival(ID2875, var = "Amt", p.cut = 0.3, inv = TRUE)
ID2876<- interarrival(ID2876, var = "Amt", p.cut = 0.3, inv = TRUE)
ID2877<- interarrival(ID2877, var = "Amt", p.cut = 0.3, inv = TRUE)
ID2878<- interarrival(ID2878, var = "Amt", p.cut = 0.3, inv = TRUE)
ID2879<- interarrival(ID2879, var = "Amt", p.cut = 0.3, inv = TRUE)
ID2880<- interarrival(ID2880, var = "Amt", p.cut = 0.3, inv = TRUE)
ID2881<- interarrival(ID2881, var = "Amt", p.cut = 0.3, inv = TRUE)
ID2882<- interarrival(ID2882, var = "Amt", p.cut = 0.3, inv = TRUE)
ID2883<- interarrival(ID2883, var = "Amt", p.cut = 0.3, inv = TRUE)
ID2884<- interarrival(ID2884, var = "Amt", p.cut = 0.3, inv = TRUE)
ID2885<- interarrival(ID2885, var = "Amt", p.cut = 0.3, inv = TRUE)
ID2886<- interarrival(ID2886, var = "Amt", p.cut = 0.3, inv = TRUE)
ID2887<- interarrival(ID2887, var = "Amt", p.cut = 0.3, inv = TRUE)
ID2888<- interarrival(ID2888, var = "Amt", p.cut = 0.3, inv = TRUE)
ID2889<- interarrival(ID2889, var = "Amt", p.cut = 0.3, inv = TRUE)
ID2890<- interarrival(ID2890, var = "Amt", p.cut = 0.3, inv = TRUE)
ID2891<- interarrival(ID2891, var = "Amt", p.cut = 0.3, inv = TRUE)
ID2892<- interarrival(ID2892, var = "Amt", p.cut = 0.3, inv = TRUE)
ID2893<- interarrival(ID2893, var = "Amt", p.cut = 0.3, inv = TRUE)
ID2894<- interarrival(ID2894, var = "Amt", p.cut = 0.3, inv = TRUE)
ID2895<- interarrival(ID2895, var = "Amt", p.cut = 0.3, inv = TRUE)
ID2896<- interarrival(ID2896, var = "Amt", p.cut = 0.3, inv = TRUE)
ID2897<- interarrival(ID2897, var = "Amt", p.cut = 0.3, inv = TRUE)
ID2898<- interarrival(ID2898, var = "Amt", p.cut = 0.3, inv = TRUE)
ID2899<- interarrival(ID2899, var = "Amt", p.cut = 0.3, inv = TRUE)
ID2900<- interarrival(ID2900, var = "Amt", p.cut = 0.3, inv = TRUE)
ID2901<- interarrival(ID2901, var = "Amt", p.cut = 0.3, inv = TRUE)
ID2902<- interarrival(ID2902, var = "Amt", p.cut = 0.3, inv = TRUE)
ID2903<- interarrival(ID2903, var = "Amt", p.cut = 0.3, inv = TRUE)
ID2904<- interarrival(ID2904, var = "Amt", p.cut = 0.3, inv = TRUE)
ID2905<- interarrival(ID2905, var = "Amt", p.cut = 0.3, inv = TRUE)
ID2906<- interarrival(ID2906, var = "Amt", p.cut = 0.3, inv = TRUE)
ID2907<- interarrival(ID2907, var = "Amt", p.cut = 0.3, inv = TRUE)
ID2908<- interarrival(ID2908, var = "Amt", p.cut = 0.3, inv = TRUE)
ID2909<- interarrival(ID2909, var = "Amt", p.cut = 0.3, inv = TRUE)
ID2910<- interarrival(ID2910, var = "Amt", p.cut = 0.3, inv = TRUE)
ID2911<- interarrival(ID2911, var = "Amt", p.cut = 0.3, inv = TRUE)
ID2912<- interarrival(ID2912, var = "Amt", p.cut = 0.3, inv = TRUE)
ID2913<- interarrival(ID2913, var = "Amt", p.cut = 0.3, inv = TRUE)
ID2914<- interarrival(ID2914, var = "Amt", p.cut = 0.3, inv = TRUE)
ID2915<- interarrival(ID2915, var = "Amt", p.cut = 0.3, inv = TRUE)
ID2916<- interarrival(ID2916, var = "Amt", p.cut = 0.3, inv = TRUE)
ID2917<- interarrival(ID2917, var = "Amt", p.cut = 0.3, inv = TRUE)
ID2918<- interarrival(ID2918, var = "Amt", p.cut = 0.3, inv = TRUE)
ID2919<- interarrival(ID2919, var = "Amt", p.cut = 0.3, inv = TRUE)
ID2920<- interarrival(ID2920, var = "Amt", p.cut = 0.3, inv = TRUE)
ID2921<- interarrival(ID2921, var = "Amt", p.cut = 0.3, inv = TRUE)
ID2922<- interarrival(ID2922, var = "Amt", p.cut = 0.3, inv = TRUE)
ID2923<- interarrival(ID2923, var = "Amt", p.cut = 0.3, inv = TRUE)
ID2924<- interarrival(ID2924, var = "Amt", p.cut = 0.3, inv = TRUE)
ID2925<- interarrival(ID2925, var = "Amt", p.cut = 0.3, inv = TRUE)
ID2926<- interarrival(ID2926, var = "Amt", p.cut = 0.3, inv = TRUE)
ID2927<- interarrival(ID2927, var = "Amt", p.cut = 0.3, inv = TRUE)
ID2928<- interarrival(ID2928, var = "Amt", p.cut = 0.3, inv = TRUE)
ID2929<- interarrival(ID2929, var = "Amt", p.cut = 0.3, inv = TRUE)
ID2930<- interarrival(ID2930, var = "Amt", p.cut = 0.3, inv = TRUE)
ID2931<- interarrival(ID2931, var = "Amt", p.cut = 0.3, inv = TRUE)
ID2932<- interarrival(ID2932, var = "Amt", p.cut = 0.3, inv = TRUE)
ID2933<- interarrival(ID2933, var = "Amt", p.cut = 0.3, inv = TRUE)
ID2934<- interarrival(ID2934, var = "Amt", p.cut = 0.3, inv = TRUE)
ID2935<- interarrival(ID2935, var = "Amt", p.cut = 0.3, inv = TRUE)
ID2936<- interarrival(ID2936, var = "Amt", p.cut = 0.3, inv = TRUE)
ID2937<- interarrival(ID2937, var = "Amt", p.cut = 0.3, inv = TRUE)
ID2938<- interarrival(ID2938, var = "Amt", p.cut = 0.3, inv = TRUE)
ID2939<- interarrival(ID2939, var = "Amt", p.cut = 0.3, inv = TRUE)
ID2940<- interarrival(ID2940, var = "Amt", p.cut = 0.3, inv = TRUE)
ID2941<- interarrival(ID2941, var = "Amt", p.cut = 0.3, inv = TRUE)
ID2942<- interarrival(ID2942, var = "Amt", p.cut = 0.3, inv = TRUE)
ID2943<- interarrival(ID2943, var = "Amt", p.cut = 0.3, inv = TRUE)
ID2944<- interarrival(ID2944, var = "Amt", p.cut = 0.3, inv = TRUE)
ID2945<- interarrival(ID2945, var = "Amt", p.cut = 0.3, inv = TRUE)
ID2946<- interarrival(ID2946, var = "Amt", p.cut = 0.3, inv = TRUE)
ID2947<- interarrival(ID2947, var = "Amt", p.cut = 0.3, inv = TRUE)
ID2948<- interarrival(ID2948, var = "Amt", p.cut = 0.3, inv = TRUE)
ID2949<- interarrival(ID2949, var = "Amt", p.cut = 0.3, inv = TRUE)
ID2950<- interarrival(ID2950, var = "Amt", p.cut = 0.3, inv = TRUE)
ID2951<- interarrival(ID2951, var = "Amt", p.cut = 0.3, inv = TRUE)
ID2952<- interarrival(ID2952, var = "Amt", p.cut = 0.3, inv = TRUE)
ID2953<- interarrival(ID2953, var = "Amt", p.cut = 0.3, inv = TRUE)
ID2954<- interarrival(ID2954, var = "Amt", p.cut = 0.3, inv = TRUE)
ID2955<- interarrival(ID2955, var = "Amt", p.cut = 0.3, inv = TRUE)
ID2956<- interarrival(ID2956, var = "Amt", p.cut = 0.3, inv = TRUE)
ID2957<- interarrival(ID2957, var = "Amt", p.cut = 0.3, inv = TRUE)
ID2958<- interarrival(ID2958, var = "Amt", p.cut = 0.3, inv = TRUE)
ID2959<- interarrival(ID2959, var = "Amt", p.cut = 0.3, inv = TRUE)
ID2960<- interarrival(ID2960, var = "Amt", p.cut = 0.3, inv = TRUE)
ID2961<- interarrival(ID2961, var = "Amt", p.cut = 0.3, inv = TRUE)
ID2962<- interarrival(ID2962, var = "Amt", p.cut = 0.3, inv = TRUE)
ID2963<- interarrival(ID2963, var = "Amt", p.cut = 0.3, inv = TRUE)
ID2964<- interarrival(ID2964, var = "Amt", p.cut = 0.3, inv = TRUE)
ID2965<- interarrival(ID2965, var = "Amt", p.cut = 0.3, inv = TRUE)
ID2966<- interarrival(ID2966, var = "Amt", p.cut = 0.3, inv = TRUE)
ID2967<- interarrival(ID2967, var = "Amt", p.cut = 0.3, inv = TRUE)
ID2968<- interarrival(ID2968, var = "Amt", p.cut = 0.3, inv = TRUE)
ID2969<- interarrival(ID2969, var = "Amt", p.cut = 0.3, inv = TRUE)
ID2970<- interarrival(ID2970, var = "Amt", p.cut = 0.3, inv = TRUE)
ID2971<- interarrival(ID2971, var = "Amt", p.cut = 0.3, inv = TRUE)
ID2972<- interarrival(ID2972, var = "Amt", p.cut = 0.3, inv = TRUE)
ID2973<- interarrival(ID2973, var = "Amt", p.cut = 0.3, inv = TRUE)
ID2974<- interarrival(ID2974, var = "Amt", p.cut = 0.3, inv = TRUE)
ID2975<- interarrival(ID2975, var = "Amt", p.cut = 0.3, inv = TRUE)
ID2976<- interarrival(ID2976, var = "Amt", p.cut = 0.3, inv = TRUE)
ID2977<- interarrival(ID2977, var = "Amt", p.cut = 0.3, inv = TRUE)
ID2978<- interarrival(ID2978, var = "Amt", p.cut = 0.3, inv = TRUE)
ID2979<- interarrival(ID2979, var = "Amt", p.cut = 0.3, inv = TRUE)
ID2980<- interarrival(ID2980, var = "Amt", p.cut = 0.3, inv = TRUE)
ID2981<- interarrival(ID2981, var = "Amt", p.cut = 0.3, inv = TRUE)
ID2982<- interarrival(ID2982, var = "Amt", p.cut = 0.3, inv = TRUE)
ID2983<- interarrival(ID2983, var = "Amt", p.cut = 0.3, inv = TRUE)
ID2984<- interarrival(ID2984, var = "Amt", p.cut = 0.3, inv = TRUE)
ID2985<- interarrival(ID2985, var = "Amt", p.cut = 0.3, inv = TRUE)
ID2986<- interarrival(ID2986, var = "Amt", p.cut = 0.3, inv = TRUE)
ID2987<- interarrival(ID2987, var = "Amt", p.cut = 0.3, inv = TRUE)
ID2988<- interarrival(ID2988, var = "Amt", p.cut = 0.3, inv = TRUE)
ID2989<- interarrival(ID2989, var = "Amt", p.cut = 0.3, inv = TRUE)
ID2990<- interarrival(ID2990, var = "Amt", p.cut = 0.3, inv = TRUE)
ID2991<- interarrival(ID2991, var = "Amt", p.cut = 0.3, inv = TRUE)
ID2992<- interarrival(ID2992, var = "Amt", p.cut = 0.3, inv = TRUE)
ID2993<- interarrival(ID2993, var = "Amt", p.cut = 0.3, inv = TRUE)
ID2994<- interarrival(ID2994, var = "Amt", p.cut = 0.3, inv = TRUE)
ID2995<- interarrival(ID2995, var = "Amt", p.cut = 0.3, inv = TRUE)
ID2996<- interarrival(ID2996, var = "Amt", p.cut = 0.3, inv = TRUE)
ID2997<- interarrival(ID2997, var = "Amt", p.cut = 0.3, inv = TRUE)
ID2998<- interarrival(ID2998, var = "Amt", p.cut = 0.3, inv = TRUE)
ID2999<- interarrival(ID2999, var = "Amt", p.cut = 0.3, inv = TRUE)
ID3000<- interarrival(ID3000, var = "Amt", p.cut = 0.3, inv = TRUE)
ID3001<- interarrival(ID3001, var = "Amt", p.cut = 0.3, inv = TRUE)
ID3002<- interarrival(ID3002, var = "Amt", p.cut = 0.3, inv = TRUE)
ID3003<- interarrival(ID3003, var = "Amt", p.cut = 0.3, inv = TRUE)
ID3004<- interarrival(ID3004, var = "Amt", p.cut = 0.3, inv = TRUE)
ID3005<- interarrival(ID3005, var = "Amt", p.cut = 0.3, inv = TRUE)
ID3006<- interarrival(ID3006, var = "Amt", p.cut = 0.3, inv = TRUE)
ID3007<- interarrival(ID3007, var = "Amt", p.cut = 0.3, inv = TRUE)
ID3008<- interarrival(ID3008, var = "Amt", p.cut = 0.3, inv = TRUE)
ID3009<- interarrival(ID3009, var = "Amt", p.cut = 0.3, inv = TRUE)
ID3010<- interarrival(ID3010, var = "Amt", p.cut = 0.3, inv = TRUE)
ID3011<- interarrival(ID3011, var = "Amt", p.cut = 0.3, inv = TRUE)
ID3012<- interarrival(ID3012, var = "Amt", p.cut = 0.3, inv = TRUE)
ID3013<- interarrival(ID3013, var = "Amt", p.cut = 0.3, inv = TRUE)
ID3014<- interarrival(ID3014, var = "Amt", p.cut = 0.3, inv = TRUE)
ID3015<- interarrival(ID3015, var = "Amt", p.cut = 0.3, inv = TRUE)
ID3016<- interarrival(ID3016, var = "Amt", p.cut = 0.3, inv = TRUE)
ID3017<- interarrival(ID3017, var = "Amt", p.cut = 0.3, inv = TRUE)
ID3018<- interarrival(ID3018, var = "Amt", p.cut = 0.3, inv = TRUE)
ID3019<- interarrival(ID3019, var = "Amt", p.cut = 0.3, inv = TRUE)
ID3020<- interarrival(ID3020, var = "Amt", p.cut = 0.3, inv = TRUE)
ID3021<- interarrival(ID3021, var = "Amt", p.cut = 0.3, inv = TRUE)
ID3022<- interarrival(ID3022, var = "Amt", p.cut = 0.3, inv = TRUE)
ID3023<- interarrival(ID3023, var = "Amt", p.cut = 0.3, inv = TRUE)
ID3024<- interarrival(ID3024, var = "Amt", p.cut = 0.3, inv = TRUE)
ID3025<- interarrival(ID3025, var = "Amt", p.cut = 0.3, inv = TRUE)
ID3026<- interarrival(ID3026, var = "Amt", p.cut = 0.3, inv = TRUE)
ID3027<- interarrival(ID3027, var = "Amt", p.cut = 0.3, inv = TRUE)
ID3028<- interarrival(ID3028, var = "Amt", p.cut = 0.3, inv = TRUE)
ID3029<- interarrival(ID3029, var = "Amt", p.cut = 0.3, inv = TRUE)
ID3030<- interarrival(ID3030, var = "Amt", p.cut = 0.3, inv = TRUE)
ID3031<- interarrival(ID3031, var = "Amt", p.cut = 0.3, inv = TRUE)
ID3032<- interarrival(ID3032, var = "Amt", p.cut = 0.3, inv = TRUE)
ID3033<- interarrival(ID3033, var = "Amt", p.cut = 0.3, inv = TRUE)
ID3034<- interarrival(ID3034, var = "Amt", p.cut = 0.3, inv = TRUE)
ID3035<- interarrival(ID3035, var = "Amt", p.cut = 0.3, inv = TRUE)
ID3036<- interarrival(ID3036, var = "Amt", p.cut = 0.3, inv = TRUE)
ID3037<- interarrival(ID3037, var = "Amt", p.cut = 0.3, inv = TRUE)
ID3038<- interarrival(ID3038, var = "Amt", p.cut = 0.3, inv = TRUE)
ID3039<- interarrival(ID3039, var = "Amt", p.cut = 0.3, inv = TRUE)
ID3040<- interarrival(ID3040, var = "Amt", p.cut = 0.3, inv = TRUE)
ID3041<- interarrival(ID3041, var = "Amt", p.cut = 0.3, inv = TRUE)
ID3042<- interarrival(ID3042, var = "Amt", p.cut = 0.3, inv = TRUE)
ID3043<- interarrival(ID3043, var = "Amt", p.cut = 0.3, inv = TRUE)
ID3044<- interarrival(ID3044, var = "Amt", p.cut = 0.3, inv = TRUE)
ID3045<- interarrival(ID3045, var = "Amt", p.cut = 0.3, inv = TRUE)
ID3046<- interarrival(ID3046, var = "Amt", p.cut = 0.3, inv = TRUE)
ID3047<- interarrival(ID3047, var = "Amt", p.cut = 0.3, inv = TRUE)
ID3048<- interarrival(ID3048, var = "Amt", p.cut = 0.3, inv = TRUE)
ID3049<- interarrival(ID3049, var = "Amt", p.cut = 0.3, inv = TRUE)
ID3050<- interarrival(ID3050, var = "Amt", p.cut = 0.3, inv = TRUE)
ID3051<- interarrival(ID3051, var = "Amt", p.cut = 0.3, inv = TRUE)
ID3052<- interarrival(ID3052, var = "Amt", p.cut = 0.3, inv = TRUE)
ID3053<- interarrival(ID3053, var = "Amt", p.cut = 0.3, inv = TRUE)
ID3054<- interarrival(ID3054, var = "Amt", p.cut = 0.3, inv = TRUE)
ID3055<- interarrival(ID3055, var = "Amt", p.cut = 0.3, inv = TRUE)
ID3056<- interarrival(ID3056, var = "Amt", p.cut = 0.3, inv = TRUE)
ID3057<- interarrival(ID3057, var = "Amt", p.cut = 0.3, inv = TRUE)
ID3058<- interarrival(ID3058, var = "Amt", p.cut = 0.3, inv = TRUE)
ID3059<- interarrival(ID3059, var = "Amt", p.cut = 0.3, inv = TRUE)
ID3060<- interarrival(ID3060, var = "Amt", p.cut = 0.3, inv = TRUE)
ID3061<- interarrival(ID3061, var = "Amt", p.cut = 0.3, inv = TRUE)
ID3062<- interarrival(ID3062, var = "Amt", p.cut = 0.3, inv = TRUE)
ID3063<- interarrival(ID3063, var = "Amt", p.cut = 0.3, inv = TRUE)
ID3064<- interarrival(ID3064, var = "Amt", p.cut = 0.3, inv = TRUE)
ID3065<- interarrival(ID3065, var = "Amt", p.cut = 0.3, inv = TRUE)
ID3066<- interarrival(ID3066, var = "Amt", p.cut = 0.3, inv = TRUE)
ID3067<- interarrival(ID3067, var = "Amt", p.cut = 0.3, inv = TRUE)
ID3068<- interarrival(ID3068, var = "Amt", p.cut = 0.3, inv = TRUE)
ID3069<- interarrival(ID3069, var = "Amt", p.cut = 0.3, inv = TRUE)
ID3070<- interarrival(ID3070, var = "Amt", p.cut = 0.3, inv = TRUE)
ID3071<- interarrival(ID3071, var = "Amt", p.cut = 0.3, inv = TRUE)
ID3072<- interarrival(ID3072, var = "Amt", p.cut = 0.3, inv = TRUE)
ID3073<- interarrival(ID3073, var = "Amt", p.cut = 0.3, inv = TRUE)
ID3074<- interarrival(ID3074, var = "Amt", p.cut = 0.3, inv = TRUE)
ID3075<- interarrival(ID3075, var = "Amt", p.cut = 0.3, inv = TRUE)
ID3076<- interarrival(ID3076, var = "Amt", p.cut = 0.3, inv = TRUE)
ID3077<- interarrival(ID3077, var = "Amt", p.cut = 0.3, inv = TRUE)
ID3078<- interarrival(ID3078, var = "Amt", p.cut = 0.3, inv = TRUE)
ID3079<- interarrival(ID3079, var = "Amt", p.cut = 0.3, inv = TRUE)
ID3080<- interarrival(ID3080, var = "Amt", p.cut = 0.3, inv = TRUE)
ID3081<- interarrival(ID3081, var = "Amt", p.cut = 0.3, inv = TRUE)
ID3082<- interarrival(ID3082, var = "Amt", p.cut = 0.3, inv = TRUE)
ID3083<- interarrival(ID3083, var = "Amt", p.cut = 0.3, inv = TRUE)
ID3084<- interarrival(ID3084, var = "Amt", p.cut = 0.3, inv = TRUE)
ID3085<- interarrival(ID3085, var = "Amt", p.cut = 0.3, inv = TRUE)
ID3086<- interarrival(ID3086, var = "Amt", p.cut = 0.3, inv = TRUE)
ID3087<- interarrival(ID3087, var = "Amt", p.cut = 0.3, inv = TRUE)
ID3088<- interarrival(ID3088, var = "Amt", p.cut = 0.3, inv = TRUE)
ID3089<- interarrival(ID3089, var = "Amt", p.cut = 0.3, inv = TRUE)
ID3090<- interarrival(ID3090, var = "Amt", p.cut = 0.3, inv = TRUE)
ID3091<- interarrival(ID3091, var = "Amt", p.cut = 0.3, inv = TRUE)
ID3092<- interarrival(ID3092, var = "Amt", p.cut = 0.3, inv = TRUE)
ID3093<- interarrival(ID3093, var = "Amt", p.cut = 0.3, inv = TRUE)
ID3094<- interarrival(ID3094, var = "Amt", p.cut = 0.3, inv = TRUE)
ID3095<- interarrival(ID3095, var = "Amt", p.cut = 0.3, inv = TRUE)
ID3096<- interarrival(ID3096, var = "Amt", p.cut = 0.3, inv = TRUE)
ID3097<- interarrival(ID3097, var = "Amt", p.cut = 0.3, inv = TRUE)
ID3098<- interarrival(ID3098, var = "Amt", p.cut = 0.3, inv = TRUE)
ID3099<- interarrival(ID3099, var = "Amt", p.cut = 0.3, inv = TRUE)
ID3100<- interarrival(ID3100, var = "Amt", p.cut = 0.3, inv = TRUE)
ID3101<- interarrival(ID3101, var = "Amt", p.cut = 0.3, inv = TRUE)
ID3102<- interarrival(ID3102, var = "Amt", p.cut = 0.3, inv = TRUE)
ID3103<- interarrival(ID3103, var = "Amt", p.cut = 0.3, inv = TRUE)
ID3104<- interarrival(ID3104, var = "Amt", p.cut = 0.3, inv = TRUE)
ID3105<- interarrival(ID3105, var = "Amt", p.cut = 0.3, inv = TRUE)
ID3106<- interarrival(ID3106, var = "Amt", p.cut = 0.3, inv = TRUE)
ID3107<- interarrival(ID3107, var = "Amt", p.cut = 0.3, inv = TRUE)
ID3108<- interarrival(ID3108, var = "Amt", p.cut = 0.3, inv = TRUE)
ID3109<- interarrival(ID3109, var = "Amt", p.cut = 0.3, inv = TRUE)
ID3110<- interarrival(ID3110, var = "Amt", p.cut = 0.3, inv = TRUE)
ID3111<- interarrival(ID3111, var = "Amt", p.cut = 0.3, inv = TRUE)
ID3112<- interarrival(ID3112, var = "Amt", p.cut = 0.3, inv = TRUE)
ID3113<- interarrival(ID3113, var = "Amt", p.cut = 0.3, inv = TRUE)
ID3114<- interarrival(ID3114, var = "Amt", p.cut = 0.3, inv = TRUE)
ID3115<- interarrival(ID3115, var = "Amt", p.cut = 0.3, inv = TRUE)
ID3116<- interarrival(ID3116, var = "Amt", p.cut = 0.3, inv = TRUE)
ID3117<- interarrival(ID3117, var = "Amt", p.cut = 0.3, inv = TRUE)
ID3118<- interarrival(ID3118, var = "Amt", p.cut = 0.3, inv = TRUE)
ID3119<- interarrival(ID3119, var = "Amt", p.cut = 0.3, inv = TRUE)
ID3120<- interarrival(ID3120, var = "Amt", p.cut = 0.3, inv = TRUE)
ID3121<- interarrival(ID3121, var = "Amt", p.cut = 0.3, inv = TRUE)
ID3122<- interarrival(ID3122, var = "Amt", p.cut = 0.3, inv = TRUE)
ID3123<- interarrival(ID3123, var = "Amt", p.cut = 0.3, inv = TRUE)
ID3124<- interarrival(ID3124, var = "Amt", p.cut = 0.3, inv = TRUE)
ID3125<- interarrival(ID3125, var = "Amt", p.cut = 0.3, inv = TRUE)
ID3126<- interarrival(ID3126, var = "Amt", p.cut = 0.3, inv = TRUE)
ID3127<- interarrival(ID3127, var = "Amt", p.cut = 0.3, inv = TRUE)
ID3128<- interarrival(ID3128, var = "Amt", p.cut = 0.3, inv = TRUE)
ID3129<- interarrival(ID3129, var = "Amt", p.cut = 0.3, inv = TRUE)
ID3130<- interarrival(ID3130, var = "Amt", p.cut = 0.3, inv = TRUE)
ID3131<- interarrival(ID3131, var = "Amt", p.cut = 0.3, inv = TRUE)
ID3132<- interarrival(ID3132, var = "Amt", p.cut = 0.3, inv = TRUE)
ID3133<- interarrival(ID3133, var = "Amt", p.cut = 0.3, inv = TRUE)
ID3134<- interarrival(ID3134, var = "Amt", p.cut = 0.3, inv = TRUE)
ID3135<- interarrival(ID3135, var = "Amt", p.cut = 0.3, inv = TRUE)
ID3136<- interarrival(ID3136, var = "Amt", p.cut = 0.3, inv = TRUE)
ID3137<- interarrival(ID3137, var = "Amt", p.cut = 0.3, inv = TRUE)
ID3138<- interarrival(ID3138, var = "Amt", p.cut = 0.3, inv = TRUE)
ID3139<- interarrival(ID3139, var = "Amt", p.cut = 0.3, inv = TRUE)
ID3140<- interarrival(ID3140, var = "Amt", p.cut = 0.3, inv = TRUE)
ID3141<- interarrival(ID3141, var = "Amt", p.cut = 0.3, inv = TRUE)
ID3142<- interarrival(ID3142, var = "Amt", p.cut = 0.3, inv = TRUE)
ID3143<- interarrival(ID3143, var = "Amt", p.cut = 0.3, inv = TRUE)
ID3144<- interarrival(ID3144, var = "Amt", p.cut = 0.3, inv = TRUE)
ID3145<- interarrival(ID3145, var = "Amt", p.cut = 0.3, inv = TRUE)
ID3146<- interarrival(ID3146, var = "Amt", p.cut = 0.3, inv = TRUE)
ID3147<- interarrival(ID3147, var = "Amt", p.cut = 0.3, inv = TRUE)
ID3148<- interarrival(ID3148, var = "Amt", p.cut = 0.3, inv = TRUE)
ID3149<- interarrival(ID3149, var = "Amt", p.cut = 0.3, inv = TRUE)
ID3150<- interarrival(ID3150, var = "Amt", p.cut = 0.3, inv = TRUE)
ID3151<- interarrival(ID3151, var = "Amt", p.cut = 0.3, inv = TRUE)
ID3152<- interarrival(ID3152, var = "Amt", p.cut = 0.3, inv = TRUE)
ID3153<- interarrival(ID3153, var = "Amt", p.cut = 0.3, inv = TRUE)
ID3154<- interarrival(ID3154, var = "Amt", p.cut = 0.3, inv = TRUE)
ID3155<- interarrival(ID3155, var = "Amt", p.cut = 0.3, inv = TRUE)
ID3156<- interarrival(ID3156, var = "Amt", p.cut = 0.3, inv = TRUE)
ID3157<- interarrival(ID3157, var = "Amt", p.cut = 0.3, inv = TRUE)
ID3158<- interarrival(ID3158, var = "Amt", p.cut = 0.3, inv = TRUE)
ID3159<- interarrival(ID3159, var = "Amt", p.cut = 0.3, inv = TRUE)
ID3160<- interarrival(ID3160, var = "Amt", p.cut = 0.3, inv = TRUE)
ID3161<- interarrival(ID3161, var = "Amt", p.cut = 0.3, inv = TRUE)
ID3162<- interarrival(ID3162, var = "Amt", p.cut = 0.3, inv = TRUE)
ID3163<- interarrival(ID3163, var = "Amt", p.cut = 0.3, inv = TRUE)
ID3164<- interarrival(ID3164, var = "Amt", p.cut = 0.3, inv = TRUE)
ID3165<- interarrival(ID3165, var = "Amt", p.cut = 0.3, inv = TRUE)
ID3166<- interarrival(ID3166, var = "Amt", p.cut = 0.3, inv = TRUE)
ID3167<- interarrival(ID3167, var = "Amt", p.cut = 0.3, inv = TRUE)
ID3168<- interarrival(ID3168, var = "Amt", p.cut = 0.3, inv = TRUE)
ID3169<- interarrival(ID3169, var = "Amt", p.cut = 0.3, inv = TRUE)
ID3170<- interarrival(ID3170, var = "Amt", p.cut = 0.3, inv = TRUE)
ID3171<- interarrival(ID3171, var = "Amt", p.cut = 0.3, inv = TRUE)
ID3172<- interarrival(ID3172, var = "Amt", p.cut = 0.3, inv = TRUE)
ID3173<- interarrival(ID3173, var = "Amt", p.cut = 0.3, inv = TRUE)
ID3174<- interarrival(ID3174, var = "Amt", p.cut = 0.3, inv = TRUE)
ID3175<- interarrival(ID3175, var = "Amt", p.cut = 0.3, inv = TRUE)
ID3176<- interarrival(ID3176, var = "Amt", p.cut = 0.3, inv = TRUE)
ID3177<- interarrival(ID3177, var = "Amt", p.cut = 0.3, inv = TRUE)
ID3178<- interarrival(ID3178, var = "Amt", p.cut = 0.3, inv = TRUE)
ID3179<- interarrival(ID3179, var = "Amt", p.cut = 0.3, inv = TRUE)
ID3180<- interarrival(ID3180, var = "Amt", p.cut = 0.3, inv = TRUE)
ID3181<- interarrival(ID3181, var = "Amt", p.cut = 0.3, inv = TRUE)
ID3182<- interarrival(ID3182, var = "Amt", p.cut = 0.3, inv = TRUE)
ID3183<- interarrival(ID3183, var = "Amt", p.cut = 0.3, inv = TRUE)
ID3184<- interarrival(ID3184, var = "Amt", p.cut = 0.3, inv = TRUE)
ID3185<- interarrival(ID3185, var = "Amt", p.cut = 0.3, inv = TRUE)
ID3186<- interarrival(ID3186, var = "Amt", p.cut = 0.3, inv = TRUE)
ID3187<- interarrival(ID3187, var = "Amt", p.cut = 0.3, inv = TRUE)
ID3188<- interarrival(ID3188, var = "Amt", p.cut = 0.3, inv = TRUE)
ID3189<- interarrival(ID3189, var = "Amt", p.cut = 0.3, inv = TRUE)
ID3190<- interarrival(ID3190, var = "Amt", p.cut = 0.3, inv = TRUE)
ID3191<- interarrival(ID3191, var = "Amt", p.cut = 0.3, inv = TRUE)
ID3192<- interarrival(ID3192, var = "Amt", p.cut = 0.3, inv = TRUE)
ID3193<- interarrival(ID3193, var = "Amt", p.cut = 0.3, inv = TRUE)
ID3194<- interarrival(ID3194, var = "Amt", p.cut = 0.3, inv = TRUE)
ID3195<- interarrival(ID3195, var = "Amt", p.cut = 0.3, inv = TRUE)
ID3196<- interarrival(ID3196, var = "Amt", p.cut = 0.3, inv = TRUE)
ID3197<- interarrival(ID3197, var = "Amt", p.cut = 0.3, inv = TRUE)
ID3198<- interarrival(ID3198, var = "Amt", p.cut = 0.3, inv = TRUE)
ID3199<- interarrival(ID3199, var = "Amt", p.cut = 0.3, inv = TRUE)
ID3200<- interarrival(ID3200, var = "Amt", p.cut = 0.3, inv = TRUE)
ID3201<- interarrival(ID3201, var = "Amt", p.cut = 0.3, inv = TRUE)
ID3202<- interarrival(ID3202, var = "Amt", p.cut = 0.3, inv = TRUE)
ID3203<- interarrival(ID3203, var = "Amt", p.cut = 0.3, inv = TRUE)
ID3204<- interarrival(ID3204, var = "Amt", p.cut = 0.3, inv = TRUE)
ID3205<- interarrival(ID3205, var = "Amt", p.cut = 0.3, inv = TRUE)
ID3206<- interarrival(ID3206, var = "Amt", p.cut = 0.3, inv = TRUE)
ID3207<- interarrival(ID3207, var = "Amt", p.cut = 0.3, inv = TRUE)
ID3208<- interarrival(ID3208, var = "Amt", p.cut = 0.3, inv = TRUE)
ID3209<- interarrival(ID3209, var = "Amt", p.cut = 0.3, inv = TRUE)
ID3210<- interarrival(ID3210, var = "Amt", p.cut = 0.3, inv = TRUE)
ID3211<- interarrival(ID3211, var = "Amt", p.cut = 0.3, inv = TRUE)
ID3212<- interarrival(ID3212, var = "Amt", p.cut = 0.3, inv = TRUE)
ID3213<- interarrival(ID3213, var = "Amt", p.cut = 0.3, inv = TRUE)
ID3214<- interarrival(ID3214, var = "Amt", p.cut = 0.3, inv = TRUE)
ID3215<- interarrival(ID3215, var = "Amt", p.cut = 0.3, inv = TRUE)
ID3216<- interarrival(ID3216, var = "Amt", p.cut = 0.3, inv = TRUE)
ID3217<- interarrival(ID3217, var = "Amt", p.cut = 0.3, inv = TRUE)
ID3218<- interarrival(ID3218, var = "Amt", p.cut = 0.3, inv = TRUE)
ID3219<- interarrival(ID3219, var = "Amt", p.cut = 0.3, inv = TRUE)
ID3220<- interarrival(ID3220, var = "Amt", p.cut = 0.3, inv = TRUE)
ID3221<- interarrival(ID3221, var = "Amt", p.cut = 0.3, inv = TRUE)
ID3222<- interarrival(ID3222, var = "Amt", p.cut = 0.3, inv = TRUE)
ID3223<- interarrival(ID3223, var = "Amt", p.cut = 0.3, inv = TRUE)
ID3224<- interarrival(ID3224, var = "Amt", p.cut = 0.3, inv = TRUE)
ID3225<- interarrival(ID3225, var = "Amt", p.cut = 0.3, inv = TRUE)
ID3226<- interarrival(ID3226, var = "Amt", p.cut = 0.3, inv = TRUE)
ID3227<- interarrival(ID3227, var = "Amt", p.cut = 0.3, inv = TRUE)
ID3228<- interarrival(ID3228, var = "Amt", p.cut = 0.3, inv = TRUE)
ID3229<- interarrival(ID3229, var = "Amt", p.cut = 0.3, inv = TRUE)
ID3230<- interarrival(ID3230, var = "Amt", p.cut = 0.3, inv = TRUE)
ID3231<- interarrival(ID3231, var = "Amt", p.cut = 0.3, inv = TRUE)
ID3232<- interarrival(ID3232, var = "Amt", p.cut = 0.3, inv = TRUE)
ID3233<- interarrival(ID3233, var = "Amt", p.cut = 0.3, inv = TRUE)
ID3234<- interarrival(ID3234, var = "Amt", p.cut = 0.3, inv = TRUE)
ID3235<- interarrival(ID3235, var = "Amt", p.cut = 0.3, inv = TRUE)
ID3236<- interarrival(ID3236, var = "Amt", p.cut = 0.3, inv = TRUE)
ID3237<- interarrival(ID3237, var = "Amt", p.cut = 0.3, inv = TRUE)
ID3238<- interarrival(ID3238, var = "Amt", p.cut = 0.3, inv = TRUE)
ID3239<- interarrival(ID3239, var = "Amt", p.cut = 0.3, inv = TRUE)
ID3240<- interarrival(ID3240, var = "Amt", p.cut = 0.3, inv = TRUE)
ID3241<- interarrival(ID3241, var = "Amt", p.cut = 0.3, inv = TRUE)
ID3242<- interarrival(ID3242, var = "Amt", p.cut = 0.3, inv = TRUE)
ID3243<- interarrival(ID3243, var = "Amt", p.cut = 0.3, inv = TRUE)
ID3244<- interarrival(ID3244, var = "Amt", p.cut = 0.3, inv = TRUE)
ID3245<- interarrival(ID3245, var = "Amt", p.cut = 0.3, inv = TRUE)
ID3246<- interarrival(ID3246, var = "Amt", p.cut = 0.3, inv = TRUE)
ID3247<- interarrival(ID3247, var = "Amt", p.cut = 0.3, inv = TRUE)
ID3248<- interarrival(ID3248, var = "Amt", p.cut = 0.3, inv = TRUE)
ID3249<- interarrival(ID3249, var = "Amt", p.cut = 0.3, inv = TRUE)
ID3250<- interarrival(ID3250, var = "Amt", p.cut = 0.3, inv = TRUE)
ID3251<- interarrival(ID3251, var = "Amt", p.cut = 0.3, inv = TRUE)
ID3252<- interarrival(ID3252, var = "Amt", p.cut = 0.3, inv = TRUE)
ID3253<- interarrival(ID3253, var = "Amt", p.cut = 0.3, inv = TRUE)
ID3254<- interarrival(ID3254, var = "Amt", p.cut = 0.3, inv = TRUE)
ID3255<- interarrival(ID3255, var = "Amt", p.cut = 0.3, inv = TRUE)
ID3256<- interarrival(ID3256, var = "Amt", p.cut = 0.3, inv = TRUE)
ID3257<- interarrival(ID3257, var = "Amt", p.cut = 0.3, inv = TRUE)
ID3258<- interarrival(ID3258, var = "Amt", p.cut = 0.3, inv = TRUE)
ID3259<- interarrival(ID3259, var = "Amt", p.cut = 0.3, inv = TRUE)
ID3260<- interarrival(ID3260, var = "Amt", p.cut = 0.3, inv = TRUE)
ID3261<- interarrival(ID3261, var = "Amt", p.cut = 0.3, inv = TRUE)
ID3262<- interarrival(ID3262, var = "Amt", p.cut = 0.3, inv = TRUE)
ID3263<- interarrival(ID3263, var = "Amt", p.cut = 0.3, inv = TRUE)
ID3264<- interarrival(ID3264, var = "Amt", p.cut = 0.3, inv = TRUE)
ID3265<- interarrival(ID3265, var = "Amt", p.cut = 0.3, inv = TRUE)
ID3266<- interarrival(ID3266, var = "Amt", p.cut = 0.3, inv = TRUE)
ID3267<- interarrival(ID3267, var = "Amt", p.cut = 0.3, inv = TRUE)
ID3268<- interarrival(ID3268, var = "Amt", p.cut = 0.3, inv = TRUE)
ID3269<- interarrival(ID3269, var = "Amt", p.cut = 0.3, inv = TRUE)
ID3270<- interarrival(ID3270, var = "Amt", p.cut = 0.3, inv = TRUE)
ID3271<- interarrival(ID3271, var = "Amt", p.cut = 0.3, inv = TRUE)
ID3272<- interarrival(ID3272, var = "Amt", p.cut = 0.3, inv = TRUE)
ID3273<- interarrival(ID3273, var = "Amt", p.cut = 0.3, inv = TRUE)
ID3274<- interarrival(ID3274, var = "Amt", p.cut = 0.3, inv = TRUE)
ID3275<- interarrival(ID3275, var = "Amt", p.cut = 0.3, inv = TRUE)
ID3276<- interarrival(ID3276, var = "Amt", p.cut = 0.3, inv = TRUE)
ID3277<- interarrival(ID3277, var = "Amt", p.cut = 0.3, inv = TRUE)
ID3278<- interarrival(ID3278, var = "Amt", p.cut = 0.3, inv = TRUE)
ID3279<- interarrival(ID3279, var = "Amt", p.cut = 0.3, inv = TRUE)
ID3280<- interarrival(ID3280, var = "Amt", p.cut = 0.3, inv = TRUE)
ID3281<- interarrival(ID3281, var = "Amt", p.cut = 0.3, inv = TRUE)
ID3282<- interarrival(ID3282, var = "Amt", p.cut = 0.3, inv = TRUE)
ID3283<- interarrival(ID3283, var = "Amt", p.cut = 0.3, inv = TRUE)
ID3284<- interarrival(ID3284, var = "Amt", p.cut = 0.3, inv = TRUE)
ID3285<- interarrival(ID3285, var = "Amt", p.cut = 0.3, inv = TRUE)
ID3286<- interarrival(ID3286, var = "Amt", p.cut = 0.3, inv = TRUE)
ID3287<- interarrival(ID3287, var = "Amt", p.cut = 0.3, inv = TRUE)
ID3288<- interarrival(ID3288, var = "Amt", p.cut = 0.3, inv = TRUE)
ID3289<- interarrival(ID3289, var = "Amt", p.cut = 0.3, inv = TRUE)
ID3290<- interarrival(ID3290, var = "Amt", p.cut = 0.3, inv = TRUE)
ID3291<- interarrival(ID3291, var = "Amt", p.cut = 0.3, inv = TRUE)
ID3292<- interarrival(ID3292, var = "Amt", p.cut = 0.3, inv = TRUE)
ID3293<- interarrival(ID3293, var = "Amt", p.cut = 0.3, inv = TRUE)
ID3294<- interarrival(ID3294, var = "Amt", p.cut = 0.3, inv = TRUE)
ID3295<- interarrival(ID3295, var = "Amt", p.cut = 0.3, inv = TRUE)
ID3296<- interarrival(ID3296, var = "Amt", p.cut = 0.3, inv = TRUE)
ID3297<- interarrival(ID3297, var = "Amt", p.cut = 0.3, inv = TRUE)
ID3298<- interarrival(ID3298, var = "Amt", p.cut = 0.3, inv = TRUE)
ID3299<- interarrival(ID3299, var = "Amt", p.cut = 0.3, inv = TRUE)
ID3300<- interarrival(ID3300, var = "Amt", p.cut = 0.3, inv = TRUE)
ID3301<- interarrival(ID3301, var = "Amt", p.cut = 0.3, inv = TRUE)
ID3302<- interarrival(ID3302, var = "Amt", p.cut = 0.3, inv = TRUE)
ID3303<- interarrival(ID3303, var = "Amt", p.cut = 0.3, inv = TRUE)
ID3304<- interarrival(ID3304, var = "Amt", p.cut = 0.3, inv = TRUE)
ID3305<- interarrival(ID3305, var = "Amt", p.cut = 0.3, inv = TRUE)
ID3306<- interarrival(ID3306, var = "Amt", p.cut = 0.3, inv = TRUE)
ID3307<- interarrival(ID3307, var = "Amt", p.cut = 0.3, inv = TRUE)
ID3308<- interarrival(ID3308, var = "Amt", p.cut = 0.3, inv = TRUE)
ID3309<- interarrival(ID3309, var = "Amt", p.cut = 0.3, inv = TRUE)
ID3310<- interarrival(ID3310, var = "Amt", p.cut = 0.3, inv = TRUE)
ID3311<- interarrival(ID3311, var = "Amt", p.cut = 0.3, inv = TRUE)
ID3312<- interarrival(ID3312, var = "Amt", p.cut = 0.3, inv = TRUE)
ID3313<- interarrival(ID3313, var = "Amt", p.cut = 0.3, inv = TRUE)
ID3314<- interarrival(ID3314, var = "Amt", p.cut = 0.3, inv = TRUE)
ID3315<- interarrival(ID3315, var = "Amt", p.cut = 0.3, inv = TRUE)
ID3316<- interarrival(ID3316, var = "Amt", p.cut = 0.3, inv = TRUE)
ID3317<- interarrival(ID3317, var = "Amt", p.cut = 0.3, inv = TRUE)
ID3318<- interarrival(ID3318, var = "Amt", p.cut = 0.3, inv = TRUE)
ID3319<- interarrival(ID3319, var = "Amt", p.cut = 0.3, inv = TRUE)
ID3320<- interarrival(ID3320, var = "Amt", p.cut = 0.3, inv = TRUE)
ID3321<- interarrival(ID3321, var = "Amt", p.cut = 0.3, inv = TRUE)
ID3322<- interarrival(ID3322, var = "Amt", p.cut = 0.3, inv = TRUE)
ID3323<- interarrival(ID3323, var = "Amt", p.cut = 0.3, inv = TRUE)
ID3324<- interarrival(ID3324, var = "Amt", p.cut = 0.3, inv = TRUE)
ID3325<- interarrival(ID3325, var = "Amt", p.cut = 0.3, inv = TRUE)
ID3326<- interarrival(ID3326, var = "Amt", p.cut = 0.3, inv = TRUE)
ID3327<- interarrival(ID3327, var = "Amt", p.cut = 0.3, inv = TRUE)
ID3328<- interarrival(ID3328, var = "Amt", p.cut = 0.3, inv = TRUE)
ID3329<- interarrival(ID3329, var = "Amt", p.cut = 0.3, inv = TRUE)
ID3330<- interarrival(ID3330, var = "Amt", p.cut = 0.3, inv = TRUE)
ID3331<- interarrival(ID3331, var = "Amt", p.cut = 0.3, inv = TRUE)
ID3332<- interarrival(ID3332, var = "Amt", p.cut = 0.3, inv = TRUE)
ID3333<- interarrival(ID3333, var = "Amt", p.cut = 0.3, inv = TRUE)
ID3334<- interarrival(ID3334, var = "Amt", p.cut = 0.3, inv = TRUE)
ID3335<- interarrival(ID3335, var = "Amt", p.cut = 0.3, inv = TRUE)
ID3336<- interarrival(ID3336, var = "Amt", p.cut = 0.3, inv = TRUE)
ID3337<- interarrival(ID3337, var = "Amt", p.cut = 0.3, inv = TRUE)
ID3338<- interarrival(ID3338, var = "Amt", p.cut = 0.3, inv = TRUE)
ID3339<- interarrival(ID3339, var = "Amt", p.cut = 0.3, inv = TRUE)
ID3340<- interarrival(ID3340, var = "Amt", p.cut = 0.3, inv = TRUE)
ID3341<- interarrival(ID3341, var = "Amt", p.cut = 0.3, inv = TRUE)
ID3342<- interarrival(ID3342, var = "Amt", p.cut = 0.3, inv = TRUE)
ID3343<- interarrival(ID3343, var = "Amt", p.cut = 0.3, inv = TRUE)
ID3344<- interarrival(ID3344, var = "Amt", p.cut = 0.3, inv = TRUE)
ID3345<- interarrival(ID3345, var = "Amt", p.cut = 0.3, inv = TRUE)
ID3346<- interarrival(ID3346, var = "Amt", p.cut = 0.3, inv = TRUE)
ID3347<- interarrival(ID3347, var = "Amt", p.cut = 0.3, inv = TRUE)
ID3348<- interarrival(ID3348, var = "Amt", p.cut = 0.3, inv = TRUE)
ID3349<- interarrival(ID3349, var = "Amt", p.cut = 0.3, inv = TRUE)
ID3350<- interarrival(ID3350, var = "Amt", p.cut = 0.3, inv = TRUE)
ID3351<- interarrival(ID3351, var = "Amt", p.cut = 0.3, inv = TRUE)
ID3352<- interarrival(ID3352, var = "Amt", p.cut = 0.3, inv = TRUE)
ID3353<- interarrival(ID3353, var = "Amt", p.cut = 0.3, inv = TRUE)
ID3354<- interarrival(ID3354, var = "Amt", p.cut = 0.3, inv = TRUE)
ID3355<- interarrival(ID3355, var = "Amt", p.cut = 0.3, inv = TRUE)
ID3356<- interarrival(ID3356, var = "Amt", p.cut = 0.3, inv = TRUE)
ID3357<- interarrival(ID3357, var = "Amt", p.cut = 0.3, inv = TRUE)
ID3358<- interarrival(ID3358, var = "Amt", p.cut = 0.3, inv = TRUE)
ID3359<- interarrival(ID3359, var = "Amt", p.cut = 0.3, inv = TRUE)
ID3360<- interarrival(ID3360, var = "Amt", p.cut = 0.3, inv = TRUE)
ID3361<- interarrival(ID3361, var = "Amt", p.cut = 0.3, inv = TRUE)
ID3362<- interarrival(ID3362, var = "Amt", p.cut = 0.3, inv = TRUE)
ID3363<- interarrival(ID3363, var = "Amt", p.cut = 0.3, inv = TRUE)
ID3364<- interarrival(ID3364, var = "Amt", p.cut = 0.3, inv = TRUE)
ID3365<- interarrival(ID3365, var = "Amt", p.cut = 0.3, inv = TRUE)
ID3366<- interarrival(ID3366, var = "Amt", p.cut = 0.3, inv = TRUE)
ID3367<- interarrival(ID3367, var = "Amt", p.cut = 0.3, inv = TRUE)
ID3368<- interarrival(ID3368, var = "Amt", p.cut = 0.3, inv = TRUE)
ID3369<- interarrival(ID3369, var = "Amt", p.cut = 0.3, inv = TRUE)
ID3370<- interarrival(ID3370, var = "Amt", p.cut = 0.3, inv = TRUE)
ID3371<- interarrival(ID3371, var = "Amt", p.cut = 0.3, inv = TRUE)
ID3372<- interarrival(ID3372, var = "Amt", p.cut = 0.3, inv = TRUE)
ID3373<- interarrival(ID3373, var = "Amt", p.cut = 0.3, inv = TRUE)
ID3374<- interarrival(ID3374, var = "Amt", p.cut = 0.3, inv = TRUE)
ID3375<- interarrival(ID3375, var = "Amt", p.cut = 0.3, inv = TRUE)
ID3376<- interarrival(ID3376, var = "Amt", p.cut = 0.3, inv = TRUE)
ID3377<- interarrival(ID3377, var = "Amt", p.cut = 0.3, inv = TRUE)
ID3378<- interarrival(ID3378, var = "Amt", p.cut = 0.3, inv = TRUE)
ID3379<- interarrival(ID3379, var = "Amt", p.cut = 0.3, inv = TRUE)
ID3380<- interarrival(ID3380, var = "Amt", p.cut = 0.3, inv = TRUE)
ID3381<- interarrival(ID3381, var = "Amt", p.cut = 0.3, inv = TRUE)
ID3382<- interarrival(ID3382, var = "Amt", p.cut = 0.3, inv = TRUE)
ID3383<- interarrival(ID3383, var = "Amt", p.cut = 0.3, inv = TRUE)
ID3384<- interarrival(ID3384, var = "Amt", p.cut = 0.3, inv = TRUE)
ID3385<- interarrival(ID3385, var = "Amt", p.cut = 0.3, inv = TRUE)
ID3386<- interarrival(ID3386, var = "Amt", p.cut = 0.3, inv = TRUE)
ID3387<- interarrival(ID3387, var = "Amt", p.cut = 0.3, inv = TRUE)
ID3388<- interarrival(ID3388, var = "Amt", p.cut = 0.3, inv = TRUE)
ID3389<- interarrival(ID3389, var = "Amt", p.cut = 0.3, inv = TRUE)
ID3390<- interarrival(ID3390, var = "Amt", p.cut = 0.3, inv = TRUE)
ID3391<- interarrival(ID3391, var = "Amt", p.cut = 0.3, inv = TRUE)
ID3392<- interarrival(ID3392, var = "Amt", p.cut = 0.3, inv = TRUE)
ID3393<- interarrival(ID3393, var = "Amt", p.cut = 0.3, inv = TRUE)
ID3394<- interarrival(ID3394, var = "Amt", p.cut = 0.3, inv = TRUE)
ID3395<- interarrival(ID3395, var = "Amt", p.cut = 0.3, inv = TRUE)
ID3396<- interarrival(ID3396, var = "Amt", p.cut = 0.3, inv = TRUE)
ID3397<- interarrival(ID3397, var = "Amt", p.cut = 0.3, inv = TRUE)
ID3398<- interarrival(ID3398, var = "Amt", p.cut = 0.3, inv = TRUE)
ID3399<- interarrival(ID3399, var = "Amt", p.cut = 0.3, inv = TRUE)
ID3400<- interarrival(ID3400, var = "Amt", p.cut = 0.3, inv = TRUE)
ID3401<- interarrival(ID3401, var = "Amt", p.cut = 0.3, inv = TRUE)
ID3402<- interarrival(ID3402, var = "Amt", p.cut = 0.3, inv = TRUE)
ID3403<- interarrival(ID3403, var = "Amt", p.cut = 0.3, inv = TRUE)
ID3404<- interarrival(ID3404, var = "Amt", p.cut = 0.3, inv = TRUE)
ID3405<- interarrival(ID3405, var = "Amt", p.cut = 0.3, inv = TRUE)
ID3406<- interarrival(ID3406, var = "Amt", p.cut = 0.3, inv = TRUE)
ID3407<- interarrival(ID3407, var = "Amt", p.cut = 0.3, inv = TRUE)
ID3408<- interarrival(ID3408, var = "Amt", p.cut = 0.3, inv = TRUE)
ID3409<- interarrival(ID3409, var = "Amt", p.cut = 0.3, inv = TRUE)
ID3410<- interarrival(ID3410, var = "Amt", p.cut = 0.3, inv = TRUE)
ID3411<- interarrival(ID3411, var = "Amt", p.cut = 0.3, inv = TRUE)
ID3412<- interarrival(ID3412, var = "Amt", p.cut = 0.3, inv = TRUE)
ID3413<- interarrival(ID3413, var = "Amt", p.cut = 0.3, inv = TRUE)
ID3414<- interarrival(ID3414, var = "Amt", p.cut = 0.3, inv = TRUE)
ID3415<- interarrival(ID3415, var = "Amt", p.cut = 0.3, inv = TRUE)
ID3416<- interarrival(ID3416, var = "Amt", p.cut = 0.3, inv = TRUE)
ID3417<- interarrival(ID3417, var = "Amt", p.cut = 0.3, inv = TRUE)
ID3418<- interarrival(ID3418, var = "Amt", p.cut = 0.3, inv = TRUE)
ID3419<- interarrival(ID3419, var = "Amt", p.cut = 0.3, inv = TRUE)
ID3420<- interarrival(ID3420, var = "Amt", p.cut = 0.3, inv = TRUE)
ID3421<- interarrival(ID3421, var = "Amt", p.cut = 0.3, inv = TRUE)
ID3422<- interarrival(ID3422, var = "Amt", p.cut = 0.3, inv = TRUE)
ID3423<- interarrival(ID3423, var = "Amt", p.cut = 0.3, inv = TRUE)
ID3424<- interarrival(ID3424, var = "Amt", p.cut = 0.3, inv = TRUE)
ID3425<- interarrival(ID3425, var = "Amt", p.cut = 0.3, inv = TRUE)
ID3426<- interarrival(ID3426, var = "Amt", p.cut = 0.3, inv = TRUE)
ID3427<- interarrival(ID3427, var = "Amt", p.cut = 0.3, inv = TRUE)
ID3428<- interarrival(ID3428, var = "Amt", p.cut = 0.3, inv = TRUE)
ID3429<- interarrival(ID3429, var = "Amt", p.cut = 0.3, inv = TRUE)
ID3430<- interarrival(ID3430, var = "Amt", p.cut = 0.3, inv = TRUE)
ID3431<- interarrival(ID3431, var = "Amt", p.cut = 0.3, inv = TRUE)
ID3432<- interarrival(ID3432, var = "Amt", p.cut = 0.3, inv = TRUE)
ID3433<- interarrival(ID3433, var = "Amt", p.cut = 0.3, inv = TRUE)
ID3434<- interarrival(ID3434, var = "Amt", p.cut = 0.3, inv = TRUE)
ID3435<- interarrival(ID3435, var = "Amt", p.cut = 0.3, inv = TRUE)
ID3436<- interarrival(ID3436, var = "Amt", p.cut = 0.3, inv = TRUE)
ID3437<- interarrival(ID3437, var = "Amt", p.cut = 0.3, inv = TRUE)
ID3438<- interarrival(ID3438, var = "Amt", p.cut = 0.3, inv = TRUE)
ID3439<- interarrival(ID3439, var = "Amt", p.cut = 0.3, inv = TRUE)
ID3440<- interarrival(ID3440, var = "Amt", p.cut = 0.3, inv = TRUE)
ID3441<- interarrival(ID3441, var = "Amt", p.cut = 0.3, inv = TRUE)
ID3442<- interarrival(ID3442, var = "Amt", p.cut = 0.3, inv = TRUE)
ID3443<- interarrival(ID3443, var = "Amt", p.cut = 0.3, inv = TRUE)
ID3444<- interarrival(ID3444, var = "Amt", p.cut = 0.3, inv = TRUE)
ID3445<- interarrival(ID3445, var = "Amt", p.cut = 0.3, inv = TRUE)
ID3446<- interarrival(ID3446, var = "Amt", p.cut = 0.3, inv = TRUE)
ID3447<- interarrival(ID3447, var = "Amt", p.cut = 0.3, inv = TRUE)
ID3448<- interarrival(ID3448, var = "Amt", p.cut = 0.3, inv = TRUE)
ID3449<- interarrival(ID3449, var = "Amt", p.cut = 0.3, inv = TRUE)
ID3450<- interarrival(ID3450, var = "Amt", p.cut = 0.3, inv = TRUE)
ID3451<- interarrival(ID3451, var = "Amt", p.cut = 0.3, inv = TRUE)
ID3452<- interarrival(ID3452, var = "Amt", p.cut = 0.3, inv = TRUE)
ID3453<- interarrival(ID3453, var = "Amt", p.cut = 0.3, inv = TRUE)
ID3454<- interarrival(ID3454, var = "Amt", p.cut = 0.3, inv = TRUE)
ID3455<- interarrival(ID3455, var = "Amt", p.cut = 0.3, inv = TRUE)
ID3456<- interarrival(ID3456, var = "Amt", p.cut = 0.3, inv = TRUE)
ID3457<- interarrival(ID3457, var = "Amt", p.cut = 0.3, inv = TRUE)
ID3458<- interarrival(ID3458, var = "Amt", p.cut = 0.3, inv = TRUE)
ID3459<- interarrival(ID3459, var = "Amt", p.cut = 0.3, inv = TRUE)
ID3460<- interarrival(ID3460, var = "Amt", p.cut = 0.3, inv = TRUE)
ID3461<- interarrival(ID3461, var = "Amt", p.cut = 0.3, inv = TRUE)
ID3462<- interarrival(ID3462, var = "Amt", p.cut = 0.3, inv = TRUE)
ID3463<- interarrival(ID3463, var = "Amt", p.cut = 0.3, inv = TRUE)
ID3464<- interarrival(ID3464, var = "Amt", p.cut = 0.3, inv = TRUE)
ID3465<- interarrival(ID3465, var = "Amt", p.cut = 0.3, inv = TRUE)
ID3466<- interarrival(ID3466, var = "Amt", p.cut = 0.3, inv = TRUE)
ID3467<- interarrival(ID3467, var = "Amt", p.cut = 0.3, inv = TRUE)
ID3468<- interarrival(ID3468, var = "Amt", p.cut = 0.3, inv = TRUE)
ID3469<- interarrival(ID3469, var = "Amt", p.cut = 0.3, inv = TRUE)
ID3470<- interarrival(ID3470, var = "Amt", p.cut = 0.3, inv = TRUE)
ID3471<- interarrival(ID3471, var = "Amt", p.cut = 0.3, inv = TRUE)
ID3472<- interarrival(ID3472, var = "Amt", p.cut = 0.3, inv = TRUE)
ID3473<- interarrival(ID3473, var = "Amt", p.cut = 0.3, inv = TRUE)
ID3474<- interarrival(ID3474, var = "Amt", p.cut = 0.3, inv = TRUE)
ID3475<- interarrival(ID3475, var = "Amt", p.cut = 0.3, inv = TRUE)
ID3476<- interarrival(ID3476, var = "Amt", p.cut = 0.3, inv = TRUE)
ID3477<- interarrival(ID3477, var = "Amt", p.cut = 0.3, inv = TRUE)
ID3478<- interarrival(ID3478, var = "Amt", p.cut = 0.3, inv = TRUE)
ID3479<- interarrival(ID3479, var = "Amt", p.cut = 0.3, inv = TRUE)
ID3480<- interarrival(ID3480, var = "Amt", p.cut = 0.3, inv = TRUE)
ID3481<- interarrival(ID3481, var = "Amt", p.cut = 0.3, inv = TRUE)
ID3482<- interarrival(ID3482, var = "Amt", p.cut = 0.3, inv = TRUE)
ID3483<- interarrival(ID3483, var = "Amt", p.cut = 0.3, inv = TRUE)
ID3484<- interarrival(ID3484, var = "Amt", p.cut = 0.3, inv = TRUE)
ID3485<- interarrival(ID3485, var = "Amt", p.cut = 0.3, inv = TRUE)
ID3486<- interarrival(ID3486, var = "Amt", p.cut = 0.3, inv = TRUE)
ID3487<- interarrival(ID3487, var = "Amt", p.cut = 0.3, inv = TRUE)
ID3488<- interarrival(ID3488, var = "Amt", p.cut = 0.3, inv = TRUE)
ID3489<- interarrival(ID3489, var = "Amt", p.cut = 0.3, inv = TRUE)
ID3490<- interarrival(ID3490, var = "Amt", p.cut = 0.3, inv = TRUE)
ID3491<- interarrival(ID3491, var = "Amt", p.cut = 0.3, inv = TRUE)
ID3492<- interarrival(ID3492, var = "Amt", p.cut = 0.3, inv = TRUE)
ID3493<- interarrival(ID3493, var = "Amt", p.cut = 0.3, inv = TRUE)
ID3494<- interarrival(ID3494, var = "Amt", p.cut = 0.3, inv = TRUE)
ID3495<- interarrival(ID3495, var = "Amt", p.cut = 0.3, inv = TRUE)
ID3496<- interarrival(ID3496, var = "Amt", p.cut = 0.3, inv = TRUE)
ID3497<- interarrival(ID3497, var = "Amt", p.cut = 0.3, inv = TRUE)
ID3498<- interarrival(ID3498, var = "Amt", p.cut = 0.3, inv = TRUE)
ID3499<- interarrival(ID3499, var = "Amt", p.cut = 0.3, inv = TRUE)
ID3500<- interarrival(ID3500, var = "Amt", p.cut = 0.3, inv = TRUE)
ID3501<- interarrival(ID3501, var = "Amt", p.cut = 0.3, inv = TRUE)
ID3502<- interarrival(ID3502, var = "Amt", p.cut = 0.3, inv = TRUE)
ID3503<- interarrival(ID3503, var = "Amt", p.cut = 0.3, inv = TRUE)
ID3504<- interarrival(ID3504, var = "Amt", p.cut = 0.3, inv = TRUE)
ID3505<- interarrival(ID3505, var = "Amt", p.cut = 0.3, inv = TRUE)
ID3506<- interarrival(ID3506, var = "Amt", p.cut = 0.3, inv = TRUE)
ID3507<- interarrival(ID3507, var = "Amt", p.cut = 0.3, inv = TRUE)
ID3508<- interarrival(ID3508, var = "Amt", p.cut = 0.3, inv = TRUE)
ID3509<- interarrival(ID3509, var = "Amt", p.cut = 0.3, inv = TRUE)
ID3510<- interarrival(ID3510, var = "Amt", p.cut = 0.3, inv = TRUE)
ID3511<- interarrival(ID3511, var = "Amt", p.cut = 0.3, inv = TRUE)
ID3512<- interarrival(ID3512, var = "Amt", p.cut = 0.3, inv = TRUE)
ID3513<- interarrival(ID3513, var = "Amt", p.cut = 0.3, inv = TRUE)
ID3514<- interarrival(ID3514, var = "Amt", p.cut = 0.3, inv = TRUE)
ID3515<- interarrival(ID3515, var = "Amt", p.cut = 0.3, inv = TRUE)
ID3516<- interarrival(ID3516, var = "Amt", p.cut = 0.3, inv = TRUE)
ID3517<- interarrival(ID3517, var = "Amt", p.cut = 0.3, inv = TRUE)
ID3518<- interarrival(ID3518, var = "Amt", p.cut = 0.3, inv = TRUE)
ID3519<- interarrival(ID3519, var = "Amt", p.cut = 0.3, inv = TRUE)
ID3520<- interarrival(ID3520, var = "Amt", p.cut = 0.3, inv = TRUE)
ID3521<- interarrival(ID3521, var = "Amt", p.cut = 0.3, inv = TRUE)
ID3522<- interarrival(ID3522, var = "Amt", p.cut = 0.3, inv = TRUE)
ID3523<- interarrival(ID3523, var = "Amt", p.cut = 0.3, inv = TRUE)
ID3524<- interarrival(ID3524, var = "Amt", p.cut = 0.3, inv = TRUE)
ID3525<- interarrival(ID3525, var = "Amt", p.cut = 0.3, inv = TRUE)
ID3526<- interarrival(ID3526, var = "Amt", p.cut = 0.3, inv = TRUE)
ID3527<- interarrival(ID3527, var = "Amt", p.cut = 0.3, inv = TRUE)
ID3528<- interarrival(ID3528, var = "Amt", p.cut = 0.3, inv = TRUE)
ID3529<- interarrival(ID3529, var = "Amt", p.cut = 0.3, inv = TRUE)
ID3530<- interarrival(ID3530, var = "Amt", p.cut = 0.3, inv = TRUE)
ID3531<- interarrival(ID3531, var = "Amt", p.cut = 0.3, inv = TRUE)
ID3532<- interarrival(ID3532, var = "Amt", p.cut = 0.3, inv = TRUE)
ID3533<- interarrival(ID3533, var = "Amt", p.cut = 0.3, inv = TRUE)
ID3534<- interarrival(ID3534, var = "Amt", p.cut = 0.3, inv = TRUE)
ID3535<- interarrival(ID3535, var = "Amt", p.cut = 0.3, inv = TRUE)
ID3536<- interarrival(ID3536, var = "Amt", p.cut = 0.3, inv = TRUE)
ID3537<- interarrival(ID3537, var = "Amt", p.cut = 0.3, inv = TRUE)
ID3538<- interarrival(ID3538, var = "Amt", p.cut = 0.3, inv = TRUE)
ID3539<- interarrival(ID3539, var = "Amt", p.cut = 0.3, inv = TRUE)
ID3540<- interarrival(ID3540, var = "Amt", p.cut = 0.3, inv = TRUE)
ID3541<- interarrival(ID3541, var = "Amt", p.cut = 0.3, inv = TRUE)
ID3542<- interarrival(ID3542, var = "Amt", p.cut = 0.3, inv = TRUE)
ID3543<- interarrival(ID3543, var = "Amt", p.cut = 0.3, inv = TRUE)
ID3544<- interarrival(ID3544, var = "Amt", p.cut = 0.3, inv = TRUE)
ID3545<- interarrival(ID3545, var = "Amt", p.cut = 0.3, inv = TRUE)
ID3546<- interarrival(ID3546, var = "Amt", p.cut = 0.3, inv = TRUE)
ID3547<- interarrival(ID3547, var = "Amt", p.cut = 0.3, inv = TRUE)
ID3548<- interarrival(ID3548, var = "Amt", p.cut = 0.3, inv = TRUE)
ID3549<- interarrival(ID3549, var = "Amt", p.cut = 0.3, inv = TRUE)
ID3550<- interarrival(ID3550, var = "Amt", p.cut = 0.3, inv = TRUE)
ID3551<- interarrival(ID3551, var = "Amt", p.cut = 0.3, inv = TRUE)
ID3552<- interarrival(ID3552, var = "Amt", p.cut = 0.3, inv = TRUE)
ID3553<- interarrival(ID3553, var = "Amt", p.cut = 0.3, inv = TRUE)
ID3554<- interarrival(ID3554, var = "Amt", p.cut = 0.3, inv = TRUE)
ID3555<- interarrival(ID3555, var = "Amt", p.cut = 0.3, inv = TRUE)
ID3556<- interarrival(ID3556, var = "Amt", p.cut = 0.3, inv = TRUE)
ID3557<- interarrival(ID3557, var = "Amt", p.cut = 0.3, inv = TRUE)
ID3558<- interarrival(ID3558, var = "Amt", p.cut = 0.3, inv = TRUE)
ID3559<- interarrival(ID3559, var = "Amt", p.cut = 0.3, inv = TRUE)
ID3560<- interarrival(ID3560, var = "Amt", p.cut = 0.3, inv = TRUE)
ID3561<- interarrival(ID3561, var = "Amt", p.cut = 0.3, inv = TRUE)
ID3562<- interarrival(ID3562, var = "Amt", p.cut = 0.3, inv = TRUE)
ID3563<- interarrival(ID3563, var = "Amt", p.cut = 0.3, inv = TRUE)
ID3564<- interarrival(ID3564, var = "Amt", p.cut = 0.3, inv = TRUE)
ID3565<- interarrival(ID3565, var = "Amt", p.cut = 0.3, inv = TRUE)
ID3566<- interarrival(ID3566, var = "Amt", p.cut = 0.3, inv = TRUE)
ID3567<- interarrival(ID3567, var = "Amt", p.cut = 0.3, inv = TRUE)
ID3568<- interarrival(ID3568, var = "Amt", p.cut = 0.3, inv = TRUE)
ID3569<- interarrival(ID3569, var = "Amt", p.cut = 0.3, inv = TRUE)
ID3570<- interarrival(ID3570, var = "Amt", p.cut = 0.3, inv = TRUE)
ID3571<- interarrival(ID3571, var = "Amt", p.cut = 0.3, inv = TRUE)
ID3572<- interarrival(ID3572, var = "Amt", p.cut = 0.3, inv = TRUE)
ID3573<- interarrival(ID3573, var = "Amt", p.cut = 0.3, inv = TRUE)
ID3574<- interarrival(ID3574, var = "Amt", p.cut = 0.3, inv = TRUE)
ID3575<- interarrival(ID3575, var = "Amt", p.cut = 0.3, inv = TRUE)
ID3576<- interarrival(ID3576, var = "Amt", p.cut = 0.3, inv = TRUE)
ID3577<- interarrival(ID3577, var = "Amt", p.cut = 0.3, inv = TRUE)
ID3578<- interarrival(ID3578, var = "Amt", p.cut = 0.3, inv = TRUE)
ID3579<- interarrival(ID3579, var = "Amt", p.cut = 0.3, inv = TRUE)
ID3580<- interarrival(ID3580, var = "Amt", p.cut = 0.3, inv = TRUE)
ID3581<- interarrival(ID3581, var = "Amt", p.cut = 0.3, inv = TRUE)
ID3582<- interarrival(ID3582, var = "Amt", p.cut = 0.3, inv = TRUE)
ID3583<- interarrival(ID3583, var = "Amt", p.cut = 0.3, inv = TRUE)
ID3584<- interarrival(ID3584, var = "Amt", p.cut = 0.3, inv = TRUE)
ID3585<- interarrival(ID3585, var = "Amt", p.cut = 0.3, inv = TRUE)
ID3586<- interarrival(ID3586, var = "Amt", p.cut = 0.3, inv = TRUE)
ID3587<- interarrival(ID3587, var = "Amt", p.cut = 0.3, inv = TRUE)
ID3588<- interarrival(ID3588, var = "Amt", p.cut = 0.3, inv = TRUE)
ID3589<- interarrival(ID3589, var = "Amt", p.cut = 0.3, inv = TRUE)
ID3590<- interarrival(ID3590, var = "Amt", p.cut = 0.3, inv = TRUE)
ID3591<- interarrival(ID3591, var = "Amt", p.cut = 0.3, inv = TRUE)
ID3592<- interarrival(ID3592, var = "Amt", p.cut = 0.3, inv = TRUE)
ID3593<- interarrival(ID3593, var = "Amt", p.cut = 0.3, inv = TRUE)
ID3594<- interarrival(ID3594, var = "Amt", p.cut = 0.3, inv = TRUE)
ID3595<- interarrival(ID3595, var = "Amt", p.cut = 0.3, inv = TRUE)
ID3596<- interarrival(ID3596, var = "Amt", p.cut = 0.3, inv = TRUE)
ID3597<- interarrival(ID3597, var = "Amt", p.cut = 0.3, inv = TRUE)
ID3598<- interarrival(ID3598, var = "Amt", p.cut = 0.3, inv = TRUE)
ID3599<- interarrival(ID3599, var = "Amt", p.cut = 0.3, inv = TRUE)
ID3600<- interarrival(ID3600, var = "Amt", p.cut = 0.3, inv = TRUE)
ID3601<- interarrival(ID3601, var = "Amt", p.cut = 0.3, inv = TRUE)
ID3602<- interarrival(ID3602, var = "Amt", p.cut = 0.3, inv = TRUE)
ID3603<- interarrival(ID3603, var = "Amt", p.cut = 0.3, inv = TRUE)
ID3604<- interarrival(ID3604, var = "Amt", p.cut = 0.3, inv = TRUE)
ID3605<- interarrival(ID3605, var = "Amt", p.cut = 0.3, inv = TRUE)
ID3606<- interarrival(ID3606, var = "Amt", p.cut = 0.3, inv = TRUE)
ID3607<- interarrival(ID3607, var = "Amt", p.cut = 0.3, inv = TRUE)
ID3608<- interarrival(ID3608, var = "Amt", p.cut = 0.3, inv = TRUE)
ID3609<- interarrival(ID3609, var = "Amt", p.cut = 0.3, inv = TRUE)
ID3610<- interarrival(ID3610, var = "Amt", p.cut = 0.3, inv = TRUE)
ID3611<- interarrival(ID3611, var = "Amt", p.cut = 0.3, inv = TRUE)
ID3612<- interarrival(ID3612, var = "Amt", p.cut = 0.3, inv = TRUE)
ID3613<- interarrival(ID3613, var = "Amt", p.cut = 0.3, inv = TRUE)
ID3614<- interarrival(ID3614, var = "Amt", p.cut = 0.3, inv = TRUE)
ID3615<- interarrival(ID3615, var = "Amt", p.cut = 0.3, inv = TRUE)
ID3616<- interarrival(ID3616, var = "Amt", p.cut = 0.3, inv = TRUE)
ID3617<- interarrival(ID3617, var = "Amt", p.cut = 0.3, inv = TRUE)
ID3618<- interarrival(ID3618, var = "Amt", p.cut = 0.3, inv = TRUE)
ID3619<- interarrival(ID3619, var = "Amt", p.cut = 0.3, inv = TRUE)
ID3620<- interarrival(ID3620, var = "Amt", p.cut = 0.3, inv = TRUE)
ID3621<- interarrival(ID3621, var = "Amt", p.cut = 0.3, inv = TRUE)
ID3622<- interarrival(ID3622, var = "Amt", p.cut = 0.3, inv = TRUE)
ID3623<- interarrival(ID3623, var = "Amt", p.cut = 0.3, inv = TRUE)
ID3624<- interarrival(ID3624, var = "Amt", p.cut = 0.3, inv = TRUE)
ID3625<- interarrival(ID3625, var = "Amt", p.cut = 0.3, inv = TRUE)
ID3626<- interarrival(ID3626, var = "Amt", p.cut = 0.3, inv = TRUE)
ID3627<- interarrival(ID3627, var = "Amt", p.cut = 0.3, inv = TRUE)
ID3628<- interarrival(ID3628, var = "Amt", p.cut = 0.3, inv = TRUE)
ID3629<- interarrival(ID3629, var = "Amt", p.cut = 0.3, inv = TRUE)
ID3630<- interarrival(ID3630, var = "Amt", p.cut = 0.3, inv = TRUE)
ID3631<- interarrival(ID3631, var = "Amt", p.cut = 0.3, inv = TRUE)
ID3632<- interarrival(ID3632, var = "Amt", p.cut = 0.3, inv = TRUE)
ID3633<- interarrival(ID3633, var = "Amt", p.cut = 0.3, inv = TRUE)
ID3634<- interarrival(ID3634, var = "Amt", p.cut = 0.3, inv = TRUE)
ID3635<- interarrival(ID3635, var = "Amt", p.cut = 0.3, inv = TRUE)
ID3636<- interarrival(ID3636, var = "Amt", p.cut = 0.3, inv = TRUE)
ID3637<- interarrival(ID3637, var = "Amt", p.cut = 0.3, inv = TRUE)
ID3638<- interarrival(ID3638, var = "Amt", p.cut = 0.3, inv = TRUE)
ID3639<- interarrival(ID3639, var = "Amt", p.cut = 0.3, inv = TRUE)
ID3640<- interarrival(ID3640, var = "Amt", p.cut = 0.3, inv = TRUE)
ID3641<- interarrival(ID3641, var = "Amt", p.cut = 0.3, inv = TRUE)
ID3642<- interarrival(ID3642, var = "Amt", p.cut = 0.3, inv = TRUE)
ID3643<- interarrival(ID3643, var = "Amt", p.cut = 0.3, inv = TRUE)
ID3644<- interarrival(ID3644, var = "Amt", p.cut = 0.3, inv = TRUE)
ID3645<- interarrival(ID3645, var = "Amt", p.cut = 0.3, inv = TRUE)
ID3646<- interarrival(ID3646, var = "Amt", p.cut = 0.3, inv = TRUE)
ID3647<- interarrival(ID3647, var = "Amt", p.cut = 0.3, inv = TRUE)
ID3648<- interarrival(ID3648, var = "Amt", p.cut = 0.3, inv = TRUE)
ID3649<- interarrival(ID3649, var = "Amt", p.cut = 0.3, inv = TRUE)
ID3650<- interarrival(ID3650, var = "Amt", p.cut = 0.3, inv = TRUE)
ID3651<- interarrival(ID3651, var = "Amt", p.cut = 0.3, inv = TRUE)
ID3652<- interarrival(ID3652, var = "Amt", p.cut = 0.3, inv = TRUE)
ID3653<- interarrival(ID3653, var = "Amt", p.cut = 0.3, inv = TRUE)
ID3654<- interarrival(ID3654, var = "Amt", p.cut = 0.3, inv = TRUE)
ID3655<- interarrival(ID3655, var = "Amt", p.cut = 0.3, inv = TRUE)
ID3656<- interarrival(ID3656, var = "Amt", p.cut = 0.3, inv = TRUE)
ID3657<- interarrival(ID3657, var = "Amt", p.cut = 0.3, inv = TRUE)
ID3658<- interarrival(ID3658, var = "Amt", p.cut = 0.3, inv = TRUE)
ID3659<- interarrival(ID3659, var = "Amt", p.cut = 0.3, inv = TRUE)
ID3660<- interarrival(ID3660, var = "Amt", p.cut = 0.3, inv = TRUE)
ID3661<- interarrival(ID3661, var = "Amt", p.cut = 0.3, inv = TRUE)
ID3662<- interarrival(ID3662, var = "Amt", p.cut = 0.3, inv = TRUE)
ID3663<- interarrival(ID3663, var = "Amt", p.cut = 0.3, inv = TRUE)
ID3664<- interarrival(ID3664, var = "Amt", p.cut = 0.3, inv = TRUE)
ID3665<- interarrival(ID3665, var = "Amt", p.cut = 0.3, inv = TRUE)
ID3666<- interarrival(ID3666, var = "Amt", p.cut = 0.3, inv = TRUE)
ID3667<- interarrival(ID3667, var = "Amt", p.cut = 0.3, inv = TRUE)
ID3668<- interarrival(ID3668, var = "Amt", p.cut = 0.3, inv = TRUE)
ID3669<- interarrival(ID3669, var = "Amt", p.cut = 0.3, inv = TRUE)
ID3670<- interarrival(ID3670, var = "Amt", p.cut = 0.3, inv = TRUE)
ID3671<- interarrival(ID3671, var = "Amt", p.cut = 0.3, inv = TRUE)
ID3672<- interarrival(ID3672, var = "Amt", p.cut = 0.3, inv = TRUE)
ID3673<- interarrival(ID3673, var = "Amt", p.cut = 0.3, inv = TRUE)
ID3674<- interarrival(ID3674, var = "Amt", p.cut = 0.3, inv = TRUE)
ID3675<- interarrival(ID3675, var = "Amt", p.cut = 0.3, inv = TRUE)
ID3676<- interarrival(ID3676, var = "Amt", p.cut = 0.3, inv = TRUE)
ID3677<- interarrival(ID3677, var = "Amt", p.cut = 0.3, inv = TRUE)
ID3678<- interarrival(ID3678, var = "Amt", p.cut = 0.3, inv = TRUE)
ID3679<- interarrival(ID3679, var = "Amt", p.cut = 0.3, inv = TRUE)
ID3680<- interarrival(ID3680, var = "Amt", p.cut = 0.3, inv = TRUE)
ID3681<- interarrival(ID3681, var = "Amt", p.cut = 0.3, inv = TRUE)
ID3682<- interarrival(ID3682, var = "Amt", p.cut = 0.3, inv = TRUE)
ID3683<- interarrival(ID3683, var = "Amt", p.cut = 0.3, inv = TRUE)
ID3684<- interarrival(ID3684, var = "Amt", p.cut = 0.3, inv = TRUE)
ID3685<- interarrival(ID3685, var = "Amt", p.cut = 0.3, inv = TRUE)
ID3686<- interarrival(ID3686, var = "Amt", p.cut = 0.3, inv = TRUE)
ID3687<- interarrival(ID3687, var = "Amt", p.cut = 0.3, inv = TRUE)
ID3688<- interarrival(ID3688, var = "Amt", p.cut = 0.3, inv = TRUE)
ID3689<- interarrival(ID3689, var = "Amt", p.cut = 0.3, inv = TRUE)
ID3690<- interarrival(ID3690, var = "Amt", p.cut = 0.3, inv = TRUE)
ID3691<- interarrival(ID3691, var = "Amt", p.cut = 0.3, inv = TRUE)
ID3692<- interarrival(ID3692, var = "Amt", p.cut = 0.3, inv = TRUE)
ID3693<- interarrival(ID3693, var = "Amt", p.cut = 0.3, inv = TRUE)
ID3694<- interarrival(ID3694, var = "Amt", p.cut = 0.3, inv = TRUE)
ID3695<- interarrival(ID3695, var = "Amt", p.cut = 0.3, inv = TRUE)
ID3696<- interarrival(ID3696, var = "Amt", p.cut = 0.3, inv = TRUE)
ID3697<- interarrival(ID3697, var = "Amt", p.cut = 0.3, inv = TRUE)
ID3698<- interarrival(ID3698, var = "Amt", p.cut = 0.3, inv = TRUE)
ID3699<- interarrival(ID3699, var = "Amt", p.cut = 0.3, inv = TRUE)
ID3700<- interarrival(ID3700, var = "Amt", p.cut = 0.3, inv = TRUE)
ID3701<- interarrival(ID3701, var = "Amt", p.cut = 0.3, inv = TRUE)
ID3702<- interarrival(ID3702, var = "Amt", p.cut = 0.3, inv = TRUE)
ID3703<- interarrival(ID3703, var = "Amt", p.cut = 0.3, inv = TRUE)
ID3704<- interarrival(ID3704, var = "Amt", p.cut = 0.3, inv = TRUE)
ID3705<- interarrival(ID3705, var = "Amt", p.cut = 0.3, inv = TRUE)
ID3706<- interarrival(ID3706, var = "Amt", p.cut = 0.3, inv = TRUE)
ID3707<- interarrival(ID3707, var = "Amt", p.cut = 0.3, inv = TRUE)
ID3708<- interarrival(ID3708, var = "Amt", p.cut = 0.3, inv = TRUE)
ID3709<- interarrival(ID3709, var = "Amt", p.cut = 0.3, inv = TRUE)
ID3710<- interarrival(ID3710, var = "Amt", p.cut = 0.3, inv = TRUE)
ID3711<- interarrival(ID3711, var = "Amt", p.cut = 0.3, inv = TRUE)
ID3712<- interarrival(ID3712, var = "Amt", p.cut = 0.3, inv = TRUE)
ID3713<- interarrival(ID3713, var = "Amt", p.cut = 0.3, inv = TRUE)
ID3714<- interarrival(ID3714, var = "Amt", p.cut = 0.3, inv = TRUE)
ID3715<- interarrival(ID3715, var = "Amt", p.cut = 0.3, inv = TRUE)
ID3716<- interarrival(ID3716, var = "Amt", p.cut = 0.3, inv = TRUE)
ID3717<- interarrival(ID3717, var = "Amt", p.cut = 0.3, inv = TRUE)
ID3718<- interarrival(ID3718, var = "Amt", p.cut = 0.3, inv = TRUE)
ID3719<- interarrival(ID3719, var = "Amt", p.cut = 0.3, inv = TRUE)
ID3720<- interarrival(ID3720, var = "Amt", p.cut = 0.3, inv = TRUE)
ID3721<- interarrival(ID3721, var = "Amt", p.cut = 0.3, inv = TRUE)
ID3722<- interarrival(ID3722, var = "Amt", p.cut = 0.3, inv = TRUE)
ID3723<- interarrival(ID3723, var = "Amt", p.cut = 0.3, inv = TRUE)
ID3724<- interarrival(ID3724, var = "Amt", p.cut = 0.3, inv = TRUE)
ID3725<- interarrival(ID3725, var = "Amt", p.cut = 0.3, inv = TRUE)
ID3726<- interarrival(ID3726, var = "Amt", p.cut = 0.3, inv = TRUE)
ID3727<- interarrival(ID3727, var = "Amt", p.cut = 0.3, inv = TRUE)
ID3728<- interarrival(ID3728, var = "Amt", p.cut = 0.3, inv = TRUE)
ID3729<- interarrival(ID3729, var = "Amt", p.cut = 0.3, inv = TRUE)
ID3730<- interarrival(ID3730, var = "Amt", p.cut = 0.3, inv = TRUE)
ID3731<- interarrival(ID3731, var = "Amt", p.cut = 0.3, inv = TRUE)
ID3732<- interarrival(ID3732, var = "Amt", p.cut = 0.3, inv = TRUE)
ID3733<- interarrival(ID3733, var = "Amt", p.cut = 0.3, inv = TRUE)
ID3734<- interarrival(ID3734, var = "Amt", p.cut = 0.3, inv = TRUE)
ID3735<- interarrival(ID3735, var = "Amt", p.cut = 0.3, inv = TRUE)
ID3736<- interarrival(ID3736, var = "Amt", p.cut = 0.3, inv = TRUE)
ID3737<- interarrival(ID3737, var = "Amt", p.cut = 0.3, inv = TRUE)
ID3738<- interarrival(ID3738, var = "Amt", p.cut = 0.3, inv = TRUE)
ID3739<- interarrival(ID3739, var = "Amt", p.cut = 0.3, inv = TRUE)
ID3740<- interarrival(ID3740, var = "Amt", p.cut = 0.3, inv = TRUE)
ID3741<- interarrival(ID3741, var = "Amt", p.cut = 0.3, inv = TRUE)
ID3742<- interarrival(ID3742, var = "Amt", p.cut = 0.3, inv = TRUE)
ID3743<- interarrival(ID3743, var = "Amt", p.cut = 0.3, inv = TRUE)
ID3744<- interarrival(ID3744, var = "Amt", p.cut = 0.3, inv = TRUE)
ID3745<- interarrival(ID3745, var = "Amt", p.cut = 0.3, inv = TRUE)
ID3746<- interarrival(ID3746, var = "Amt", p.cut = 0.3, inv = TRUE)
ID3747<- interarrival(ID3747, var = "Amt", p.cut = 0.3, inv = TRUE)
ID3748<- interarrival(ID3748, var = "Amt", p.cut = 0.3, inv = TRUE)
ID3749<- interarrival(ID3749, var = "Amt", p.cut = 0.3, inv = TRUE)
ID3750<- interarrival(ID3750, var = "Amt", p.cut = 0.3, inv = TRUE)
ID3751<- interarrival(ID3751, var = "Amt", p.cut = 0.3, inv = TRUE)
ID3752<- interarrival(ID3752, var = "Amt", p.cut = 0.3, inv = TRUE)
ID3753<- interarrival(ID3753, var = "Amt", p.cut = 0.3, inv = TRUE)
ID3754<- interarrival(ID3754, var = "Amt", p.cut = 0.3, inv = TRUE)
ID3755<- interarrival(ID3755, var = "Amt", p.cut = 0.3, inv = TRUE)
ID3756<- interarrival(ID3756, var = "Amt", p.cut = 0.3, inv = TRUE)
ID3757<- interarrival(ID3757, var = "Amt", p.cut = 0.3, inv = TRUE)
ID3758<- interarrival(ID3758, var = "Amt", p.cut = 0.3, inv = TRUE)
ID3759<- interarrival(ID3759, var = "Amt", p.cut = 0.3, inv = TRUE)
ID3760<- interarrival(ID3760, var = "Amt", p.cut = 0.3, inv = TRUE)
ID3761<- interarrival(ID3761, var = "Amt", p.cut = 0.3, inv = TRUE)
ID3762<- interarrival(ID3762, var = "Amt", p.cut = 0.3, inv = TRUE)
ID3763<- interarrival(ID3763, var = "Amt", p.cut = 0.3, inv = TRUE)
ID3764<- interarrival(ID3764, var = "Amt", p.cut = 0.3, inv = TRUE)
ID3765<- interarrival(ID3765, var = "Amt", p.cut = 0.3, inv = TRUE)
ID3766<- interarrival(ID3766, var = "Amt", p.cut = 0.3, inv = TRUE)
ID3767<- interarrival(ID3767, var = "Amt", p.cut = 0.3, inv = TRUE)
ID3768<- interarrival(ID3768, var = "Amt", p.cut = 0.3, inv = TRUE)
ID3769<- interarrival(ID3769, var = "Amt", p.cut = 0.3, inv = TRUE)
ID3770<- interarrival(ID3770, var = "Amt", p.cut = 0.3, inv = TRUE)
ID3771<- interarrival(ID3771, var = "Amt", p.cut = 0.3, inv = TRUE)
ID3772<- interarrival(ID3772, var = "Amt", p.cut = 0.3, inv = TRUE)
ID3773<- interarrival(ID3773, var = "Amt", p.cut = 0.3, inv = TRUE)
ID3774<- interarrival(ID3774, var = "Amt", p.cut = 0.3, inv = TRUE)
ID3775<- interarrival(ID3775, var = "Amt", p.cut = 0.3, inv = TRUE)
ID3776<- interarrival(ID3776, var = "Amt", p.cut = 0.3, inv = TRUE)
ID3777<- interarrival(ID3777, var = "Amt", p.cut = 0.3, inv = TRUE)
ID3778<- interarrival(ID3778, var = "Amt", p.cut = 0.3, inv = TRUE)
ID3779<- interarrival(ID3779, var = "Amt", p.cut = 0.3, inv = TRUE)
ID3780<- interarrival(ID3780, var = "Amt", p.cut = 0.3, inv = TRUE)
ID3781<- interarrival(ID3781, var = "Amt", p.cut = 0.3, inv = TRUE)
ID3782<- interarrival(ID3782, var = "Amt", p.cut = 0.3, inv = TRUE)
ID3783<- interarrival(ID3783, var = "Amt", p.cut = 0.3, inv = TRUE)
ID3784<- interarrival(ID3784, var = "Amt", p.cut = 0.3, inv = TRUE)
ID3785<- interarrival(ID3785, var = "Amt", p.cut = 0.3, inv = TRUE)
ID3786<- interarrival(ID3786, var = "Amt", p.cut = 0.3, inv = TRUE)
ID3787<- interarrival(ID3787, var = "Amt", p.cut = 0.3, inv = TRUE)
ID3788<- interarrival(ID3788, var = "Amt", p.cut = 0.3, inv = TRUE)
ID3789<- interarrival(ID3789, var = "Amt", p.cut = 0.3, inv = TRUE)
ID3790<- interarrival(ID3790, var = "Amt", p.cut = 0.3, inv = TRUE)
ID3791<- interarrival(ID3791, var = "Amt", p.cut = 0.3, inv = TRUE)
ID3792<- interarrival(ID3792, var = "Amt", p.cut = 0.3, inv = TRUE)
ID3793<- interarrival(ID3793, var = "Amt", p.cut = 0.3, inv = TRUE)
ID3794<- interarrival(ID3794, var = "Amt", p.cut = 0.3, inv = TRUE)
ID3795<- interarrival(ID3795, var = "Amt", p.cut = 0.3, inv = TRUE)
ID3796<- interarrival(ID3796, var = "Amt", p.cut = 0.3, inv = TRUE)
ID3797<- interarrival(ID3797, var = "Amt", p.cut = 0.3, inv = TRUE)
ID3798<- interarrival(ID3798, var = "Amt", p.cut = 0.3, inv = TRUE)
ID3799<- interarrival(ID3799, var = "Amt", p.cut = 0.3, inv = TRUE)
ID3800<- interarrival(ID3800, var = "Amt", p.cut = 0.3, inv = TRUE)
ID3801<- interarrival(ID3801, var = "Amt", p.cut = 0.3, inv = TRUE)
ID3802<- interarrival(ID3802, var = "Amt", p.cut = 0.3, inv = TRUE)
ID3803<- interarrival(ID3803, var = "Amt", p.cut = 0.3, inv = TRUE)
ID3804<- interarrival(ID3804, var = "Amt", p.cut = 0.3, inv = TRUE)
ID3805<- interarrival(ID3805, var = "Amt", p.cut = 0.3, inv = TRUE)
ID3806<- interarrival(ID3806, var = "Amt", p.cut = 0.3, inv = TRUE)
ID3807<- interarrival(ID3807, var = "Amt", p.cut = 0.3, inv = TRUE)
ID3808<- interarrival(ID3808, var = "Amt", p.cut = 0.3, inv = TRUE)
ID3809<- interarrival(ID3809, var = "Amt", p.cut = 0.3, inv = TRUE)
ID3810<- interarrival(ID3810, var = "Amt", p.cut = 0.3, inv = TRUE)
ID3811<- interarrival(ID3811, var = "Amt", p.cut = 0.3, inv = TRUE)
ID3812<- interarrival(ID3812, var = "Amt", p.cut = 0.3, inv = TRUE)
ID3813<- interarrival(ID3813, var = "Amt", p.cut = 0.3, inv = TRUE)
ID3814<- interarrival(ID3814, var = "Amt", p.cut = 0.3, inv = TRUE)
ID3815<- interarrival(ID3815, var = "Amt", p.cut = 0.3, inv = TRUE)
ID3816<- interarrival(ID3816, var = "Amt", p.cut = 0.3, inv = TRUE)
ID3817<- interarrival(ID3817, var = "Amt", p.cut = 0.3, inv = TRUE)
ID3818<- interarrival(ID3818, var = "Amt", p.cut = 0.3, inv = TRUE)
ID3819<- interarrival(ID3819, var = "Amt", p.cut = 0.3, inv = TRUE)
ID3820<- interarrival(ID3820, var = "Amt", p.cut = 0.3, inv = TRUE)
ID3821<- interarrival(ID3821, var = "Amt", p.cut = 0.3, inv = TRUE)
ID3822<- interarrival(ID3822, var = "Amt", p.cut = 0.3, inv = TRUE)
ID3823<- interarrival(ID3823, var = "Amt", p.cut = 0.3, inv = TRUE)
ID3824<- interarrival(ID3824, var = "Amt", p.cut = 0.3, inv = TRUE)
ID3825<- interarrival(ID3825, var = "Amt", p.cut = 0.3, inv = TRUE)
ID3826<- interarrival(ID3826, var = "Amt", p.cut = 0.3, inv = TRUE)
ID3827<- interarrival(ID3827, var = "Amt", p.cut = 0.3, inv = TRUE)
ID3828<- interarrival(ID3828, var = "Amt", p.cut = 0.3, inv = TRUE)
ID3829<- interarrival(ID3829, var = "Amt", p.cut = 0.3, inv = TRUE)
ID3830<- interarrival(ID3830, var = "Amt", p.cut = 0.3, inv = TRUE)
ID3831<- interarrival(ID3831, var = "Amt", p.cut = 0.3, inv = TRUE)
ID3832<- interarrival(ID3832, var = "Amt", p.cut = 0.3, inv = TRUE)
ID3833<- interarrival(ID3833, var = "Amt", p.cut = 0.3, inv = TRUE)
ID3834<- interarrival(ID3834, var = "Amt", p.cut = 0.3, inv = TRUE)
ID3835<- interarrival(ID3835, var = "Amt", p.cut = 0.3, inv = TRUE)
ID3836<- interarrival(ID3836, var = "Amt", p.cut = 0.3, inv = TRUE)
ID3837<- interarrival(ID3837, var = "Amt", p.cut = 0.3, inv = TRUE)
ID3838<- interarrival(ID3838, var = "Amt", p.cut = 0.3, inv = TRUE)
ID3839<- interarrival(ID3839, var = "Amt", p.cut = 0.3, inv = TRUE)
ID3840<- interarrival(ID3840, var = "Amt", p.cut = 0.3, inv = TRUE)
ID3841<- interarrival(ID3841, var = "Amt", p.cut = 0.3, inv = TRUE)
ID3842<- interarrival(ID3842, var = "Amt", p.cut = 0.3, inv = TRUE)
ID3843<- interarrival(ID3843, var = "Amt", p.cut = 0.3, inv = TRUE)
ID3844<- interarrival(ID3844, var = "Amt", p.cut = 0.3, inv = TRUE)
ID3845<- interarrival(ID3845, var = "Amt", p.cut = 0.3, inv = TRUE)
ID3846<- interarrival(ID3846, var = "Amt", p.cut = 0.3, inv = TRUE)
ID3847<- interarrival(ID3847, var = "Amt", p.cut = 0.3, inv = TRUE)
ID3848<- interarrival(ID3848, var = "Amt", p.cut = 0.3, inv = TRUE)
ID3849<- interarrival(ID3849, var = "Amt", p.cut = 0.3, inv = TRUE)
ID3850<- interarrival(ID3850, var = "Amt", p.cut = 0.3, inv = TRUE)
ID3851<- interarrival(ID3851, var = "Amt", p.cut = 0.3, inv = TRUE)
ID3852<- interarrival(ID3852, var = "Amt", p.cut = 0.3, inv = TRUE)
ID3853<- interarrival(ID3853, var = "Amt", p.cut = 0.3, inv = TRUE)
ID3854<- interarrival(ID3854, var = "Amt", p.cut = 0.3, inv = TRUE)
ID3855<- interarrival(ID3855, var = "Amt", p.cut = 0.3, inv = TRUE)
ID3856<- interarrival(ID3856, var = "Amt", p.cut = 0.3, inv = TRUE)
ID3857<- interarrival(ID3857, var = "Amt", p.cut = 0.3, inv = TRUE)
ID3858<- interarrival(ID3858, var = "Amt", p.cut = 0.3, inv = TRUE)
ID3859<- interarrival(ID3859, var = "Amt", p.cut = 0.3, inv = TRUE)
ID3860<- interarrival(ID3860, var = "Amt", p.cut = 0.3, inv = TRUE)
ID3861<- interarrival(ID3861, var = "Amt", p.cut = 0.3, inv = TRUE)
ID3862<- interarrival(ID3862, var = "Amt", p.cut = 0.3, inv = TRUE)
ID3863<- interarrival(ID3863, var = "Amt", p.cut = 0.3, inv = TRUE)
ID3864<- interarrival(ID3864, var = "Amt", p.cut = 0.3, inv = TRUE)
ID3865<- interarrival(ID3865, var = "Amt", p.cut = 0.3, inv = TRUE)
ID3866<- interarrival(ID3866, var = "Amt", p.cut = 0.3, inv = TRUE)
ID3867<- interarrival(ID3867, var = "Amt", p.cut = 0.3, inv = TRUE)
ID3868<- interarrival(ID3868, var = "Amt", p.cut = 0.3, inv = TRUE)
ID3869<- interarrival(ID3869, var = "Amt", p.cut = 0.3, inv = TRUE)
ID3870<- interarrival(ID3870, var = "Amt", p.cut = 0.3, inv = TRUE)
ID3871<- interarrival(ID3871, var = "Amt", p.cut = 0.3, inv = TRUE)
ID3872<- interarrival(ID3872, var = "Amt", p.cut = 0.3, inv = TRUE)
ID3873<- interarrival(ID3873, var = "Amt", p.cut = 0.3, inv = TRUE)
ID3874<- interarrival(ID3874, var = "Amt", p.cut = 0.3, inv = TRUE)
ID3875<- interarrival(ID3875, var = "Amt", p.cut = 0.3, inv = TRUE)
ID3876<- interarrival(ID3876, var = "Amt", p.cut = 0.3, inv = TRUE)
ID3877<- interarrival(ID3877, var = "Amt", p.cut = 0.3, inv = TRUE)
ID3878<- interarrival(ID3878, var = "Amt", p.cut = 0.3, inv = TRUE)
ID3879<- interarrival(ID3879, var = "Amt", p.cut = 0.3, inv = TRUE)
ID3880<- interarrival(ID3880, var = "Amt", p.cut = 0.3, inv = TRUE)
ID3881<- interarrival(ID3881, var = "Amt", p.cut = 0.3, inv = TRUE)
ID3882<- interarrival(ID3882, var = "Amt", p.cut = 0.3, inv = TRUE)
ID3883<- interarrival(ID3883, var = "Amt", p.cut = 0.3, inv = TRUE)
ID3884<- interarrival(ID3884, var = "Amt", p.cut = 0.3, inv = TRUE)
ID3885<- interarrival(ID3885, var = "Amt", p.cut = 0.3, inv = TRUE)
ID3886<- interarrival(ID3886, var = "Amt", p.cut = 0.3, inv = TRUE)
ID3887<- interarrival(ID3887, var = "Amt", p.cut = 0.3, inv = TRUE)
ID3888<- interarrival(ID3888, var = "Amt", p.cut = 0.3, inv = TRUE)
ID3889<- interarrival(ID3889, var = "Amt", p.cut = 0.3, inv = TRUE)
ID3890<- interarrival(ID3890, var = "Amt", p.cut = 0.3, inv = TRUE)
ID3891<- interarrival(ID3891, var = "Amt", p.cut = 0.3, inv = TRUE)
ID3892<- interarrival(ID3892, var = "Amt", p.cut = 0.3, inv = TRUE)
ID3893<- interarrival(ID3893, var = "Amt", p.cut = 0.3, inv = TRUE)
ID3894<- interarrival(ID3894, var = "Amt", p.cut = 0.3, inv = TRUE)
ID3895<- interarrival(ID3895, var = "Amt", p.cut = 0.3, inv = TRUE)
ID3896<- interarrival(ID3896, var = "Amt", p.cut = 0.3, inv = TRUE)
ID3897<- interarrival(ID3897, var = "Amt", p.cut = 0.3, inv = TRUE)
ID3898<- interarrival(ID3898, var = "Amt", p.cut = 0.3, inv = TRUE)
ID3899<- interarrival(ID3899, var = "Amt", p.cut = 0.3, inv = TRUE)
ID3900<- interarrival(ID3900, var = "Amt", p.cut = 0.3, inv = TRUE)
ID3901<- interarrival(ID3901, var = "Amt", p.cut = 0.3, inv = TRUE)
ID3902<- interarrival(ID3902, var = "Amt", p.cut = 0.3, inv = TRUE)
ID3903<- interarrival(ID3903, var = "Amt", p.cut = 0.3, inv = TRUE)
ID3904<- interarrival(ID3904, var = "Amt", p.cut = 0.3, inv = TRUE)
ID3905<- interarrival(ID3905, var = "Amt", p.cut = 0.3, inv = TRUE)
ID3906<- interarrival(ID3906, var = "Amt", p.cut = 0.3, inv = TRUE)
ID3907<- interarrival(ID3907, var = "Amt", p.cut = 0.3, inv = TRUE)
ID3908<- interarrival(ID3908, var = "Amt", p.cut = 0.3, inv = TRUE)
ID3909<- interarrival(ID3909, var = "Amt", p.cut = 0.3, inv = TRUE)
ID3910<- interarrival(ID3910, var = "Amt", p.cut = 0.3, inv = TRUE)
ID3911<- interarrival(ID3911, var = "Amt", p.cut = 0.3, inv = TRUE)
ID3912<- interarrival(ID3912, var = "Amt", p.cut = 0.3, inv = TRUE)
ID3913<- interarrival(ID3913, var = "Amt", p.cut = 0.3, inv = TRUE)
ID3914<- interarrival(ID3914, var = "Amt", p.cut = 0.3, inv = TRUE)
ID3915<- interarrival(ID3915, var = "Amt", p.cut = 0.3, inv = TRUE)
ID3916<- interarrival(ID3916, var = "Amt", p.cut = 0.3, inv = TRUE)
ID3917<- interarrival(ID3917, var = "Amt", p.cut = 0.3, inv = TRUE)
ID3918<- interarrival(ID3918, var = "Amt", p.cut = 0.3, inv = TRUE)
ID3919<- interarrival(ID3919, var = "Amt", p.cut = 0.3, inv = TRUE)
ID3920<- interarrival(ID3920, var = "Amt", p.cut = 0.3, inv = TRUE)
ID3921<- interarrival(ID3921, var = "Amt", p.cut = 0.3, inv = TRUE)
ID3922<- interarrival(ID3922, var = "Amt", p.cut = 0.3, inv = TRUE)
ID3923<- interarrival(ID3923, var = "Amt", p.cut = 0.3, inv = TRUE)
ID3924<- interarrival(ID3924, var = "Amt", p.cut = 0.3, inv = TRUE)
ID3925<- interarrival(ID3925, var = "Amt", p.cut = 0.3, inv = TRUE)
ID3926<- interarrival(ID3926, var = "Amt", p.cut = 0.3, inv = TRUE)
ID3927<- interarrival(ID3927, var = "Amt", p.cut = 0.3, inv = TRUE)
ID3928<- interarrival(ID3928, var = "Amt", p.cut = 0.3, inv = TRUE)
ID3929<- interarrival(ID3929, var = "Amt", p.cut = 0.3, inv = TRUE)
ID3930<- interarrival(ID3930, var = "Amt", p.cut = 0.3, inv = TRUE)
ID3931<- interarrival(ID3931, var = "Amt", p.cut = 0.3, inv = TRUE)
ID3932<- interarrival(ID3932, var = "Amt", p.cut = 0.3, inv = TRUE)
ID3933<- interarrival(ID3933, var = "Amt", p.cut = 0.3, inv = TRUE)
ID3934<- interarrival(ID3934, var = "Amt", p.cut = 0.3, inv = TRUE)
ID3935<- interarrival(ID3935, var = "Amt", p.cut = 0.3, inv = TRUE)
ID3936<- interarrival(ID3936, var = "Amt", p.cut = 0.3, inv = TRUE)
ID3937<- interarrival(ID3937, var = "Amt", p.cut = 0.3, inv = TRUE)
ID3938<- interarrival(ID3938, var = "Amt", p.cut = 0.3, inv = TRUE)
ID3939<- interarrival(ID3939, var = "Amt", p.cut = 0.3, inv = TRUE)
ID3940<- interarrival(ID3940, var = "Amt", p.cut = 0.3, inv = TRUE)
ID3941<- interarrival(ID3941, var = "Amt", p.cut = 0.3, inv = TRUE)
ID3942<- interarrival(ID3942, var = "Amt", p.cut = 0.3, inv = TRUE)
ID3943<- interarrival(ID3943, var = "Amt", p.cut = 0.3, inv = TRUE)
ID3944<- interarrival(ID3944, var = "Amt", p.cut = 0.3, inv = TRUE)
ID3945<- interarrival(ID3945, var = "Amt", p.cut = 0.3, inv = TRUE)
ID3946<- interarrival(ID3946, var = "Amt", p.cut = 0.3, inv = TRUE)
ID3947<- interarrival(ID3947, var = "Amt", p.cut = 0.3, inv = TRUE)
ID3948<- interarrival(ID3948, var = "Amt", p.cut = 0.3, inv = TRUE)
ID3949<- interarrival(ID3949, var = "Amt", p.cut = 0.3, inv = TRUE)
ID3950<- interarrival(ID3950, var = "Amt", p.cut = 0.3, inv = TRUE)
ID3951<- interarrival(ID3951, var = "Amt", p.cut = 0.3, inv = TRUE)
ID3952<- interarrival(ID3952, var = "Amt", p.cut = 0.3, inv = TRUE)
ID3953<- interarrival(ID3953, var = "Amt", p.cut = 0.3, inv = TRUE)
ID3954<- interarrival(ID3954, var = "Amt", p.cut = 0.3, inv = TRUE)
ID3955<- interarrival(ID3955, var = "Amt", p.cut = 0.3, inv = TRUE)
ID3956<- interarrival(ID3956, var = "Amt", p.cut = 0.3, inv = TRUE)
ID3957<- interarrival(ID3957, var = "Amt", p.cut = 0.3, inv = TRUE)
ID3958<- interarrival(ID3958, var = "Amt", p.cut = 0.3, inv = TRUE)
ID3959<- interarrival(ID3959, var = "Amt", p.cut = 0.3, inv = TRUE)
ID3960<- interarrival(ID3960, var = "Amt", p.cut = 0.3, inv = TRUE)
ID3961<- interarrival(ID3961, var = "Amt", p.cut = 0.3, inv = TRUE)
ID3962<- interarrival(ID3962, var = "Amt", p.cut = 0.3, inv = TRUE)
ID3963<- interarrival(ID3963, var = "Amt", p.cut = 0.3, inv = TRUE)
ID3964<- interarrival(ID3964, var = "Amt", p.cut = 0.3, inv = TRUE)
ID3965<- interarrival(ID3965, var = "Amt", p.cut = 0.3, inv = TRUE)
ID3966<- interarrival(ID3966, var = "Amt", p.cut = 0.3, inv = TRUE)
ID3967<- interarrival(ID3967, var = "Amt", p.cut = 0.3, inv = TRUE)
ID3968<- interarrival(ID3968, var = "Amt", p.cut = 0.3, inv = TRUE)
ID3969<- interarrival(ID3969, var = "Amt", p.cut = 0.3, inv = TRUE)
ID3970<- interarrival(ID3970, var = "Amt", p.cut = 0.3, inv = TRUE)
ID3971<- interarrival(ID3971, var = "Amt", p.cut = 0.3, inv = TRUE)
ID3972<- interarrival(ID3972, var = "Amt", p.cut = 0.3, inv = TRUE)
ID3973<- interarrival(ID3973, var = "Amt", p.cut = 0.3, inv = TRUE)
ID3974<- interarrival(ID3974, var = "Amt", p.cut = 0.3, inv = TRUE)
ID3975<- interarrival(ID3975, var = "Amt", p.cut = 0.3, inv = TRUE)
ID3976<- interarrival(ID3976, var = "Amt", p.cut = 0.3, inv = TRUE)
ID3977<- interarrival(ID3977, var = "Amt", p.cut = 0.3, inv = TRUE)
ID3978<- interarrival(ID3978, var = "Amt", p.cut = 0.3, inv = TRUE)
ID3979<- interarrival(ID3979, var = "Amt", p.cut = 0.3, inv = TRUE)
ID3980<- interarrival(ID3980, var = "Amt", p.cut = 0.3, inv = TRUE)
ID3981<- interarrival(ID3981, var = "Amt", p.cut = 0.3, inv = TRUE)
ID3982<- interarrival(ID3982, var = "Amt", p.cut = 0.3, inv = TRUE)
ID3983<- interarrival(ID3983, var = "Amt", p.cut = 0.3, inv = TRUE)
ID3984<- interarrival(ID3984, var = "Amt", p.cut = 0.3, inv = TRUE)
ID3985<- interarrival(ID3985, var = "Amt", p.cut = 0.3, inv = TRUE)
ID3986<- interarrival(ID3986, var = "Amt", p.cut = 0.3, inv = TRUE)
ID3987<- interarrival(ID3987, var = "Amt", p.cut = 0.3, inv = TRUE)
ID3988<- interarrival(ID3988, var = "Amt", p.cut = 0.3, inv = TRUE)
ID3989<- interarrival(ID3989, var = "Amt", p.cut = 0.3, inv = TRUE)
ID3990<- interarrival(ID3990, var = "Amt", p.cut = 0.3, inv = TRUE)
ID3991<- interarrival(ID3991, var = "Amt", p.cut = 0.3, inv = TRUE)
ID3992<- interarrival(ID3992, var = "Amt", p.cut = 0.3, inv = TRUE)
ID3993<- interarrival(ID3993, var = "Amt", p.cut = 0.3, inv = TRUE)
ID3994<- interarrival(ID3994, var = "Amt", p.cut = 0.3, inv = TRUE)
ID3995<- interarrival(ID3995, var = "Amt", p.cut = 0.3, inv = TRUE)
ID3996<- interarrival(ID3996, var = "Amt", p.cut = 0.3, inv = TRUE)
ID3997<- interarrival(ID3997, var = "Amt", p.cut = 0.3, inv = TRUE)
ID3998<- interarrival(ID3998, var = "Amt", p.cut = 0.3, inv = TRUE)
ID3999<- interarrival(ID3999, var = "Amt", p.cut = 0.3, inv = TRUE)
ID4000<- interarrival(ID4000, var = "Amt", p.cut = 0.3, inv = TRUE)
ID4001<- interarrival(ID4001, var = "Amt", p.cut = 0.3, inv = TRUE)
ID4002<- interarrival(ID4002, var = "Amt", p.cut = 0.3, inv = TRUE)
ID4003<- interarrival(ID4003, var = "Amt", p.cut = 0.3, inv = TRUE)
ID4004<- interarrival(ID4004, var = "Amt", p.cut = 0.3, inv = TRUE)
ID4005<- interarrival(ID4005, var = "Amt", p.cut = 0.3, inv = TRUE)
ID4006<- interarrival(ID4006, var = "Amt", p.cut = 0.3, inv = TRUE)
ID4007<- interarrival(ID4007, var = "Amt", p.cut = 0.3, inv = TRUE)
ID4008<- interarrival(ID4008, var = "Amt", p.cut = 0.3, inv = TRUE)
ID4009<- interarrival(ID4009, var = "Amt", p.cut = 0.3, inv = TRUE)
ID4010<- interarrival(ID4010, var = "Amt", p.cut = 0.3, inv = TRUE)
ID4011<- interarrival(ID4011, var = "Amt", p.cut = 0.3, inv = TRUE)
ID4012<- interarrival(ID4012, var = "Amt", p.cut = 0.3, inv = TRUE)
ID4013<- interarrival(ID4013, var = "Amt", p.cut = 0.3, inv = TRUE)
ID4014<- interarrival(ID4014, var = "Amt", p.cut = 0.3, inv = TRUE)
ID4015<- interarrival(ID4015, var = "Amt", p.cut = 0.3, inv = TRUE)
ID4016<- interarrival(ID4016, var = "Amt", p.cut = 0.3, inv = TRUE)
ID4017<- interarrival(ID4017, var = "Amt", p.cut = 0.3, inv = TRUE)
ID4018<- interarrival(ID4018, var = "Amt", p.cut = 0.3, inv = TRUE)
ID4019<- interarrival(ID4019, var = "Amt", p.cut = 0.3, inv = TRUE)
ID4020<- interarrival(ID4020, var = "Amt", p.cut = 0.3, inv = TRUE)
ID4021<- interarrival(ID4021, var = "Amt", p.cut = 0.3, inv = TRUE)
ID4022<- interarrival(ID4022, var = "Amt", p.cut = 0.3, inv = TRUE)
ID4023<- interarrival(ID4023, var = "Amt", p.cut = 0.3, inv = TRUE)
ID4024<- interarrival(ID4024, var = "Amt", p.cut = 0.3, inv = TRUE)
ID4025<- interarrival(ID4025, var = "Amt", p.cut = 0.3, inv = TRUE)
ID4026<- interarrival(ID4026, var = "Amt", p.cut = 0.3, inv = TRUE)
ID4027<- interarrival(ID4027, var = "Amt", p.cut = 0.3, inv = TRUE)
ID4028<- interarrival(ID4028, var = "Amt", p.cut = 0.3, inv = TRUE)
ID4029<- interarrival(ID4029, var = "Amt", p.cut = 0.3, inv = TRUE)
ID4030<- interarrival(ID4030, var = "Amt", p.cut = 0.3, inv = TRUE)
ID4031<- interarrival(ID4031, var = "Amt", p.cut = 0.3, inv = TRUE)
ID4032<- interarrival(ID4032, var = "Amt", p.cut = 0.3, inv = TRUE)
ID4033<- interarrival(ID4033, var = "Amt", p.cut = 0.3, inv = TRUE)
ID4034<- interarrival(ID4034, var = "Amt", p.cut = 0.3, inv = TRUE)
ID4035<- interarrival(ID4035, var = "Amt", p.cut = 0.3, inv = TRUE)
ID4036<- interarrival(ID4036, var = "Amt", p.cut = 0.3, inv = TRUE)
ID4037<- interarrival(ID4037, var = "Amt", p.cut = 0.3, inv = TRUE)
ID4038<- interarrival(ID4038, var = "Amt", p.cut = 0.3, inv = TRUE)
ID4039<- interarrival(ID4039, var = "Amt", p.cut = 0.3, inv = TRUE)
ID4040<- interarrival(ID4040, var = "Amt", p.cut = 0.3, inv = TRUE)
ID4041<- interarrival(ID4041, var = "Amt", p.cut = 0.3, inv = TRUE)
ID4042<- interarrival(ID4042, var = "Amt", p.cut = 0.3, inv = TRUE)
ID4043<- interarrival(ID4043, var = "Amt", p.cut = 0.3, inv = TRUE)
ID4044<- interarrival(ID4044, var = "Amt", p.cut = 0.3, inv = TRUE)
ID4045<- interarrival(ID4045, var = "Amt", p.cut = 0.3, inv = TRUE)
ID4046<- interarrival(ID4046, var = "Amt", p.cut = 0.3, inv = TRUE)
ID4047<- interarrival(ID4047, var = "Amt", p.cut = 0.3, inv = TRUE)
ID4048<- interarrival(ID4048, var = "Amt", p.cut = 0.3, inv = TRUE)
ID4049<- interarrival(ID4049, var = "Amt", p.cut = 0.3, inv = TRUE)
ID4050<- interarrival(ID4050, var = "Amt", p.cut = 0.3, inv = TRUE)
ID4051<- interarrival(ID4051, var = "Amt", p.cut = 0.3, inv = TRUE)
ID4052<- interarrival(ID4052, var = "Amt", p.cut = 0.3, inv = TRUE)
ID4053<- interarrival(ID4053, var = "Amt", p.cut = 0.3, inv = TRUE)
ID4054<- interarrival(ID4054, var = "Amt", p.cut = 0.3, inv = TRUE)
ID4055<- interarrival(ID4055, var = "Amt", p.cut = 0.3, inv = TRUE)
ID4056<- interarrival(ID4056, var = "Amt", p.cut = 0.3, inv = TRUE)
ID4057<- interarrival(ID4057, var = "Amt", p.cut = 0.3, inv = TRUE)
ID4058<- interarrival(ID4058, var = "Amt", p.cut = 0.3, inv = TRUE)
ID4059<- interarrival(ID4059, var = "Amt", p.cut = 0.3, inv = TRUE)
ID4060<- interarrival(ID4060, var = "Amt", p.cut = 0.3, inv = TRUE)
ID4061<- interarrival(ID4061, var = "Amt", p.cut = 0.3, inv = TRUE)
ID4062<- interarrival(ID4062, var = "Amt", p.cut = 0.3, inv = TRUE)
ID4063<- interarrival(ID4063, var = "Amt", p.cut = 0.3, inv = TRUE)
ID4064<- interarrival(ID4064, var = "Amt", p.cut = 0.3, inv = TRUE)
ID4065<- interarrival(ID4065, var = "Amt", p.cut = 0.3, inv = TRUE)
ID4066<- interarrival(ID4066, var = "Amt", p.cut = 0.3, inv = TRUE)
ID4067<- interarrival(ID4067, var = "Amt", p.cut = 0.3, inv = TRUE)
ID4068<- interarrival(ID4068, var = "Amt", p.cut = 0.3, inv = TRUE)
ID4069<- interarrival(ID4069, var = "Amt", p.cut = 0.3, inv = TRUE)
ID4070<- interarrival(ID4070, var = "Amt", p.cut = 0.3, inv = TRUE)
ID4071<- interarrival(ID4071, var = "Amt", p.cut = 0.3, inv = TRUE)
ID4072<- interarrival(ID4072, var = "Amt", p.cut = 0.3, inv = TRUE)
ID4073<- interarrival(ID4073, var = "Amt", p.cut = 0.3, inv = TRUE)
ID4074<- interarrival(ID4074, var = "Amt", p.cut = 0.3, inv = TRUE)
ID4075<- interarrival(ID4075, var = "Amt", p.cut = 0.3, inv = TRUE)
ID4076<- interarrival(ID4076, var = "Amt", p.cut = 0.3, inv = TRUE)
ID4077<- interarrival(ID4077, var = "Amt", p.cut = 0.3, inv = TRUE)
ID4078<- interarrival(ID4078, var = "Amt", p.cut = 0.3, inv = TRUE)
ID4079<- interarrival(ID4079, var = "Amt", p.cut = 0.3, inv = TRUE)
ID4080<- interarrival(ID4080, var = "Amt", p.cut = 0.3, inv = TRUE)
ID4081<- interarrival(ID4081, var = "Amt", p.cut = 0.3, inv = TRUE)
ID4082<- interarrival(ID4082, var = "Amt", p.cut = 0.3, inv = TRUE)
ID4083<- interarrival(ID4083, var = "Amt", p.cut = 0.3, inv = TRUE)
ID4084<- interarrival(ID4084, var = "Amt", p.cut = 0.3, inv = TRUE)
ID4085<- interarrival(ID4085, var = "Amt", p.cut = 0.3, inv = TRUE)
ID4086<- interarrival(ID4086, var = "Amt", p.cut = 0.3, inv = TRUE)
ID4087<- interarrival(ID4087, var = "Amt", p.cut = 0.3, inv = TRUE)
ID4088<- interarrival(ID4088, var = "Amt", p.cut = 0.3, inv = TRUE)
ID4089<- interarrival(ID4089, var = "Amt", p.cut = 0.3, inv = TRUE)
ID4090<- interarrival(ID4090, var = "Amt", p.cut = 0.3, inv = TRUE)
ID4091<- interarrival(ID4091, var = "Amt", p.cut = 0.3, inv = TRUE)
ID4092<- interarrival(ID4092, var = "Amt", p.cut = 0.3, inv = TRUE)
ID4093<- interarrival(ID4093, var = "Amt", p.cut = 0.3, inv = TRUE)
ID4094<- interarrival(ID4094, var = "Amt", p.cut = 0.3, inv = TRUE)
ID4095<- interarrival(ID4095, var = "Amt", p.cut = 0.3, inv = TRUE)
ID4096<- interarrival(ID4096, var = "Amt", p.cut = 0.3, inv = TRUE)
ID4097<- interarrival(ID4097, var = "Amt", p.cut = 0.3, inv = TRUE)
ID4098<- interarrival(ID4098, var = "Amt", p.cut = 0.3, inv = TRUE)
ID4099<- interarrival(ID4099, var = "Amt", p.cut = 0.3, inv = TRUE)
ID4100<- interarrival(ID4100, var = "Amt", p.cut = 0.3, inv = TRUE)
ID4101<- interarrival(ID4101, var = "Amt", p.cut = 0.3, inv = TRUE)
ID4102<- interarrival(ID4102, var = "Amt", p.cut = 0.3, inv = TRUE)
ID4103<- interarrival(ID4103, var = "Amt", p.cut = 0.3, inv = TRUE)
ID4104<- interarrival(ID4104, var = "Amt", p.cut = 0.3, inv = TRUE)
ID4105<- interarrival(ID4105, var = "Amt", p.cut = 0.3, inv = TRUE)
ID4106<- interarrival(ID4106, var = "Amt", p.cut = 0.3, inv = TRUE)
ID4107<- interarrival(ID4107, var = "Amt", p.cut = 0.3, inv = TRUE)
ID4108<- interarrival(ID4108, var = "Amt", p.cut = 0.3, inv = TRUE)
ID4109<- interarrival(ID4109, var = "Amt", p.cut = 0.3, inv = TRUE)
ID4110<- interarrival(ID4110, var = "Amt", p.cut = 0.3, inv = TRUE)
ID4111<- interarrival(ID4111, var = "Amt", p.cut = 0.3, inv = TRUE)
ID4112<- interarrival(ID4112, var = "Amt", p.cut = 0.3, inv = TRUE)
ID4113<- interarrival(ID4113, var = "Amt", p.cut = 0.3, inv = TRUE)
ID4114<- interarrival(ID4114, var = "Amt", p.cut = 0.3, inv = TRUE)
ID4115<- interarrival(ID4115, var = "Amt", p.cut = 0.3, inv = TRUE)
ID4116<- interarrival(ID4116, var = "Amt", p.cut = 0.3, inv = TRUE)
ID4117<- interarrival(ID4117, var = "Amt", p.cut = 0.3, inv = TRUE)
ID4118<- interarrival(ID4118, var = "Amt", p.cut = 0.3, inv = TRUE)
ID4119<- interarrival(ID4119, var = "Amt", p.cut = 0.3, inv = TRUE)
ID4120<- interarrival(ID4120, var = "Amt", p.cut = 0.3, inv = TRUE)
ID4121<- interarrival(ID4121, var = "Amt", p.cut = 0.3, inv = TRUE)
ID4122<- interarrival(ID4122, var = "Amt", p.cut = 0.3, inv = TRUE)
ID4123<- interarrival(ID4123, var = "Amt", p.cut = 0.3, inv = TRUE)
ID4124<- interarrival(ID4124, var = "Amt", p.cut = 0.3, inv = TRUE)
ID4125<- interarrival(ID4125, var = "Amt", p.cut = 0.3, inv = TRUE)
ID4126<- interarrival(ID4126, var = "Amt", p.cut = 0.3, inv = TRUE)
ID4127<- interarrival(ID4127, var = "Amt", p.cut = 0.3, inv = TRUE)
ID4128<- interarrival(ID4128, var = "Amt", p.cut = 0.3, inv = TRUE)
ID4129<- interarrival(ID4129, var = "Amt", p.cut = 0.3, inv = TRUE)
ID4130<- interarrival(ID4130, var = "Amt", p.cut = 0.3, inv = TRUE)
ID4131<- interarrival(ID4131, var = "Amt", p.cut = 0.3, inv = TRUE)
ID4132<- interarrival(ID4132, var = "Amt", p.cut = 0.3, inv = TRUE)
ID4133<- interarrival(ID4133, var = "Amt", p.cut = 0.3, inv = TRUE)
ID4134<- interarrival(ID4134, var = "Amt", p.cut = 0.3, inv = TRUE)
ID4135<- interarrival(ID4135, var = "Amt", p.cut = 0.3, inv = TRUE)
ID4136<- interarrival(ID4136, var = "Amt", p.cut = 0.3, inv = TRUE)
ID4137<- interarrival(ID4137, var = "Amt", p.cut = 0.3, inv = TRUE)
ID4138<- interarrival(ID4138, var = "Amt", p.cut = 0.3, inv = TRUE)
ID4139<- interarrival(ID4139, var = "Amt", p.cut = 0.3, inv = TRUE)
ID4140<- interarrival(ID4140, var = "Amt", p.cut = 0.3, inv = TRUE)
ID4141<- interarrival(ID4141, var = "Amt", p.cut = 0.3, inv = TRUE)
ID4142<- interarrival(ID4142, var = "Amt", p.cut = 0.3, inv = TRUE)
ID4143<- interarrival(ID4143, var = "Amt", p.cut = 0.3, inv = TRUE)
ID4144<- interarrival(ID4144, var = "Amt", p.cut = 0.3, inv = TRUE)
ID4145<- interarrival(ID4145, var = "Amt", p.cut = 0.3, inv = TRUE)
ID4146<- interarrival(ID4146, var = "Amt", p.cut = 0.3, inv = TRUE)
ID4147<- interarrival(ID4147, var = "Amt", p.cut = 0.3, inv = TRUE)
ID4148<- interarrival(ID4148, var = "Amt", p.cut = 0.3, inv = TRUE)
ID4149<- interarrival(ID4149, var = "Amt", p.cut = 0.3, inv = TRUE)
ID4150<- interarrival(ID4150, var = "Amt", p.cut = 0.3, inv = TRUE)
ID4151<- interarrival(ID4151, var = "Amt", p.cut = 0.3, inv = TRUE)
ID4152<- interarrival(ID4152, var = "Amt", p.cut = 0.3, inv = TRUE)
ID4153<- interarrival(ID4153, var = "Amt", p.cut = 0.3, inv = TRUE)
ID4154<- interarrival(ID4154, var = "Amt", p.cut = 0.3, inv = TRUE)
ID4155<- interarrival(ID4155, var = "Amt", p.cut = 0.3, inv = TRUE)
ID4156<- interarrival(ID4156, var = "Amt", p.cut = 0.3, inv = TRUE)
ID4157<- interarrival(ID4157, var = "Amt", p.cut = 0.3, inv = TRUE)
ID4158<- interarrival(ID4158, var = "Amt", p.cut = 0.3, inv = TRUE)
ID4159<- interarrival(ID4159, var = "Amt", p.cut = 0.3, inv = TRUE)
ID4160<- interarrival(ID4160, var = "Amt", p.cut = 0.3, inv = TRUE)
ID4161<- interarrival(ID4161, var = "Amt", p.cut = 0.3, inv = TRUE)
ID4162<- interarrival(ID4162, var = "Amt", p.cut = 0.3, inv = TRUE)
ID4163<- interarrival(ID4163, var = "Amt", p.cut = 0.3, inv = TRUE)
ID4164<- interarrival(ID4164, var = "Amt", p.cut = 0.3, inv = TRUE)
ID4165<- interarrival(ID4165, var = "Amt", p.cut = 0.3, inv = TRUE)
ID4166<- interarrival(ID4166, var = "Amt", p.cut = 0.3, inv = TRUE)
ID4167<- interarrival(ID4167, var = "Amt", p.cut = 0.3, inv = TRUE)
ID4168<- interarrival(ID4168, var = "Amt", p.cut = 0.3, inv = TRUE)
ID4169<- interarrival(ID4169, var = "Amt", p.cut = 0.3, inv = TRUE)
ID4170<- interarrival(ID4170, var = "Amt", p.cut = 0.3, inv = TRUE)
ID4171<- interarrival(ID4171, var = "Amt", p.cut = 0.3, inv = TRUE)
ID4172<- interarrival(ID4172, var = "Amt", p.cut = 0.3, inv = TRUE)
ID4173<- interarrival(ID4173, var = "Amt", p.cut = 0.3, inv = TRUE)
ID4174<- interarrival(ID4174, var = "Amt", p.cut = 0.3, inv = TRUE)
ID4175<- interarrival(ID4175, var = "Amt", p.cut = 0.3, inv = TRUE)
ID4176<- interarrival(ID4176, var = "Amt", p.cut = 0.3, inv = TRUE)
ID4177<- interarrival(ID4177, var = "Amt", p.cut = 0.3, inv = TRUE)
ID4178<- interarrival(ID4178, var = "Amt", p.cut = 0.3, inv = TRUE)
ID4179<- interarrival(ID4179, var = "Amt", p.cut = 0.3, inv = TRUE)
ID4180<- interarrival(ID4180, var = "Amt", p.cut = 0.3, inv = TRUE)
ID4181<- interarrival(ID4181, var = "Amt", p.cut = 0.3, inv = TRUE)
ID4182<- interarrival(ID4182, var = "Amt", p.cut = 0.3, inv = TRUE)
ID4183<- interarrival(ID4183, var = "Amt", p.cut = 0.3, inv = TRUE)
ID4184<- interarrival(ID4184, var = "Amt", p.cut = 0.3, inv = TRUE)
ID4185<- interarrival(ID4185, var = "Amt", p.cut = 0.3, inv = TRUE)
ID4186<- interarrival(ID4186, var = "Amt", p.cut = 0.3, inv = TRUE)
ID4187<- interarrival(ID4187, var = "Amt", p.cut = 0.3, inv = TRUE)
ID4188<- interarrival(ID4188, var = "Amt", p.cut = 0.3, inv = TRUE)
ID4189<- interarrival(ID4189, var = "Amt", p.cut = 0.3, inv = TRUE)
ID4190<- interarrival(ID4190, var = "Amt", p.cut = 0.3, inv = TRUE)
ID4191<- interarrival(ID4191, var = "Amt", p.cut = 0.3, inv = TRUE)
ID4192<- interarrival(ID4192, var = "Amt", p.cut = 0.3, inv = TRUE)
ID4193<- interarrival(ID4193, var = "Amt", p.cut = 0.3, inv = TRUE)
ID4194<- interarrival(ID4194, var = "Amt", p.cut = 0.3, inv = TRUE)
ID4195<- interarrival(ID4195, var = "Amt", p.cut = 0.3, inv = TRUE)
ID4196<- interarrival(ID4196, var = "Amt", p.cut = 0.3, inv = TRUE)
ID4197<- interarrival(ID4197, var = "Amt", p.cut = 0.3, inv = TRUE)
ID4198<- interarrival(ID4198, var = "Amt", p.cut = 0.3, inv = TRUE)
ID4199<- interarrival(ID4199, var = "Amt", p.cut = 0.3, inv = TRUE)
ID4200<- interarrival(ID4200, var = "Amt", p.cut = 0.3, inv = TRUE)
ID4201<- interarrival(ID4201, var = "Amt", p.cut = 0.3, inv = TRUE)
ID4202<- interarrival(ID4202, var = "Amt", p.cut = 0.3, inv = TRUE)
ID4203<- interarrival(ID4203, var = "Amt", p.cut = 0.3, inv = TRUE)
ID4204<- interarrival(ID4204, var = "Amt", p.cut = 0.3, inv = TRUE)
ID4205<- interarrival(ID4205, var = "Amt", p.cut = 0.3, inv = TRUE)
ID4206<- interarrival(ID4206, var = "Amt", p.cut = 0.3, inv = TRUE)
ID4207<- interarrival(ID4207, var = "Amt", p.cut = 0.3, inv = TRUE)
ID4208<- interarrival(ID4208, var = "Amt", p.cut = 0.3, inv = TRUE)
ID4209<- interarrival(ID4209, var = "Amt", p.cut = 0.3, inv = TRUE)
ID4210<- interarrival(ID4210, var = "Amt", p.cut = 0.3, inv = TRUE)
ID4211<- interarrival(ID4211, var = "Amt", p.cut = 0.3, inv = TRUE)
ID4212<- interarrival(ID4212, var = "Amt", p.cut = 0.3, inv = TRUE)
ID4213<- interarrival(ID4213, var = "Amt", p.cut = 0.3, inv = TRUE)
ID4214<- interarrival(ID4214, var = "Amt", p.cut = 0.3, inv = TRUE)
ID4215<- interarrival(ID4215, var = "Amt", p.cut = 0.3, inv = TRUE)
ID4216<- interarrival(ID4216, var = "Amt", p.cut = 0.3, inv = TRUE)
ID4217<- interarrival(ID4217, var = "Amt", p.cut = 0.3, inv = TRUE)
ID4218<- interarrival(ID4218, var = "Amt", p.cut = 0.3, inv = TRUE)
ID4219<- interarrival(ID4219, var = "Amt", p.cut = 0.3, inv = TRUE)
ID4220<- interarrival(ID4220, var = "Amt", p.cut = 0.3, inv = TRUE)
ID4221<- interarrival(ID4221, var = "Amt", p.cut = 0.3, inv = TRUE)
ID4222<- interarrival(ID4222, var = "Amt", p.cut = 0.3, inv = TRUE)
ID4223<- interarrival(ID4223, var = "Amt", p.cut = 0.3, inv = TRUE)
ID4224<- interarrival(ID4224, var = "Amt", p.cut = 0.3, inv = TRUE)
ID4225<- interarrival(ID4225, var = "Amt", p.cut = 0.3, inv = TRUE)
ID4226<- interarrival(ID4226, var = "Amt", p.cut = 0.3, inv = TRUE)
ID4227<- interarrival(ID4227, var = "Amt", p.cut = 0.3, inv = TRUE)
ID4228<- interarrival(ID4228, var = "Amt", p.cut = 0.3, inv = TRUE)
ID4229<- interarrival(ID4229, var = "Amt", p.cut = 0.3, inv = TRUE)
ID4230<- interarrival(ID4230, var = "Amt", p.cut = 0.3, inv = TRUE)
ID4231<- interarrival(ID4231, var = "Amt", p.cut = 0.3, inv = TRUE)
ID4232<- interarrival(ID4232, var = "Amt", p.cut = 0.3, inv = TRUE)
ID4233<- interarrival(ID4233, var = "Amt", p.cut = 0.3, inv = TRUE)
ID4234<- interarrival(ID4234, var = "Amt", p.cut = 0.3, inv = TRUE)
ID4235<- interarrival(ID4235, var = "Amt", p.cut = 0.3, inv = TRUE)
ID4236<- interarrival(ID4236, var = "Amt", p.cut = 0.3, inv = TRUE)
ID4237<- interarrival(ID4237, var = "Amt", p.cut = 0.3, inv = TRUE)
ID4238<- interarrival(ID4238, var = "Amt", p.cut = 0.3, inv = TRUE)
ID4239<- interarrival(ID4239, var = "Amt", p.cut = 0.3, inv = TRUE)
ID4240<- interarrival(ID4240, var = "Amt", p.cut = 0.3, inv = TRUE)
ID4241<- interarrival(ID4241, var = "Amt", p.cut = 0.3, inv = TRUE)
ID4242<- interarrival(ID4242, var = "Amt", p.cut = 0.3, inv = TRUE)
ID4243<- interarrival(ID4243, var = "Amt", p.cut = 0.3, inv = TRUE)
ID4244<- interarrival(ID4244, var = "Amt", p.cut = 0.3, inv = TRUE)
ID4245<- interarrival(ID4245, var = "Amt", p.cut = 0.3, inv = TRUE)
ID4246<- interarrival(ID4246, var = "Amt", p.cut = 0.3, inv = TRUE)
ID4247<- interarrival(ID4247, var = "Amt", p.cut = 0.3, inv = TRUE)
ID4248<- interarrival(ID4248, var = "Amt", p.cut = 0.3, inv = TRUE)
ID4249<- interarrival(ID4249, var = "Amt", p.cut = 0.3, inv = TRUE)
ID4250<- interarrival(ID4250, var = "Amt", p.cut = 0.3, inv = TRUE)
ID4251<- interarrival(ID4251, var = "Amt", p.cut = 0.3, inv = TRUE)
ID4252<- interarrival(ID4252, var = "Amt", p.cut = 0.3, inv = TRUE)
ID4253<- interarrival(ID4253, var = "Amt", p.cut = 0.3, inv = TRUE)
ID4254<- interarrival(ID4254, var = "Amt", p.cut = 0.3, inv = TRUE)
ID4255<- interarrival(ID4255, var = "Amt", p.cut = 0.3, inv = TRUE)
ID4256<- interarrival(ID4256, var = "Amt", p.cut = 0.3, inv = TRUE)
ID4257<- interarrival(ID4257, var = "Amt", p.cut = 0.3, inv = TRUE)
ID4258<- interarrival(ID4258, var = "Amt", p.cut = 0.3, inv = TRUE)
ID4259<- interarrival(ID4259, var = "Amt", p.cut = 0.3, inv = TRUE)
ID4260<- interarrival(ID4260, var = "Amt", p.cut = 0.3, inv = TRUE)
ID4261<- interarrival(ID4261, var = "Amt", p.cut = 0.3, inv = TRUE)
ID4262<- interarrival(ID4262, var = "Amt", p.cut = 0.3, inv = TRUE)
ID4263<- interarrival(ID4263, var = "Amt", p.cut = 0.3, inv = TRUE)
ID4264<- interarrival(ID4264, var = "Amt", p.cut = 0.3, inv = TRUE)
ID4265<- interarrival(ID4265, var = "Amt", p.cut = 0.3, inv = TRUE)
ID4266<- interarrival(ID4266, var = "Amt", p.cut = 0.3, inv = TRUE)
ID4267<- interarrival(ID4267, var = "Amt", p.cut = 0.3, inv = TRUE)
ID4268<- interarrival(ID4268, var = "Amt", p.cut = 0.3, inv = TRUE)
ID4269<- interarrival(ID4269, var = "Amt", p.cut = 0.3, inv = TRUE)
ID4270<- interarrival(ID4270, var = "Amt", p.cut = 0.3, inv = TRUE)
ID4271<- interarrival(ID4271, var = "Amt", p.cut = 0.3, inv = TRUE)
ID4272<- interarrival(ID4272, var = "Amt", p.cut = 0.3, inv = TRUE)
ID4273<- interarrival(ID4273, var = "Amt", p.cut = 0.3, inv = TRUE)
ID4274<- interarrival(ID4274, var = "Amt", p.cut = 0.3, inv = TRUE)
ID4275<- interarrival(ID4275, var = "Amt", p.cut = 0.3, inv = TRUE)
ID4276<- interarrival(ID4276, var = "Amt", p.cut = 0.3, inv = TRUE)
ID4277<- interarrival(ID4277, var = "Amt", p.cut = 0.3, inv = TRUE)
ID4278<- interarrival(ID4278, var = "Amt", p.cut = 0.3, inv = TRUE)
ID4279<- interarrival(ID4279, var = "Amt", p.cut = 0.3, inv = TRUE)
ID4280<- interarrival(ID4280, var = "Amt", p.cut = 0.3, inv = TRUE)
ID4281<- interarrival(ID4281, var = "Amt", p.cut = 0.3, inv = TRUE)
ID4282<- interarrival(ID4282, var = "Amt", p.cut = 0.3, inv = TRUE)
ID4283<- interarrival(ID4283, var = "Amt", p.cut = 0.3, inv = TRUE)
ID4284<- interarrival(ID4284, var = "Amt", p.cut = 0.3, inv = TRUE)
ID4285<- interarrival(ID4285, var = "Amt", p.cut = 0.3, inv = TRUE)
ID4286<- interarrival(ID4286, var = "Amt", p.cut = 0.3, inv = TRUE)
ID4287<- interarrival(ID4287, var = "Amt", p.cut = 0.3, inv = TRUE)
ID4288<- interarrival(ID4288, var = "Amt", p.cut = 0.3, inv = TRUE)
ID4289<- interarrival(ID4289, var = "Amt", p.cut = 0.3, inv = TRUE)
ID4290<- interarrival(ID4290, var = "Amt", p.cut = 0.3, inv = TRUE)
ID4291<- interarrival(ID4291, var = "Amt", p.cut = 0.3, inv = TRUE)
ID4292<- interarrival(ID4292, var = "Amt", p.cut = 0.3, inv = TRUE)
ID4293<- interarrival(ID4293, var = "Amt", p.cut = 0.3, inv = TRUE)
ID4294<- interarrival(ID4294, var = "Amt", p.cut = 0.3, inv = TRUE)
ID4295<- interarrival(ID4295, var = "Amt", p.cut = 0.3, inv = TRUE)
ID4296<- interarrival(ID4296, var = "Amt", p.cut = 0.3, inv = TRUE)
ID4297<- interarrival(ID4297, var = "Amt", p.cut = 0.3, inv = TRUE)
ID4298<- interarrival(ID4298, var = "Amt", p.cut = 0.3, inv = TRUE)
ID4299<- interarrival(ID4299, var = "Amt", p.cut = 0.3, inv = TRUE)
ID4300<- interarrival(ID4300, var = "Amt", p.cut = 0.3, inv = TRUE)
ID4301<- interarrival(ID4301, var = "Amt", p.cut = 0.3, inv = TRUE)
ID4302<- interarrival(ID4302, var = "Amt", p.cut = 0.3, inv = TRUE)
ID4303<- interarrival(ID4303, var = "Amt", p.cut = 0.3, inv = TRUE)
ID4304<- interarrival(ID4304, var = "Amt", p.cut = 0.3, inv = TRUE)
ID4305<- interarrival(ID4305, var = "Amt", p.cut = 0.3, inv = TRUE)
ID4306<- interarrival(ID4306, var = "Amt", p.cut = 0.3, inv = TRUE)
ID4307<- interarrival(ID4307, var = "Amt", p.cut = 0.3, inv = TRUE)
ID4308<- interarrival(ID4308, var = "Amt", p.cut = 0.3, inv = TRUE)
ID4309<- interarrival(ID4309, var = "Amt", p.cut = 0.3, inv = TRUE)
ID4310<- interarrival(ID4310, var = "Amt", p.cut = 0.3, inv = TRUE)
ID4311<- interarrival(ID4311, var = "Amt", p.cut = 0.3, inv = TRUE)
ID4312<- interarrival(ID4312, var = "Amt", p.cut = 0.3, inv = TRUE)
ID4313<- interarrival(ID4313, var = "Amt", p.cut = 0.3, inv = TRUE)
ID4314<- interarrival(ID4314, var = "Amt", p.cut = 0.3, inv = TRUE)
ID4315<- interarrival(ID4315, var = "Amt", p.cut = 0.3, inv = TRUE)
ID4316<- interarrival(ID4316, var = "Amt", p.cut = 0.3, inv = TRUE)
ID4317<- interarrival(ID4317, var = "Amt", p.cut = 0.3, inv = TRUE)
ID4318<- interarrival(ID4318, var = "Amt", p.cut = 0.3, inv = TRUE)
ID4319<- interarrival(ID4319, var = "Amt", p.cut = 0.3, inv = TRUE)
ID4320<- interarrival(ID4320, var = "Amt", p.cut = 0.3, inv = TRUE)
ID4321<- interarrival(ID4321, var = "Amt", p.cut = 0.3, inv = TRUE)
ID4322<- interarrival(ID4322, var = "Amt", p.cut = 0.3, inv = TRUE)
ID4323<- interarrival(ID4323, var = "Amt", p.cut = 0.3, inv = TRUE)
ID4324<- interarrival(ID4324, var = "Amt", p.cut = 0.3, inv = TRUE)
ID4325<- interarrival(ID4325, var = "Amt", p.cut = 0.3, inv = TRUE)
ID4326<- interarrival(ID4326, var = "Amt", p.cut = 0.3, inv = TRUE)
ID4327<- interarrival(ID4327, var = "Amt", p.cut = 0.3, inv = TRUE)
ID4328<- interarrival(ID4328, var = "Amt", p.cut = 0.3, inv = TRUE)
ID4329<- interarrival(ID4329, var = "Amt", p.cut = 0.3, inv = TRUE)
ID4330<- interarrival(ID4330, var = "Amt", p.cut = 0.3, inv = TRUE)
ID4331<- interarrival(ID4331, var = "Amt", p.cut = 0.3, inv = TRUE)
ID4332<- interarrival(ID4332, var = "Amt", p.cut = 0.3, inv = TRUE)
ID4333<- interarrival(ID4333, var = "Amt", p.cut = 0.3, inv = TRUE)
ID4334<- interarrival(ID4334, var = "Amt", p.cut = 0.3, inv = TRUE)
ID4335<- interarrival(ID4335, var = "Amt", p.cut = 0.3, inv = TRUE)
ID4336<- interarrival(ID4336, var = "Amt", p.cut = 0.3, inv = TRUE)
ID4337<- interarrival(ID4337, var = "Amt", p.cut = 0.3, inv = TRUE)
ID4338<- interarrival(ID4338, var = "Amt", p.cut = 0.3, inv = TRUE)
ID4339<- interarrival(ID4339, var = "Amt", p.cut = 0.3, inv = TRUE)
ID4340<- interarrival(ID4340, var = "Amt", p.cut = 0.3, inv = TRUE)
ID4341<- interarrival(ID4341, var = "Amt", p.cut = 0.3, inv = TRUE)
ID4342<- interarrival(ID4342, var = "Amt", p.cut = 0.3, inv = TRUE)
ID4343<- interarrival(ID4343, var = "Amt", p.cut = 0.3, inv = TRUE)
ID4344<- interarrival(ID4344, var = "Amt", p.cut = 0.3, inv = TRUE)
ID4345<- interarrival(ID4345, var = "Amt", p.cut = 0.3, inv = TRUE)
ID4346<- interarrival(ID4346, var = "Amt", p.cut = 0.3, inv = TRUE)
ID4347<- interarrival(ID4347, var = "Amt", p.cut = 0.3, inv = TRUE)
ID4348<- interarrival(ID4348, var = "Amt", p.cut = 0.3, inv = TRUE)
ID4349<- interarrival(ID4349, var = "Amt", p.cut = 0.3, inv = TRUE)
ID4350<- interarrival(ID4350, var = "Amt", p.cut = 0.3, inv = TRUE)
ID4351<- interarrival(ID4351, var = "Amt", p.cut = 0.3, inv = TRUE)
ID4352<- interarrival(ID4352, var = "Amt", p.cut = 0.3, inv = TRUE)
ID4353<- interarrival(ID4353, var = "Amt", p.cut = 0.3, inv = TRUE)
ID4354<- interarrival(ID4354, var = "Amt", p.cut = 0.3, inv = TRUE)
ID4355<- interarrival(ID4355, var = "Amt", p.cut = 0.3, inv = TRUE)
ID4356<- interarrival(ID4356, var = "Amt", p.cut = 0.3, inv = TRUE)
ID4357<- interarrival(ID4357, var = "Amt", p.cut = 0.3, inv = TRUE)
ID4358<- interarrival(ID4358, var = "Amt", p.cut = 0.3, inv = TRUE)
ID4359<- interarrival(ID4359, var = "Amt", p.cut = 0.3, inv = TRUE)
ID4360<- interarrival(ID4360, var = "Amt", p.cut = 0.3, inv = TRUE)
ID4361<- interarrival(ID4361, var = "Amt", p.cut = 0.3, inv = TRUE)
ID4362<- interarrival(ID4362, var = "Amt", p.cut = 0.3, inv = TRUE)
ID4363<- interarrival(ID4363, var = "Amt", p.cut = 0.3, inv = TRUE)
ID4364<- interarrival(ID4364, var = "Amt", p.cut = 0.3, inv = TRUE)
ID4365<- interarrival(ID4365, var = "Amt", p.cut = 0.3, inv = TRUE)
ID4366<- interarrival(ID4366, var = "Amt", p.cut = 0.3, inv = TRUE)
ID4367<- interarrival(ID4367, var = "Amt", p.cut = 0.3, inv = TRUE)
ID4368<- interarrival(ID4368, var = "Amt", p.cut = 0.3, inv = TRUE)
ID4369<- interarrival(ID4369, var = "Amt", p.cut = 0.3, inv = TRUE)
ID4370<- interarrival(ID4370, var = "Amt", p.cut = 0.3, inv = TRUE)
ID4371<- interarrival(ID4371, var = "Amt", p.cut = 0.3, inv = TRUE)
ID4372<- interarrival(ID4372, var = "Amt", p.cut = 0.3, inv = TRUE)
ID4373<- interarrival(ID4373, var = "Amt", p.cut = 0.3, inv = TRUE)
ID4374<- interarrival(ID4374, var = "Amt", p.cut = 0.3, inv = TRUE)
ID4375<- interarrival(ID4375, var = "Amt", p.cut = 0.3, inv = TRUE)
ID4376<- interarrival(ID4376, var = "Amt", p.cut = 0.3, inv = TRUE)
ID4377<- interarrival(ID4377, var = "Amt", p.cut = 0.3, inv = TRUE)
ID4378<- interarrival(ID4378, var = "Amt", p.cut = 0.3, inv = TRUE)
ID4379<- interarrival(ID4379, var = "Amt", p.cut = 0.3, inv = TRUE)
ID4380<- interarrival(ID4380, var = "Amt", p.cut = 0.3, inv = TRUE)
ID4381<- interarrival(ID4381, var = "Amt", p.cut = 0.3, inv = TRUE)
ID4382<- interarrival(ID4382, var = "Amt", p.cut = 0.3, inv = TRUE)
ID4383<- interarrival(ID4383, var = "Amt", p.cut = 0.3, inv = TRUE)
ID4384<- interarrival(ID4384, var = "Amt", p.cut = 0.3, inv = TRUE)
ID4385<- interarrival(ID4385, var = "Amt", p.cut = 0.3, inv = TRUE)
ID4386<- interarrival(ID4386, var = "Amt", p.cut = 0.3, inv = TRUE)
ID4387<- interarrival(ID4387, var = "Amt", p.cut = 0.3, inv = TRUE)
ID4388<- interarrival(ID4388, var = "Amt", p.cut = 0.3, inv = TRUE)
ID4389<- interarrival(ID4389, var = "Amt", p.cut = 0.3, inv = TRUE)
ID4390<- interarrival(ID4390, var = "Amt", p.cut = 0.3, inv = TRUE)
ID4391<- interarrival(ID4391, var = "Amt", p.cut = 0.3, inv = TRUE)
ID4392<- interarrival(ID4392, var = "Amt", p.cut = 0.3, inv = TRUE)
ID4393<- interarrival(ID4393, var = "Amt", p.cut = 0.3, inv = TRUE)
ID4394<- interarrival(ID4394, var = "Amt", p.cut = 0.3, inv = TRUE)
ID4395<- interarrival(ID4395, var = "Amt", p.cut = 0.3, inv = TRUE)
ID4396<- interarrival(ID4396, var = "Amt", p.cut = 0.3, inv = TRUE)
ID4397<- interarrival(ID4397, var = "Amt", p.cut = 0.3, inv = TRUE)
ID4398<- interarrival(ID4398, var = "Amt", p.cut = 0.3, inv = TRUE)
ID4399<- interarrival(ID4399, var = "Amt", p.cut = 0.3, inv = TRUE)
ID4400<- interarrival(ID4400, var = "Amt", p.cut = 0.3, inv = TRUE)
ID4401<- interarrival(ID4401, var = "Amt", p.cut = 0.3, inv = TRUE)
ID4402<- interarrival(ID4402, var = "Amt", p.cut = 0.3, inv = TRUE)
ID4403<- interarrival(ID4403, var = "Amt", p.cut = 0.3, inv = TRUE)
ID4404<- interarrival(ID4404, var = "Amt", p.cut = 0.3, inv = TRUE)
ID4405<- interarrival(ID4405, var = "Amt", p.cut = 0.3, inv = TRUE)
ID4406<- interarrival(ID4406, var = "Amt", p.cut = 0.3, inv = TRUE)
ID4407<- interarrival(ID4407, var = "Amt", p.cut = 0.3, inv = TRUE)
ID4408<- interarrival(ID4408, var = "Amt", p.cut = 0.3, inv = TRUE)
ID4409<- interarrival(ID4409, var = "Amt", p.cut = 0.3, inv = TRUE)
ID4410<- interarrival(ID4410, var = "Amt", p.cut = 0.3, inv = TRUE)
ID4411<- interarrival(ID4411, var = "Amt", p.cut = 0.3, inv = TRUE)
ID4412<- interarrival(ID4412, var = "Amt", p.cut = 0.3, inv = TRUE)
ID4413<- interarrival(ID4413, var = "Amt", p.cut = 0.3, inv = TRUE)
ID4414<- interarrival(ID4414, var = "Amt", p.cut = 0.3, inv = TRUE)
ID4415<- interarrival(ID4415, var = "Amt", p.cut = 0.3, inv = TRUE)
ID4416<- interarrival(ID4416, var = "Amt", p.cut = 0.3, inv = TRUE)
ID4417<- interarrival(ID4417, var = "Amt", p.cut = 0.3, inv = TRUE)
ID4418<- interarrival(ID4418, var = "Amt", p.cut = 0.3, inv = TRUE)
ID4419<- interarrival(ID4419, var = "Amt", p.cut = 0.3, inv = TRUE)
ID4420<- interarrival(ID4420, var = "Amt", p.cut = 0.3, inv = TRUE)
ID4421<- interarrival(ID4421, var = "Amt", p.cut = 0.3, inv = TRUE)
ID4422<- interarrival(ID4422, var = "Amt", p.cut = 0.3, inv = TRUE)
ID4423<- interarrival(ID4423, var = "Amt", p.cut = 0.3, inv = TRUE)
ID4424<- interarrival(ID4424, var = "Amt", p.cut = 0.3, inv = TRUE)
ID4425<- interarrival(ID4425, var = "Amt", p.cut = 0.3, inv = TRUE)
ID4426<- interarrival(ID4426, var = "Amt", p.cut = 0.3, inv = TRUE)
ID4427<- interarrival(ID4427, var = "Amt", p.cut = 0.3, inv = TRUE)
ID4428<- interarrival(ID4428, var = "Amt", p.cut = 0.3, inv = TRUE)
ID4429<- interarrival(ID4429, var = "Amt", p.cut = 0.3, inv = TRUE)
ID4430<- interarrival(ID4430, var = "Amt", p.cut = 0.3, inv = TRUE)
ID4431<- interarrival(ID4431, var = "Amt", p.cut = 0.3, inv = TRUE)
ID4432<- interarrival(ID4432, var = "Amt", p.cut = 0.3, inv = TRUE)
ID4433<- interarrival(ID4433, var = "Amt", p.cut = 0.3, inv = TRUE)
ID4434<- interarrival(ID4434, var = "Amt", p.cut = 0.3, inv = TRUE)
ID4435<- interarrival(ID4435, var = "Amt", p.cut = 0.3, inv = TRUE)
ID4436<- interarrival(ID4436, var = "Amt", p.cut = 0.3, inv = TRUE)
ID4437<- interarrival(ID4437, var = "Amt", p.cut = 0.3, inv = TRUE)
ID4438<- interarrival(ID4438, var = "Amt", p.cut = 0.3, inv = TRUE)
ID4439<- interarrival(ID4439, var = "Amt", p.cut = 0.3, inv = TRUE)
ID4440<- interarrival(ID4440, var = "Amt", p.cut = 0.3, inv = TRUE)
ID4441<- interarrival(ID4441, var = "Amt", p.cut = 0.3, inv = TRUE)
ID4442<- interarrival(ID4442, var = "Amt", p.cut = 0.3, inv = TRUE)
ID4443<- interarrival(ID4443, var = "Amt", p.cut = 0.3, inv = TRUE)
ID4444<- interarrival(ID4444, var = "Amt", p.cut = 0.3, inv = TRUE)
ID4445<- interarrival(ID4445, var = "Amt", p.cut = 0.3, inv = TRUE)
ID4446<- interarrival(ID4446, var = "Amt", p.cut = 0.3, inv = TRUE)
ID4447<- interarrival(ID4447, var = "Amt", p.cut = 0.3, inv = TRUE)
ID4448<- interarrival(ID4448, var = "Amt", p.cut = 0.3, inv = TRUE)
ID4449<- interarrival(ID4449, var = "Amt", p.cut = 0.3, inv = TRUE)
ID4450<- interarrival(ID4450, var = "Amt", p.cut = 0.3, inv = TRUE)
ID4451<- interarrival(ID4451, var = "Amt", p.cut = 0.3, inv = TRUE)
ID4452<- interarrival(ID4452, var = "Amt", p.cut = 0.3, inv = TRUE)
ID4453<- interarrival(ID4453, var = "Amt", p.cut = 0.3, inv = TRUE)
ID4454<- interarrival(ID4454, var = "Amt", p.cut = 0.3, inv = TRUE)
ID4455<- interarrival(ID4455, var = "Amt", p.cut = 0.3, inv = TRUE)
ID4456<- interarrival(ID4456, var = "Amt", p.cut = 0.3, inv = TRUE)
ID4457<- interarrival(ID4457, var = "Amt", p.cut = 0.3, inv = TRUE)
ID4458<- interarrival(ID4458, var = "Amt", p.cut = 0.3, inv = TRUE)
ID4459<- interarrival(ID4459, var = "Amt", p.cut = 0.3, inv = TRUE)
ID4460<- interarrival(ID4460, var = "Amt", p.cut = 0.3, inv = TRUE)
ID4461<- interarrival(ID4461, var = "Amt", p.cut = 0.3, inv = TRUE)
ID4462<- interarrival(ID4462, var = "Amt", p.cut = 0.3, inv = TRUE)
ID4463<- interarrival(ID4463, var = "Amt", p.cut = 0.3, inv = TRUE)
ID4464<- interarrival(ID4464, var = "Amt", p.cut = 0.3, inv = TRUE)
ID4465<- interarrival(ID4465, var = "Amt", p.cut = 0.3, inv = TRUE)
ID4466<- interarrival(ID4466, var = "Amt", p.cut = 0.3, inv = TRUE)
ID4467<- interarrival(ID4467, var = "Amt", p.cut = 0.3, inv = TRUE)
ID4468<- interarrival(ID4468, var = "Amt", p.cut = 0.3, inv = TRUE)
ID4469<- interarrival(ID4469, var = "Amt", p.cut = 0.3, inv = TRUE)
ID4470<- interarrival(ID4470, var = "Amt", p.cut = 0.3, inv = TRUE)
ID4471<- interarrival(ID4471, var = "Amt", p.cut = 0.3, inv = TRUE)
ID4472<- interarrival(ID4472, var = "Amt", p.cut = 0.3, inv = TRUE)
ID4473<- interarrival(ID4473, var = "Amt", p.cut = 0.3, inv = TRUE)
ID4474<- interarrival(ID4474, var = "Amt", p.cut = 0.3, inv = TRUE)
ID4475<- interarrival(ID4475, var = "Amt", p.cut = 0.3, inv = TRUE)
ID4476<- interarrival(ID4476, var = "Amt", p.cut = 0.3, inv = TRUE)
ID4477<- interarrival(ID4477, var = "Amt", p.cut = 0.3, inv = TRUE)
ID4478<- interarrival(ID4478, var = "Amt", p.cut = 0.3, inv = TRUE)
ID4479<- interarrival(ID4479, var = "Amt", p.cut = 0.3, inv = TRUE)
ID4480<- interarrival(ID4480, var = "Amt", p.cut = 0.3, inv = TRUE)
ID4481<- interarrival(ID4481, var = "Amt", p.cut = 0.3, inv = TRUE)
ID4482<- interarrival(ID4482, var = "Amt", p.cut = 0.3, inv = TRUE)
ID4483<- interarrival(ID4483, var = "Amt", p.cut = 0.3, inv = TRUE)
ID4484<- interarrival(ID4484, var = "Amt", p.cut = 0.3, inv = TRUE)
ID4485<- interarrival(ID4485, var = "Amt", p.cut = 0.3, inv = TRUE)
ID4486<- interarrival(ID4486, var = "Amt", p.cut = 0.3, inv = TRUE)
ID4487<- interarrival(ID4487, var = "Amt", p.cut = 0.3, inv = TRUE)
ID4488<- interarrival(ID4488, var = "Amt", p.cut = 0.3, inv = TRUE)
ID4489<- interarrival(ID4489, var = "Amt", p.cut = 0.3, inv = TRUE)
ID4490<- interarrival(ID4490, var = "Amt", p.cut = 0.3, inv = TRUE)
ID4491<- interarrival(ID4491, var = "Amt", p.cut = 0.3, inv = TRUE)
ID4492<- interarrival(ID4492, var = "Amt", p.cut = 0.3, inv = TRUE)
ID4493<- interarrival(ID4493, var = "Amt", p.cut = 0.3, inv = TRUE)
ID4494<- interarrival(ID4494, var = "Amt", p.cut = 0.3, inv = TRUE)
ID4495<- interarrival(ID4495, var = "Amt", p.cut = 0.3, inv = TRUE)
ID4496<- interarrival(ID4496, var = "Amt", p.cut = 0.3, inv = TRUE)
ID4497<- interarrival(ID4497, var = "Amt", p.cut = 0.3, inv = TRUE)
ID4498<- interarrival(ID4498, var = "Amt", p.cut = 0.3, inv = TRUE)
ID4499<- interarrival(ID4499, var = "Amt", p.cut = 0.3, inv = TRUE)
ID4500<- interarrival(ID4500, var = "Amt", p.cut = 0.3, inv = TRUE)
ID4501<- interarrival(ID4501, var = "Amt", p.cut = 0.3, inv = TRUE)
ID4502<- interarrival(ID4502, var = "Amt", p.cut = 0.3, inv = TRUE)
ID4503<- interarrival(ID4503, var = "Amt", p.cut = 0.3, inv = TRUE)
ID4504<- interarrival(ID4504, var = "Amt", p.cut = 0.3, inv = TRUE)
ID4505<- interarrival(ID4505, var = "Amt", p.cut = 0.3, inv = TRUE)
ID4506<- interarrival(ID4506, var = "Amt", p.cut = 0.3, inv = TRUE)
ID4507<- interarrival(ID4507, var = "Amt", p.cut = 0.3, inv = TRUE)
ID4508<- interarrival(ID4508, var = "Amt", p.cut = 0.3, inv = TRUE)
ID4509<- interarrival(ID4509, var = "Amt", p.cut = 0.3, inv = TRUE)
ID4510<- interarrival(ID4510, var = "Amt", p.cut = 0.3, inv = TRUE)
ID4511<- interarrival(ID4511, var = "Amt", p.cut = 0.3, inv = TRUE)
ID4512<- interarrival(ID4512, var = "Amt", p.cut = 0.3, inv = TRUE)
ID4513<- interarrival(ID4513, var = "Amt", p.cut = 0.3, inv = TRUE)
ID4514<- interarrival(ID4514, var = "Amt", p.cut = 0.3, inv = TRUE)
ID4515<- interarrival(ID4515, var = "Amt", p.cut = 0.3, inv = TRUE)
ID4516<- interarrival(ID4516, var = "Amt", p.cut = 0.3, inv = TRUE)
ID4517<- interarrival(ID4517, var = "Amt", p.cut = 0.3, inv = TRUE)
ID4518<- interarrival(ID4518, var = "Amt", p.cut = 0.3, inv = TRUE)
ID4519<- interarrival(ID4519, var = "Amt", p.cut = 0.3, inv = TRUE)
ID4520<- interarrival(ID4520, var = "Amt", p.cut = 0.3, inv = TRUE)
ID4521<- interarrival(ID4521, var = "Amt", p.cut = 0.3, inv = TRUE)
ID4522<- interarrival(ID4522, var = "Amt", p.cut = 0.3, inv = TRUE)
ID4523<- interarrival(ID4523, var = "Amt", p.cut = 0.3, inv = TRUE)
ID4524<- interarrival(ID4524, var = "Amt", p.cut = 0.3, inv = TRUE)
ID4525<- interarrival(ID4525, var = "Amt", p.cut = 0.3, inv = TRUE)
ID4526<- interarrival(ID4526, var = "Amt", p.cut = 0.3, inv = TRUE)
ID4527<- interarrival(ID4527, var = "Amt", p.cut = 0.3, inv = TRUE)
ID4528<- interarrival(ID4528, var = "Amt", p.cut = 0.3, inv = TRUE)
ID4529<- interarrival(ID4529, var = "Amt", p.cut = 0.3, inv = TRUE)
ID4530<- interarrival(ID4530, var = "Amt", p.cut = 0.3, inv = TRUE)
ID4531<- interarrival(ID4531, var = "Amt", p.cut = 0.3, inv = TRUE)
ID4532<- interarrival(ID4532, var = "Amt", p.cut = 0.3, inv = TRUE)
ID4533<- interarrival(ID4533, var = "Amt", p.cut = 0.3, inv = TRUE)
ID4534<- interarrival(ID4534, var = "Amt", p.cut = 0.3, inv = TRUE)
ID4535<- interarrival(ID4535, var = "Amt", p.cut = 0.3, inv = TRUE)
ID4536<- interarrival(ID4536, var = "Amt", p.cut = 0.3, inv = TRUE)
ID4537<- interarrival(ID4537, var = "Amt", p.cut = 0.3, inv = TRUE)
ID4538<- interarrival(ID4538, var = "Amt", p.cut = 0.3, inv = TRUE)
ID4539<- interarrival(ID4539, var = "Amt", p.cut = 0.3, inv = TRUE)
ID4540<- interarrival(ID4540, var = "Amt", p.cut = 0.3, inv = TRUE)
ID4541<- interarrival(ID4541, var = "Amt", p.cut = 0.3, inv = TRUE)
ID4542<- interarrival(ID4542, var = "Amt", p.cut = 0.3, inv = TRUE)
ID4543<- interarrival(ID4543, var = "Amt", p.cut = 0.3, inv = TRUE)
ID4544<- interarrival(ID4544, var = "Amt", p.cut = 0.3, inv = TRUE)
ID4545<- interarrival(ID4545, var = "Amt", p.cut = 0.3, inv = TRUE)
ID4546<- interarrival(ID4546, var = "Amt", p.cut = 0.3, inv = TRUE)
ID4547<- interarrival(ID4547, var = "Amt", p.cut = 0.3, inv = TRUE)
ID4548<- interarrival(ID4548, var = "Amt", p.cut = 0.3, inv = TRUE)
ID4549<- interarrival(ID4549, var = "Amt", p.cut = 0.3, inv = TRUE)
ID4550<- interarrival(ID4550, var = "Amt", p.cut = 0.3, inv = TRUE)
ID4551<- interarrival(ID4551, var = "Amt", p.cut = 0.3, inv = TRUE)
ID4552<- interarrival(ID4552, var = "Amt", p.cut = 0.3, inv = TRUE)
ID4553<- interarrival(ID4553, var = "Amt", p.cut = 0.3, inv = TRUE)
ID4554<- interarrival(ID4554, var = "Amt", p.cut = 0.3, inv = TRUE)
ID4555<- interarrival(ID4555, var = "Amt", p.cut = 0.3, inv = TRUE)
ID4556<- interarrival(ID4556, var = "Amt", p.cut = 0.3, inv = TRUE)
ID4557<- interarrival(ID4557, var = "Amt", p.cut = 0.3, inv = TRUE)
ID4558<- interarrival(ID4558, var = "Amt", p.cut = 0.3, inv = TRUE)
ID4559<- interarrival(ID4559, var = "Amt", p.cut = 0.3, inv = TRUE)
ID4560<- interarrival(ID4560, var = "Amt", p.cut = 0.3, inv = TRUE)
ID4561<- interarrival(ID4561, var = "Amt", p.cut = 0.3, inv = TRUE)
ID4562<- interarrival(ID4562, var = "Amt", p.cut = 0.3, inv = TRUE)
ID4563<- interarrival(ID4563, var = "Amt", p.cut = 0.3, inv = TRUE)
ID4564<- interarrival(ID4564, var = "Amt", p.cut = 0.3, inv = TRUE)
ID4565<- interarrival(ID4565, var = "Amt", p.cut = 0.3, inv = TRUE)
ID4566<- interarrival(ID4566, var = "Amt", p.cut = 0.3, inv = TRUE)
ID4567<- interarrival(ID4567, var = "Amt", p.cut = 0.3, inv = TRUE)
ID4568<- interarrival(ID4568, var = "Amt", p.cut = 0.3, inv = TRUE)
ID4569<- interarrival(ID4569, var = "Amt", p.cut = 0.3, inv = TRUE)
ID4570<- interarrival(ID4570, var = "Amt", p.cut = 0.3, inv = TRUE)
ID4571<- interarrival(ID4571, var = "Amt", p.cut = 0.3, inv = TRUE)
ID4572<- interarrival(ID4572, var = "Amt", p.cut = 0.3, inv = TRUE)
ID4573<- interarrival(ID4573, var = "Amt", p.cut = 0.3, inv = TRUE)
ID4574<- interarrival(ID4574, var = "Amt", p.cut = 0.3, inv = TRUE)
ID4575<- interarrival(ID4575, var = "Amt", p.cut = 0.3, inv = TRUE)
ID4576<- interarrival(ID4576, var = "Amt", p.cut = 0.3, inv = TRUE)
ID4577<- interarrival(ID4577, var = "Amt", p.cut = 0.3, inv = TRUE)
ID4578<- interarrival(ID4578, var = "Amt", p.cut = 0.3, inv = TRUE)
ID4579<- interarrival(ID4579, var = "Amt", p.cut = 0.3, inv = TRUE)
ID4580<- interarrival(ID4580, var = "Amt", p.cut = 0.3, inv = TRUE)
ID4581<- interarrival(ID4581, var = "Amt", p.cut = 0.3, inv = TRUE)
ID4582<- interarrival(ID4582, var = "Amt", p.cut = 0.3, inv = TRUE)
ID4583<- interarrival(ID4583, var = "Amt", p.cut = 0.3, inv = TRUE)
ID4584<- interarrival(ID4584, var = "Amt", p.cut = 0.3, inv = TRUE)
ID4585<- interarrival(ID4585, var = "Amt", p.cut = 0.3, inv = TRUE)
ID4586<- interarrival(ID4586, var = "Amt", p.cut = 0.3, inv = TRUE)
ID4587<- interarrival(ID4587, var = "Amt", p.cut = 0.3, inv = TRUE)
ID4588<- interarrival(ID4588, var = "Amt", p.cut = 0.3, inv = TRUE)
ID4589<- interarrival(ID4589, var = "Amt", p.cut = 0.3, inv = TRUE)
ID4590<- interarrival(ID4590, var = "Amt", p.cut = 0.3, inv = TRUE)
ID4591<- interarrival(ID4591, var = "Amt", p.cut = 0.3, inv = TRUE)
ID4592<- interarrival(ID4592, var = "Amt", p.cut = 0.3, inv = TRUE)
ID4593<- interarrival(ID4593, var = "Amt", p.cut = 0.3, inv = TRUE)
ID4594<- interarrival(ID4594, var = "Amt", p.cut = 0.3, inv = TRUE)
ID4595<- interarrival(ID4595, var = "Amt", p.cut = 0.3, inv = TRUE)
ID4596<- interarrival(ID4596, var = "Amt", p.cut = 0.3, inv = TRUE)
ID4597<- interarrival(ID4597, var = "Amt", p.cut = 0.3, inv = TRUE)
ID4598<- interarrival(ID4598, var = "Amt", p.cut = 0.3, inv = TRUE)
ID4599<- interarrival(ID4599, var = "Amt", p.cut = 0.3, inv = TRUE)
ID4600<- interarrival(ID4600, var = "Amt", p.cut = 0.3, inv = TRUE)
ID4601<- interarrival(ID4601, var = "Amt", p.cut = 0.3, inv = TRUE)
ID4602<- interarrival(ID4602, var = "Amt", p.cut = 0.3, inv = TRUE)
ID4603<- interarrival(ID4603, var = "Amt", p.cut = 0.3, inv = TRUE)
ID4604<- interarrival(ID4604, var = "Amt", p.cut = 0.3, inv = TRUE)
ID4605<- interarrival(ID4605, var = "Amt", p.cut = 0.3, inv = TRUE)
ID4606<- interarrival(ID4606, var = "Amt", p.cut = 0.3, inv = TRUE)
ID4607<- interarrival(ID4607, var = "Amt", p.cut = 0.3, inv = TRUE)
ID4608<- interarrival(ID4608, var = "Amt", p.cut = 0.3, inv = TRUE)
ID4609<- interarrival(ID4609, var = "Amt", p.cut = 0.3, inv = TRUE)
ID4610<- interarrival(ID4610, var = "Amt", p.cut = 0.3, inv = TRUE)
ID4611<- interarrival(ID4611, var = "Amt", p.cut = 0.3, inv = TRUE)
ID4612<- interarrival(ID4612, var = "Amt", p.cut = 0.3, inv = TRUE)
ID4613<- interarrival(ID4613, var = "Amt", p.cut = 0.3, inv = TRUE)
ID4614<- interarrival(ID4614, var = "Amt", p.cut = 0.3, inv = TRUE)
ID4615<- interarrival(ID4615, var = "Amt", p.cut = 0.3, inv = TRUE)
ID4616<- interarrival(ID4616, var = "Amt", p.cut = 0.3, inv = TRUE)
ID4617<- interarrival(ID4617, var = "Amt", p.cut = 0.3, inv = TRUE)
ID4618<- interarrival(ID4618, var = "Amt", p.cut = 0.3, inv = TRUE)
ID4619<- interarrival(ID4619, var = "Amt", p.cut = 0.3, inv = TRUE)
ID4620<- interarrival(ID4620, var = "Amt", p.cut = 0.3, inv = TRUE)
ID4621<- interarrival(ID4621, var = "Amt", p.cut = 0.3, inv = TRUE)
ID4622<- interarrival(ID4622, var = "Amt", p.cut = 0.3, inv = TRUE)
ID4623<- interarrival(ID4623, var = "Amt", p.cut = 0.3, inv = TRUE)
ID4624<- interarrival(ID4624, var = "Amt", p.cut = 0.3, inv = TRUE)
ID4625<- interarrival(ID4625, var = "Amt", p.cut = 0.3, inv = TRUE)
ID4626<- interarrival(ID4626, var = "Amt", p.cut = 0.3, inv = TRUE)
ID4627<- interarrival(ID4627, var = "Amt", p.cut = 0.3, inv = TRUE)
ID4628<- interarrival(ID4628, var = "Amt", p.cut = 0.3, inv = TRUE)
ID4629<- interarrival(ID4629, var = "Amt", p.cut = 0.3, inv = TRUE)
ID4630<- interarrival(ID4630, var = "Amt", p.cut = 0.3, inv = TRUE)
ID4631<- interarrival(ID4631, var = "Amt", p.cut = 0.3, inv = TRUE)
ID4632<- interarrival(ID4632, var = "Amt", p.cut = 0.3, inv = TRUE)
ID4633<- interarrival(ID4633, var = "Amt", p.cut = 0.3, inv = TRUE)
ID4634<- interarrival(ID4634, var = "Amt", p.cut = 0.3, inv = TRUE)
ID4635<- interarrival(ID4635, var = "Amt", p.cut = 0.3, inv = TRUE)
ID4636<- interarrival(ID4636, var = "Amt", p.cut = 0.3, inv = TRUE)
ID4637<- interarrival(ID4637, var = "Amt", p.cut = 0.3, inv = TRUE)
ID4638<- interarrival(ID4638, var = "Amt", p.cut = 0.3, inv = TRUE)
ID4639<- interarrival(ID4639, var = "Amt", p.cut = 0.3, inv = TRUE)
ID4640<- interarrival(ID4640, var = "Amt", p.cut = 0.3, inv = TRUE)
ID4641<- interarrival(ID4641, var = "Amt", p.cut = 0.3, inv = TRUE)
ID4642<- interarrival(ID4642, var = "Amt", p.cut = 0.3, inv = TRUE)
ID4643<- interarrival(ID4643, var = "Amt", p.cut = 0.3, inv = TRUE)
ID4644<- interarrival(ID4644, var = "Amt", p.cut = 0.3, inv = TRUE)
ID4645<- interarrival(ID4645, var = "Amt", p.cut = 0.3, inv = TRUE)
ID4646<- interarrival(ID4646, var = "Amt", p.cut = 0.3, inv = TRUE)
[truncated: 933,753 more chars]
