# Supplementary material for: Soil water management practices (terraces) helped to mitigate the 2015 drought in Ethiopia
Source: Agric Water Manag. 2018 May 31;204:11–6. doi: 10.1016/j.agwat.2018.02.025 (PMC5985715; doi:10.1016/j.agwat.2018.02.025)
Supplement: Supplementary file 3 [file mmc3.csv]

	Terracing	Slope_Flat	Slope	saq01	saq01_2	ea_id	Educ	DryD_pctn	SPEI_1m_cat	SPEI_1m	SPEI_1m_cat2	SPEI_min	SPEI_sum_below_1.5	SPEI_sum_below_2	SPEI_sum_below_1	SPEI_below_1_pctn_cat	ST_Cambisol	ST_Leptosol	ST_Luvisol	ST_Vertisol	ST_Mixed_type	Soil_type	Educ2_No	Educ2_1	Educ2_4	Educ2_7	Educ2_10	Educ2	Fertile_Soil	HH_Elev	Field_Area	Soil_type.1	Irrig	Nutrient_const_Yes	Slope_Steep	Temp_mean	RainAmt	DryD_pctn.1	DryD_pctn_num	UREA_ha	DAP_ha	MinTill	Imp	Grow_length	OrgFert	CreditServices	ExtensionServices	Com_part	Livestock
5787	FALSE	1	Flat	SNNP	SNNP	7060201501	4	(0.295,0.481]	Lightly Wet	0.442351995421995	Light/moderate wet	-0.823216775074922	0	0	0	(-0.001,0.333]	0	0	0	1	0	Vertisol.	0	0	1	0	0	Head education 4–6 years	TRUE	1956	508.58	Vertisol.	FALSE	FALSE	0	20.625	1023.997964552	(0.295,0.481]	0.439252336448598	177	138	FALSE	TRUE	214	TRUE	0	1	1	1
5788	FALSE	1	Flat	SNNP	SNNP	7060201501	4	(0.295,0.481]	Lightly Wet	0.442351995421995	Light/moderate wet	-0.823216775074922	0	0	0	(-0.001,0.333]	0	0	0	1	0	Vertisol.	0	0	1	0	0	Head education 4–6 years	TRUE	1956	2137.07	Vertisol.	FALSE	FALSE	0	20.625	1023.997964552	(0.295,0.481]	0.439252336448598	117	117	FALSE	TRUE	214	TRUE	0	1	1	1
5802	FALSE	1	Flat	SNNP	SNNP	7060500601	8	(0.295,0.481]	Lightly Wet	0.44891983905917	Light/moderate wet	-0.824168956557929	0	0	0	(-0.001,0.333]	0	0	1	0	0	Luvisol	0	0	0	1	0	Head education 7–9 years	TRUE	1931	592.1	Luvisol	FALSE	TRUE	0	20.625	1023.997964552	(0.295,0.481]	0.439252336448598	203	203	FALSE	FALSE	214	FALSE	0	1	1	0
6018	FALSE	1	Flat	SNNP	SNNP	7100301001	0	(0.481,0.667]	Lightly Drought	-0.816967809747588	Light/moderate drought	-1.52547447818376	2	0	4	(0.333,0.667]	0	0	1	0	0	Luvisol	1	0	0	0	0	Head no education	FALSE	1367	1647.6	Luvisol	FALSE	TRUE	0	24.25	306.04178266	(0.481,0.667]	0.602803738317757	0	0	FALSE	FALSE	214	FALSE	0	1	1	1
6467	FALSE	0	Steep	SNNP	SNNP	7170200803	9	(0.481,0.667]	Lightly Drought	-0.280255552956553	Light/moderate drought	-0.894473319893994	0	0	0	(-0.001,0.333]	0	0	0	1	0	Vertisol.	0	0	0	1	0	Head education 7–9 years	FALSE	1499	2413.9	Vertisol.	FALSE	TRUE	1	20.875	342.348092348	(0.481,0.667]	0.598130841121495	0	0	FALSE	FALSE	214	FALSE	0	1	1	2
6468	FALSE	0	Moderate	SNNP	SNNP	7170200803	9	(0.481,0.667]	Lightly Drought	-0.280255552956553	Light/moderate drought	-0.894473319893994	0	0	0	(-0.001,0.333]	0	0	0	1	0	Vertisol.	0	0	0	1	0	Head education 7–9 years	TRUE	1499	5016.3	Vertisol.	FALSE	TRUE	0	20.875	342.348092348	(0.481,0.667]	0.598130841121495	0	0	FALSE	FALSE	214	FALSE	0	1	1	2
6475	FALSE	0	Moderate	SNNP	SNNP	7170200803	8	(0.481,0.667]	Lightly Drought	-0.115557033151441	Light/moderate drought	-0.906395088132891	0	0	0	(-0.001,0.333]	0	0	1	0	0	Luvisol	0	0	0	1	0	Head education 7–9 years	FALSE	1614	2802.91	Luvisol	FALSE	TRUE	0	20.875	472.159824342	(0.481,0.667]	0.551401869158878	0	0	FALSE	FALSE	214	FALSE	0	1	1	1
6477	FALSE	1	Flat	SNNP	SNNP	7170200803	0	(0.481,0.667]	Lightly Drought	-0.269185584888519	Light/moderate drought	-0.888612204147936	0	0	0	(-0.001,0.333]	0	0	0	1	0	Vertisol.	1	0	0	0	0	Head no education	TRUE	1832	3414.8	Vertisol.	FALSE	TRUE	0	20.875	342.348092348	(0.481,0.667]	0.598130841121495	0	0	FALSE	FALSE	214	FALSE	1	0	1	2
5553	FALSE	0	Moderate	SNNP	SNNP	7020201001	3	(0.295,0.481]	Lightly Wet	0.620273800213662	Light/moderate wet	-0.544863637623599	0	0	0	(-0.001,0.333]	0	0	1	0	0	Luvisol	0	1	0	0	0	Head education 1–3 years	FALSE	1923	1127.31	Luvisol	FALSE	FALSE	0	18.4444444444444	1060.582077682	(0.295,0.481]	0.442622950819672	133	133	FALSE	FALSE	244	FALSE	1	1	1	1
6559	TRUE	0	Moderate	SNNP	SNNP	7190100701	0	(0.667,0.854]	Lightly Drought	-0.232544736409852	Light/moderate drought	-0.777451544393532	0	0	0	(-0.001,0.333]	0	0	0	1	0	Vertisol.	1	0	0	0	0	Head no education	FALSE	1870	1573.8	Vertisol.	FALSE	TRUE	0	19.8888888888889	360.162415271	(0.667,0.854]	0.758196721311475	0	159	FALSE	TRUE	244	FALSE	0	1	1	1
2675	FALSE	0	Moderate	Amhara	Amhara	3061601207	0	(0.667,0.854]	Lightly Wet	0.395845122982249	Light/moderate wet	-0.459097110277799	0	0	0	(-0.001,0.333]	0	0	0	1	0	Vertisol.	1	0	0	0	0	Head no education	TRUE	2744	788.07	Vertisol.	FALSE	FALSE	0	13.7	428.490645814	(0.667,0.854]	0.678832116788321	0	0	FALSE	FALSE	274	TRUE	1	1	1	1
2683	FALSE	0	Moderate	Amhara	Amhara	3061601207	0	(0.667,0.854]	Lightly Wet	0.390062053883014	Light/moderate wet	-0.456248448566544	0	0	0	(-0.001,0.333]	0	0	0	1	0	Vertisol.	1	0	0	0	0	Head no education	FALSE	2832	501.25	Vertisol.	FALSE	FALSE	0	13.7	428.490645814	(0.667,0.854]	0.678832116788321	0	0	FALSE	FALSE	274	TRUE	1	1	1	2
2689	FALSE	0	Moderate	Amhara	Amhara	3061601207	0	(0.667,0.854]	Lightly Wet	0.390062053883014	Light/moderate wet	-0.456248448566544	0	0	0	(-0.001,0.333]	0	0	0	1	0	Vertisol.	1	0	0	0	0	Head no education	FALSE	2832	527.43	Vertisol.	FALSE	FALSE	0	13.7	428.490645814	(0.667,0.854]	0.678832116788321	0	0	FALSE	FALSE	274	TRUE	1	1	1	2
3796	FALSE	1	Flat	Oromiya	Oromiya	4040101103	0	(0.481,0.667]	Lightly Wet	0.0355036031959606	Light/moderate wet	-0.760869052842133	0	0	0	(-0.001,0.333]	0	0	1	0	0	Luvisol	1	0	0	0	0	Head no education	FALSE	2144	572.92	Luvisol	FALSE	TRUE	0	18.9	523.19511239	(0.481,0.667]	0.602189781021898	0	0	FALSE	FALSE	274	FALSE	0	1	0	0
3821	FALSE	0	Steep	Oromiya	Oromiya	4040501902	3	(0.481,0.667]	Lightly Drought	-0.127494576965143	Light/moderate drought	-0.65570573646063	0	0	0	(-0.001,0.333]	0	0	1	0	0	Luvisol	0	1	0	0	0	Head education 1–3 years	FALSE	1841	6169.7	Luvisol	FALSE	TRUE	1	18.6	416.664794675	(0.481,0.667]	0.64963503649635	4700	0	FALSE	TRUE	274	FALSE	0	1	1	4
3822	FALSE	0	Moderate	Oromiya	Oromiya	4040501902	3	(0.481,0.667]	Lightly Drought	-0.127494576965143	Light/moderate drought	-0.65570573646063	0	0	0	(-0.001,0.333]	0	0	0	0	1	Mixed type	0	1	0	0	0	Head education 1–3 years	FALSE	1841	885.45	Mixed type	FALSE	TRUE	0	18.6	416.664794675	(0.481,0.667]	0.64963503649635	0	0	FALSE	FALSE	274	FALSE	0	1	1	4
3825	FALSE	0	Steep	Oromiya	Oromiya	4040501902	0	(0.481,0.667]	Lightly Drought	-0.130096184159425	Light/moderate drought	-0.661153121176327	0	0	0	(-0.001,0.333]	0	0	1	0	0	Luvisol	1	0	0	0	0	Head no education	FALSE	1797	4947.9	Luvisol	FALSE	FALSE	1	18.6	416.664794675	(0.481,0.667]	0.64963503649635	2637	0	FALSE	FALSE	274	FALSE	0	1	0	0
5540	FALSE	1	Flat	SNNP	SNNP	7020201001	10	(0.295,0.481]	Lightly Wet	0.598888635150552	Light/moderate wet	-0.537895400139091	0	0	0	(-0.001,0.333]	0	0	1	0	0	Luvisol	0	0	0	0	1	Head education > 10 years	FALSE	1739	140.31	Luvisol	FALSE	FALSE	0	18.3	1153.504842632	(0.295,0.481]	0.445255474452555	0	0	TRUE	FALSE	274	TRUE	1	1	1	2
5557	FALSE	0	Moderate	SNNP	SNNP	7020201001	0	(0.295,0.481]	Lightly Wet	0.598888635150552	Light/moderate wet	-0.537895400139091	0	0	0	(-0.001,0.333]	0	0	1	0	0	Luvisol	1	0	0	0	0	Head no education	FALSE	1917	2236.92	Luvisol	FALSE	FALSE	0	18.3	1153.504842632	(0.295,0.481]	0.445255474452555	224	224	FALSE	FALSE	274	FALSE	1	0	1	2
5737	FALSE	0	Moderate	SNNP	SNNP	7030600204	0	(0.295,0.481]	Lightly Wet	0.333343428250467	Light/moderate wet	-0.979018609026666	0	0	0	(-0.001,0.333]	0	0	0	1	0	Vertisol.	1	0	0	0	0	Head no education	FALSE	2146	234.2	Vertisol.	FALSE	TRUE	0	20.8	1132.844922839	(0.295,0.481]	0.463503649635036	0	0	FALSE	FALSE	274	TRUE	1	0	1	0
5738	FALSE	0	Moderate	SNNP	SNNP	7030600204	0	(0.295,0.481]	Lightly Wet	0.333343428250467	Light/moderate wet	-0.979018609026666	0	0	0	(-0.001,0.333]	0	0	0	1	0	Vertisol.	1	0	0	0	0	Head no education	FALSE	2146	332	Vertisol.	FALSE	TRUE	0	20.8	1132.844922839	(0.295,0.481]	0.463503649635036	0	0	FALSE	FALSE	274	TRUE	1	0	1	0
5741	FALSE	1	Flat	SNNP	SNNP	7030600204	0	(0.295,0.481]	Lightly Wet	0.423308370396355	Light/moderate wet	-0.941461043204378	0	0	0	(-0.001,0.333]	0	0	0	1	0	Vertisol.	1	0	0	0	0	Head no education	FALSE	2160	200.15	Vertisol.	FALSE	TRUE	0	20.8	1266.151563591	(0.295,0.481]	0.463503649635036	0	0	FALSE	FALSE	274	FALSE	1	1	1	2
5981	TRUE	0	Steep	SNNP	SNNP	7090900601	7	(0.667,0.854]	Lightly Drought	-0.395677045932476	Light/moderate drought	-1.0436263121325	0	0	2	(-0.001,0.333]	0	0	1	0	0	Luvisol	0	0	0	1	0	Head education 7–9 years	FALSE	1950	4172.4	Luvisol	FALSE	TRUE	1	21.8	437.810014835	(0.667,0.854]	0.667883211678832	0	0	FALSE	FALSE	274	FALSE	1	1	1	1
5988	FALSE	1	Flat	SNNP	SNNP	7090900601	0	(0.667,0.854]	Lightly Drought	-0.389424789587716	Light/moderate drought	-1.04090985479175	0	0	2	(-0.001,0.333]	0	0	0	0	1	Mixed type	1	0	0	0	0	Head no education	FALSE	2026	2246.1	Mixed type	FALSE	TRUE	0	21.8	437.810014835	(0.667,0.854]	0.667883211678832	0	0	FALSE	FALSE	274	FALSE	0	1	1	2
6460	FALSE	1	Flat	SNNP	SNNP	7170100103	0	(0.667,0.854]	Lightly Drought	-0.312810958948291	Light/moderate drought	-0.869299429642645	0	0	0	(-0.001,0.333]	0	0	0	1	0	Vertisol.	1	0	0	0	0	Head no education	TRUE	1392	3425.75	Vertisol.	FALSE	TRUE	0	19.7	351.571470468	(0.667,0.854]	0.744525547445255	0	0	FALSE	FALSE	274	TRUE	0	0	1	0
3609	TRUE	0	Moderate	Oromiya	Oromiya	4021401801	0	(0.481,0.667]	Lightly Drought	-0.252240388502346	Light/moderate drought	-0.915618424841513	0	0	0	(-0.001,0.333]	0	0	0	1	0	Vertisol.	1	0	0	0	0	Head no education	FALSE	1801	3164.16	Vertisol.	FALSE	FALSE	0	19.3636363636364	432.723466739	(0.481,0.667]	0.654605263157895	0	0	TRUE	FALSE	304	FALSE	0	1	1	4
3829	FALSE	0	Steep	Oromiya	Oromiya	4040501902	3	(0.481,0.667]	Lightly Drought	-0.126971611253532	Light/moderate drought	-0.651881123509774	0	0	0	(-0.001,0.333]	0	0	0	0	0	OTHER SOIL TYPE (SPECIFY)	0	1	0	0	0	Head education 1–3 years	NA	1787	1597.95	OTHER SOIL TYPE (SPECIFY)	FALSE	FALSE	1	18.3636363636364	432.723466739	(0.481,0.667]	0.654605263157895	0	0	FALSE	FALSE	304	FALSE	0	1	1	2
3834	FALSE	0	Moderate	Oromiya	Oromiya	4040501902	3	(0.481,0.667]	Lightly Drought	-0.132528991445074	Light/moderate drought	-0.661153121176327	0	0	0	(-0.001,0.333]	0	0	1	0	0	Luvisol	0	1	0	0	0	Head education 1–3 years	TRUE	1856	4386.11	Luvisol	FALSE	FALSE	0	18.3636363636364	432.723466739	(0.481,0.667]	0.654605263157895	11400	0	FALSE	TRUE	304	FALSE	0	1	1	3
3835	FALSE	0	Moderate	Oromiya	Oromiya	4040501902	3	(0.481,0.667]	Lightly Drought	-0.132528991445074	Light/moderate drought	-0.661153121176327	0	0	0	(-0.001,0.333]	0	0	1	0	0	Luvisol	0	1	0	0	0	Head education 1–3 years	TRUE	1856	680.54	Luvisol	FALSE	FALSE	0	18.3636363636364	432.723466739	(0.481,0.667]	0.654605263157895	0	0	FALSE	FALSE	304	FALSE	0	1	1	3
5554	FALSE	1	Flat	SNNP	SNNP	7020201001	3	(0.295,0.481]	Lightly Wet	0.614246873861394	Light/moderate wet	-0.544863637623599	0	0	0	(-0.001,0.333]	0	0	1	0	0	Luvisol	0	1	0	0	0	Head education 1–3 years	FALSE	1923	729.45	Luvisol	FALSE	FALSE	0	18.0909090909091	1184.038058504	(0.295,0.481]	0.470394736842105	0	0	FALSE	FALSE	304	FALSE	1	1	1	1
5780	TRUE	0	Steep	SNNP	SNNP	7060201501	4	(0.295,0.481]	Lightly Drought	-0.824447916724617	Light/moderate drought	-1.04963333956019	0	0	3	(-0.001,0.333]	0	0	1	0	0	Luvisol	0	0	1	0	0	Head education 4–6 years	FALSE	1958	1163.35	Luvisol	FALSE	FALSE	1	20.2727272727273	1232.426879541	(0.295,0.481]	0.473684210526316	0	0	TRUE	FALSE	304	TRUE	0	1	1	0
5929	FALSE	0	Moderate	SNNP	SNNP	7090500303	0	(0.667,0.854]	Lightly Drought	-0.316863906681038	Light/moderate drought	-0.865154784064701	0	0	0	(-0.001,0.333]	0	1	0	0	0	Leptosol	1	0	0	0	0	Head no education	FALSE	1831	846.2	Leptosol	FALSE	TRUE	0	19.4545454545455	369.033903309	(0.667,0.854]	0.713815789473684	0	0	TRUE	FALSE	304	FALSE	0	1	1	3
6051	TRUE	0	Moderate	SNNP	SNNP	7100602401	0	(0.481,0.667]	Lightly Drought	-0.946279688597671	Light/moderate drought	-1.34413261701902	0	0	4	(0.333,0.667]	0	0	0	1	0	Vertisol.	1	0	0	0	0	Head no education	TRUE	1942	1636.5	Vertisol.	FALSE	FALSE	0	21.1818181818182	464.004818578	(0.481,0.667]	0.598684210526316	0	0	FALSE	FALSE	304	FALSE	0	1	0	2
6402	TRUE	0	Steep	SNNP	SNNP	7150102609	6	(0.667,0.854]	Severely Drought	-1.95130185260993	Severe drought	-2.56105031576568	11	4	11	(0.667,1]	0	0	1	0	0	Luvisol	0	0	1	0	0	Head education 4–6 years	FALSE	1432	109.31	Luvisol	FALSE	FALSE	1	26.9090909090909	417.497797034	(0.667,0.854]	0.789473684210526	0	0	TRUE	FALSE	304	FALSE	0	0	1	0
6407	TRUE	0	Steep	SNNP	SNNP	7150102609	0	(0.667,0.854]	Moderately Drought	-1.42074429742807	Light/moderate drought	-2.25820477317142	7	3	10	(0.667,1]	0	0	0	0	0	OTHER SOIL TYPE (SPECIFY)	1	0	0	0	0	Head no education	FALSE	1354	270	OTHER SOIL TYPE (SPECIFY)	FALSE	FALSE	1	26.9090909090909	417.497797034	(0.667,0.854]	0.789473684210526	0	0	TRUE	FALSE	304	TRUE	0	0	1	0
6417	TRUE	0	Steep	SNNP	SNNP	7150102609	0	(0.667,0.854]	Moderately Drought	-1.42074429742807	Light/moderate drought	-2.25820477317142	7	3	10	(0.667,1]	0	0	1	0	0	Luvisol	1	0	0	0	0	Head no education	FALSE	1324	3325.25	Luvisol	FALSE	FALSE	1	26.9090909090909	417.497797034	(0.667,0.854]	0.789473684210526	0	0	TRUE	FALSE	304	FALSE	0	0	1	0
6420	TRUE	0	Steep	SNNP	SNNP	7150102609	0	(0.481,0.667]	Severely Drought	-1.94960627720052	Severe drought	-2.55272213585088	10	4	11	(0.667,1]	0	0	1	0	0	Luvisol	1	0	0	0	0	Head no education	FALSE	1301	1337.2	Luvisol	FALSE	FALSE	1	26.9090909090909	503.692613556	(0.481,0.667]	0.585526315789474	0	0	TRUE	FALSE	304	FALSE	0	0	1	0
6480	FALSE	0	Steep	SNNP	SNNP	7170301401	0	(0.481,0.667]	Lightly Drought	-0.882540586394599	Light/moderate drought	-1.49552048436247	0	0	7	(0.667,1]	0	0	0	1	0	Vertisol.	1	0	0	0	0	Head no education	TRUE	2047	3923.95	Vertisol.	FALSE	TRUE	1	23.9090909090909	357.740189362	(0.481,0.667]	0.648026315789474	0	0	TRUE	FALSE	304	FALSE	1	1	1	1
6798	TRUE	1	Flat	Harari	Other	13010100102	0	(0.295,0.481]	Severely Drought	-1.62005223650989	Severe drought	-3.02428049815203	6	2	9	(0.667,1]	0	0	1	0	0	Luvisol	1	0	0	0	0	Head no education	FALSE	1974	1413	Luvisol	FALSE	FALSE	0	25.1818181818182	1080.498195225	(0.295,0.481]	0.4375	106	142	FALSE	FALSE	304	TRUE	0	1	1	0
3896	FALSE	0	Steep	Oromiya	Oromiya	4041401702	0	(0.667,0.854]	Lightly Drought	-0.922383900738221	Light/moderate drought	-1.19863590360291	0	0	4	(0.333,0.667]	0	0	1	0	0	Luvisol	1	0	0	0	0	Head no education	FALSE	1594	1092.6	Luvisol	FALSE	TRUE	1	21.1666666666667	207.16786659	(0.667,0.854]	0.67065868263473	0	0	FALSE	FALSE	334	FALSE	1	1	1	0
5256	FALSE	1	Flat	Benishangul Gumuz	Other	6030304202	5	(0.667,0.854]	Moderately Drought	-1.02837929583608	Light/moderate drought	-2.12760574593861	3	1	8	(0.667,1]	0	0	0	0	1	Mixed type	0	0	1	0	0	Head education 4–6 years	TRUE	1527	1069.35	Mixed type	FALSE	TRUE	0	24.5833333333333	318.500004906	(0.667,0.854]	0.691616766467066	0	0	TRUE	FALSE	334	FALSE	1	1	1	0
5786	FALSE	1	Flat	SNNP	SNNP	7060201501	4	(0.295,0.481]	Lightly Wet	0.434642051513019	Light/moderate wet	-0.823216775074922	0	0	0	(-0.001,0.333]	0	0	0	1	0	Vertisol.	0	0	1	0	0	Head education 4–6 years	TRUE	1956	201.08	Vertisol.	FALSE	FALSE	0	20.3333333333333	1232.532267244	(0.295,0.481]	0.431137724550898	0	0	TRUE	FALSE	334	FALSE	0	1	1	1
6031	FALSE	0	Moderate	SNNP	SNNP	7100602401	0	(0.481,0.667]	Lightly Drought	-0.341000895545888	Light/moderate drought	-1.13627492482826	0	0	1	(-0.001,0.333]	0	0	0	1	0	Vertisol.	1	0	0	0	0	Head no education	TRUE	1912	619.9	Vertisol.	FALSE	FALSE	0	21	474.093432231	(0.481,0.667]	0.631736526946108	0	0	FALSE	FALSE	334	FALSE	0	1	0	2
6037	FALSE	0	Steep	SNNP	SNNP	7100602401	0	(0.481,0.667]	Lightly Drought	-0.913359715671458	Light/moderate drought	-1.33241053311353	0	0	4	(0.333,0.667]	0	0	1	0	0	Luvisol	1	0	0	0	0	Head no education	FALSE	1967	664.9	Luvisol	FALSE	FALSE	1	21	474.093432231	(0.481,0.667]	0.631736526946108	0	0	TRUE	FALSE	334	TRUE	0	1	1	0
6041	FALSE	0	Moderate	SNNP	SNNP	7100602401	4	(0.481,0.667]	Lightly Drought	-0.333074455584783	Light/moderate drought	-1.14477224615764	0	0	1	(-0.001,0.333]	0	0	0	1	0	Vertisol.	0	0	1	0	0	Head education 4–6 years	TRUE	1925	1403.2	Vertisol.	FALSE	FALSE	0	21	474.093432231	(0.481,0.667]	0.631736526946108	0	0	FALSE	FALSE	334	FALSE	0	1	1	2
6523	FALSE	1	Flat	SNNP	SNNP	7180102302	0	(0.481,0.667]	Lightly Drought	-0.459558823599465	Light/moderate drought	-1.29451713304248	0	0	3	(-0.001,0.333]	0	0	1	0	0	Luvisol	1	0	0	0	0	Head no education	TRUE	1661	139.87	Luvisol	FALSE	TRUE	0	23.3333333333333	673.137312957	(0.481,0.667]	0.514970059880239	0	0	TRUE	FALSE	334	FALSE	0	1	0	2
6548	FALSE	0	Steep	SNNP	SNNP	7180102302	0	(0.481,0.667]	Lightly Drought	-0.459558823599465	Light/moderate drought	-1.29451713304248	0	0	3	(-0.001,0.333]	0	0	0	0	1	Mixed type	1	0	0	0	0	Head no education	FALSE	1757	1330.08	Mixed type	FALSE	TRUE	1	23.3333333333333	673.137312957	(0.481,0.667]	0.514970059880239	0	0	FALSE	FALSE	334	FALSE	1	1	1	2
15	FALSE	1	Flat	Tigray	Tigray	1010101601	0	(0.481,0.667]	Severely Drought	-1.76037818399379	Severe drought	-3.74832141933998	3	2	6	(0.667,1]	0	1	0	0	0	Leptosol	1	0	0	0	0	Head no education	FALSE	1140	617.16	Leptosol	FALSE	FALSE	0	29.7142857142857	336.792242537	(0.481,0.667]	0.559782608695652	0	0	TRUE	FALSE	184	TRUE	1	1	1	1
3700	FALSE	0	Moderate	Oromiya	Oromiya	4030800401	4	(0.481,0.667]	Lightly Drought	-0.088455661627355	Light/moderate drought	-0.641120945811749	0	0	0	(-0.001,0.333]	0	0	0	0	1	Mixed type	0	0	1	0	0	Head education 4–6 years	TRUE	2304	6673.9	Mixed type	FALSE	TRUE	0	18.7142857142857	246.895370432	(0.481,0.667]	0.597826086956522	0	0	FALSE	FALSE	184	FALSE	0	1	0	1
3758	FALSE	0	Moderate	Oromiya	Oromiya	4030800401	5	(0.481,0.667]	Lightly Drought	-0.0816252085428783	Light/moderate drought	-0.632644355160175	0	0	0	(-0.001,0.333]	0	0	1	0	0	Luvisol	0	0	1	0	0	Head education 4–6 years	FALSE	2371	3002.2	Luvisol	FALSE	TRUE	0	18.7142857142857	246.895370432	(0.481,0.667]	0.597826086956522	0	0	FALSE	FALSE	184	TRUE	0	1	1	1
5782	TRUE	0	Moderate	SNNP	SNNP	7060201501	0	(0.481,0.667]	Lightly Drought	-0.281126250167853	Light/moderate drought	-0.908580413391012	0	0	0	(-0.001,0.333]	0	0	1	0	0	Luvisol	1	0	0	0	0	Head no education	FALSE	1947	115.56	Luvisol	FALSE	FALSE	0	20.8571428571429	324.827872728	(0.481,0.667]	0.570652173913043	87	173	FALSE	TRUE	184	TRUE	0	1	0	1
5795	FALSE	1	Flat	SNNP	SNNP	7060500601	3	(0.295,0.481]	Lightly Wet	0.5577599431659	Light/moderate wet	-0.815021728098517	0	0	0	(-0.001,0.333]	0	0	0	1	0	Vertisol.	0	1	0	0	0	Head education 1–3 years	TRUE	1965	69.95	Vertisol.	FALSE	TRUE	0	20.8571428571429	917.46010027	(0.295,0.481]	0.391304347826087	2144	1430	TRUE	TRUE	184	FALSE	1	0	1	2
6011	FALSE	1	Flat	SNNP	SNNP	7100301001	8	(0.481,0.667]	Lightly Drought	-0.784934470565586	Light/moderate drought	-1.52773706247794	1	0	3	(0.333,0.667]	0	0	0	1	0	Vertisol.	0	0	0	1	0	Head education 7–9 years	FALSE	1524	7924.6	Vertisol.	FALSE	TRUE	0	24.4285714285714	293.630385824	(0.481,0.667]	0.58695652173913	95	126	TRUE	FALSE	184	FALSE	1	1	1	2
6017	FALSE	1	Flat	SNNP	SNNP	7100301001	0	(0.481,0.667]	Lightly Drought	-0.666155521644428	Light/moderate drought	-1.49552048436247	0	0	3	(0.333,0.667]	0	0	0	1	0	Vertisol.	1	0	0	0	0	Head no education	FALSE	1427	3546.3	Vertisol.	FALSE	TRUE	0	24.4285714285714	318.051636417	(0.481,0.667]	0.581521739130435	42	85	FALSE	FALSE	184	FALSE	0	1	1	1
6469	FALSE	0	Moderate	SNNP	SNNP	7170200803	8	(0.481,0.667]	Lightly Drought	-0.316235085640503	Light/moderate drought	-0.889215443168089	0	0	0	(-0.001,0.333]	0	0	0	0	0	OTHER SOIL TYPE (SPECIFY)	0	0	0	1	0	Head education 7–9 years	NA	1624	4275.07	OTHER SOIL TYPE (SPECIFY)	FALSE	TRUE	0	21.1428571428571	246.895370432	(0.481,0.667]	0.597826086956522	0	117	FALSE	TRUE	184	FALSE	0	0	0	0
708	TRUE	1	Flat	Tigray	Tigray	1030700709	0	(0.295,0.481]	Lightly Wet	0.38305026151026	Light/moderate wet	-0.717076382794203	0	0	0	(-0.001,0.333]	0	1	0	0	0	Leptosol	1	0	0	0	0	Head no education	FALSE	2746	549.9	Leptosol	FALSE	FALSE	0	21.875	875.079917279	(0.295,0.481]	0.41588785046729	0	0	FALSE	FALSE	214	TRUE	0	1	0	0
1520	TRUE	1	Flat	Amhara	Amhara	3020703703	0	(0.295,0.481]	Lightly Wet	0.399537066419972	Light/moderate wet	-1.02478670984733	0	0	1	(-0.001,0.333]	0	0	0	0	1	Mixed type	1	0	0	0	0	Head no education	TRUE	2400	407.57	Mixed type	FALSE	FALSE	0	20.75	980.2136625	(0.295,0.481]	0.369158878504673	0	0	FALSE	FALSE	214	TRUE	0	1	1	2
1666	TRUE	1	Flat	Amhara	Amhara	3030400906	0	(0.481,0.667]	Lightly Wet	0.199691721174887	Light/moderate wet	-0.707313370342835	0	0	0	(-0.001,0.333]	0	0	0	0	0	OTHER SOIL TYPE (SPECIFY)	1	0	0	0	0	Head no education	FALSE	3277	2859.05	OTHER SOIL TYPE (SPECIFY)	FALSE	FALSE	0	16.875	429.810808725	(0.481,0.667]	0.523364485981308	0	0	FALSE	FALSE	214	FALSE	0	1	1	0
1670	TRUE	1	Flat	Amhara	Amhara	3030400906	0	(0.481,0.667]	Lightly Wet	0.199691721174887	Light/moderate wet	-0.707313370342835	0	0	0	(-0.001,0.333]	0	0	0	1	0	Vertisol.	1	0	0	0	0	Head no education	FALSE	3277	853.66	Vertisol.	FALSE	FALSE	0	16.875	429.810808725	(0.481,0.667]	0.523364485981308	0	0	FALSE	FALSE	214	FALSE	0	1	1	0
1880	TRUE	0	Moderate	Amhara	Amhara	3040301401	7	(0.481,0.667]	Lightly Wet	0.144349364853447	Light/moderate wet	-0.516225553357407	0	0	0	(-0.001,0.333]	0	0	1	0	0	Luvisol	0	0	0	1	0	Head education 7–9 years	TRUE	2138	230.69	Luvisol	FALSE	FALSE	0	15.875	428.289303668	(0.481,0.667]	0.579439252336449	0	0	TRUE	FALSE	214	TRUE	0	1	1	1
2496	FALSE	1	Flat	Amhara	Amhara	3060402001	0	(0.481,0.667]	Lightly Wet	0.265081771457692	Light/moderate wet	-0.470945709399398	0	0	0	(-0.001,0.333]	0	0	0	1	0	Vertisol.	1	0	0	0	0	Head no education	TRUE	2909	669.27	Vertisol.	FALSE	FALSE	0	15.875	399.43401001	(0.481,0.667]	0.570093457943925	194	179	FALSE	FALSE	214	TRUE	0	1	1	1
2643	FALSE	0	Moderate	Amhara	Amhara	3061601207	0	(0.481,0.667]	Lightly Wet	0.491562937814004	Light/moderate wet	-0.464937557361484	0	0	0	(-0.001,0.333]	0	0	0	1	0	Vertisol.	1	0	0	0	0	Head no education	FALSE	2825	679.33	Vertisol.	FALSE	FALSE	0	14	446.316511217	(0.481,0.667]	0.588785046728972	0	0	FALSE	TRUE	214	TRUE	0	1	0	0
2644	FALSE	0	Moderate	Amhara	Amhara	3061601207	0	(0.481,0.667]	Lightly Wet	0.491562937814004	Light/moderate wet	-0.464937557361484	0	0	0	(-0.001,0.333]	0	0	0	1	0	Vertisol.	1	0	0	0	0	Head no education	FALSE	2825	220.05	Vertisol.	FALSE	FALSE	0	14	446.316511217	(0.481,0.667]	0.588785046728972	0	0	FALSE	FALSE	214	TRUE	0	1	0	0
3334	TRUE	0	Steep	Amhara	Amhara	3120100303	0	(0.295,0.481]	Lightly Wet	0.652464884998954	Light/moderate wet	-0.369298297879388	0	0	0	(-0.001,0.333]	0	0	1	0	0	Luvisol	1	0	0	0	0	Head no education	FALSE	2193	3117.1	Luvisol	FALSE	TRUE	1	18	936.093546405	(0.295,0.481]	0.397196261682243	0	0	TRUE	FALSE	214	FALSE	0	1	0	2
3722	FALSE	0	Moderate	Oromiya	Oromiya	4030800401	0	(0.481,0.667]	Lightly Wet	0.215362319453192	Light/moderate wet	-0.645445243584149	0	0	0	(-0.001,0.333]	0	0	0	0	1	Mixed type	1	0	0	0	0	Head no education	TRUE	2317	1600.1	Mixed type	FALSE	TRUE	0	18.75	506.665620435	(0.481,0.667]	0.495327102803738	0	0	FALSE	FALSE	214	FALSE	0	1	1	5
3737	FALSE	0	Steep	Oromiya	Oromiya	4030800401	0	(0.481,0.667]	Lightly Drought	-0.110673171028081	Light/moderate drought	-0.637769263627792	0	0	0	(-0.001,0.333]	0	0	1	0	0	Luvisol	1	0	0	0	0	Head no education	TRUE	2351	614.94	Luvisol	FALSE	TRUE	1	18.75	253.673861545	(0.481,0.667]	0.658878504672897	0	0	FALSE	FALSE	214	FALSE	0	1	0	1
3920	FALSE	1	Flat	Oromiya	Oromiya	4041401702	0	(0.667,0.854]	Lightly Drought	-0.656711871877177	Light/moderate drought	-1.00999666948304	0	0	1	(-0.001,0.333]	0	0	1	0	0	Luvisol	1	0	0	0	0	Head no education	TRUE	1792	357.86	Luvisol	FALSE	TRUE	0	21.875	158.260164052	(0.667,0.854]	0.700934579439252	0	0	FALSE	FALSE	214	FALSE	0	1	1	2
4439	TRUE	1	Flat	Oromiya	Oromiya	4091001104	3	(0.667,0.854]	Lightly Drought	-0.546559672452563	Light/moderate drought	-0.976196336491049	0	0	0	(-0.001,0.333]	0	0	1	0	0	Luvisol	0	1	0	0	0	Head education 1–3 years	TRUE	1777	309.1	Luvisol	FALSE	FALSE	0	23.25	484.019282035	(0.667,0.854]	0.668224299065421	0	32	TRUE	FALSE	214	TRUE	0	1	1	0
4453	TRUE	0	Moderate	Oromiya	Oromiya	4091301004	9	(0.667,0.854]	Lightly Drought	-0.886529850699957	Light/moderate drought	-1.5314705090684	1	0	6	(0.667,1]	0	1	0	0	0	Leptosol	0	0	0	1	0	Head education 7–9 years	FALSE	1914	393.04	Leptosol	FALSE	FALSE	0	25.25	484.019282035	(0.667,0.854]	0.668224299065421	0	0	TRUE	FALSE	214	FALSE	0	1	0	1
4782	FALSE	0	Moderate	Oromiya	Oromiya	4140202701	0	(0.667,0.854]	Lightly Drought	-0.0358328330659007	Light/moderate drought	-0.486077049473398	0	0	0	(-0.001,0.333]	0	0	0	1	0	Vertisol.	1	0	0	0	0	Head no education	TRUE	1747	5493	Vertisol.	FALSE	FALSE	0	17.25	192.791024527	(0.667,0.854]	0.724299065420561	0	0	TRUE	FALSE	214	FALSE	0	1	1	1
4905	FALSE	1	Flat	Oromiya	Oromiya	4171200807	0	(0.667,0.854]	Lightly Drought	-0.0427217338699188	Light/moderate drought	-0.48959081338576	0	0	0	(-0.001,0.333]	0	0	0	1	0	Vertisol.	1	0	0	0	0	Head no education	FALSE	1863	368.6	Vertisol.	FALSE	FALSE	0	16.875	173.333063394	(0.667,0.854]	0.728971962616822	0	0	TRUE	FALSE	214	FALSE	0	1	1	0
5756	FALSE	1	Flat	SNNP	SNNP	7030600204	0	(0.295,0.481]	Lightly Wet	0.615801500825148	Light/moderate wet	-0.941461043204378	0	0	0	(-0.001,0.333]	0	0	0	1	0	Vertisol.	1	0	0	0	0	Head no education	FALSE	2163	304	Vertisol.	FALSE	TRUE	0	21.25	1142.399324509	(0.295,0.481]	0.41588785046729	0	0	FALSE	FALSE	214	TRUE	1	1	1	2
5769	FALSE	0	Moderate	SNNP	SNNP	7040400903	8	(0.667,0.854]	Lightly Wet	0.142507530413662	Light/moderate wet	-0.291736660108666	0	0	0	(-0.001,0.333]	0	0	0	0	0	OTHER SOIL TYPE (SPECIFY)	0	0	0	1	0	Head education 7–9 years	NA	1920	324	OTHER SOIL TYPE (SPECIFY)	FALSE	FALSE	0	15	188.564232609	(0.667,0.854]	0.724299065420561	185	185	FALSE	FALSE	214	FALSE	0	0	0	0
5791	FALSE	1	Flat	SNNP	SNNP	7060201501	0	(0.295,0.481]	Lightly Wet	0.569377391742868	Light/moderate wet	-0.815529446715786	0	0	0	(-0.001,0.333]	0	0	0	1	0	Vertisol.	1	0	0	0	0	Head no education	TRUE	1959	107.65	Vertisol.	FALSE	FALSE	0	20.875	1018.391779807	(0.295,0.481]	0.38785046728972	0	93	FALSE	FALSE	214	TRUE	0	0	0	0
6146	FALSE	0	Moderate	SNNP	SNNP	7110502003	0	(0.481,0.667]	Lightly Drought	-0.716605640046527	Light/moderate drought	-1.36274727980616	0	0	4	(0.333,0.667]	0	0	1	0	0	Luvisol	1	0	0	0	0	Head no education	FALSE	1930	429.03	Luvisol	FALSE	TRUE	0	23.875	281.641475686	(0.481,0.667]	0.621495327102804	0	0	FALSE	FALSE	214	FALSE	0	0	1	0
6212	FALSE	1	Flat	SNNP	SNNP	7120101602	0	(0.295,0.481]	Lightly Wet	0.793270373224781	Light/moderate wet	-0.554588853264855	0	0	0	(-0.001,0.333]	0	0	1	0	0	Luvisol	1	0	0	0	0	Head no education	FALSE	2348	277.14	Luvisol	FALSE	TRUE	0	18.625	1092.553565048	(0.295,0.481]	0.411214953271028	0	0	TRUE	FALSE	214	FALSE	1	1	1	2
6534	FALSE	0	Moderate	SNNP	SNNP	7180102302	0	(0.295,0.481]	Lightly Drought	-0.403652378792166	Light/moderate drought	-1.31972261861494	0	0	2	(-0.001,0.333]	0	0	0	1	0	Vertisol.	1	0	0	0	0	Head no education	TRUE	1729	1542.42	Vertisol.	FALSE	TRUE	0	24.25	536.942819939	(0.295,0.481]	0.453271028037383	162	162	TRUE	TRUE	214	FALSE	0	1	1	0
6558	FALSE	0	Moderate	SNNP	SNNP	7190100701	0	(0.481,0.667]	Lightly Drought	-0.212770048583276	Light/moderate drought	-0.77961861279658	0	0	0	(-0.001,0.333]	0	0	0	1	0	Vertisol.	1	0	0	0	0	Head no education	FALSE	1929	1175	Vertisol.	FALSE	TRUE	0	20.125	343.70945955	(0.481,0.667]	0.649532710280374	0	85	FALSE	FALSE	214	FALSE	0	1	1	1
6561	FALSE	1	Flat	SNNP	SNNP	7190100701	6	(0.481,0.667]	Lightly Drought	-0.171882511109904	Light/moderate drought	-0.783865672120737	0	0	0	(-0.001,0.333]	0	0	1	0	0	Luvisol	0	0	1	0	0	Head education 4–6 years	FALSE	1732	2827	Luvisol	FALSE	TRUE	0	20.125	367.95513711	(0.481,0.667]	0.509345794392523	0	53	TRUE	FALSE	214	FALSE	0	1	1	2
6821	FALSE	0	Moderate	Harari	Other	13010100704	0	(0.295,0.481]	Severely Drought	-1.91639988111219	Severe drought	-2.9887268681902	6	2	7	(0.667,1]	0	1	0	0	0	Leptosol	1	0	0	0	0	Head no education	FALSE	1427	341.2	Leptosol	FALSE	FALSE	0	26.875	936.093546405	(0.295,0.481]	0.397196261682243	0	0	TRUE	FALSE	214	FALSE	0	1	1	0
6829	TRUE	1	Flat	Harari	Other	13010100905	5	(0.295,0.481]	Severely Drought	-1.91162206460732	Severe drought	-2.98521692379675	6	2	7	(0.667,1]	0	0	1	0	0	Luvisol	0	0	1	0	0	Head education 4–6 years	TRUE	1516	771.65	Luvisol	TRUE	FALSE	0	26.875	936.093546405	(0.295,0.481]	0.397196261682243	0	0	FALSE	FALSE	214	FALSE	0	1	0	1
6831	TRUE	1	Flat	Harari	Other	13010100905	7	(0.667,0.854]	Severely Drought	-1.91109889316666	Severe drought	-3.02428049815203	6	2	7	(0.667,1]	0	1	0	0	0	Leptosol	0	0	0	1	0	Head education 7–9 years	FALSE	1418	1712.65	Leptosol	FALSE	FALSE	0	26.875	192.791024527	(0.667,0.854]	0.724299065420561	0	0	TRUE	FALSE	214	TRUE	0	1	1	2
6867	TRUE	1	Flat	Dire Dawa	Other	15010200404	4	(0.481,0.667]	Extremely Drought	-2.60757673765372	Severe drought	-3.82463860153045	7	6	7	(0.667,1]	0	1	0	0	0	Leptosol	0	0	1	0	0	Head education 4–6 years	FALSE	1313	3274.7	Leptosol	TRUE	TRUE	0	31.5	438.628110036	(0.481,0.667]	0.532710280373832	0	0	TRUE	FALSE	214	FALSE	0	1	0	1
466	FALSE	0	Moderate	Tigray	Tigray	1020900602	0	(0.481,0.667]	Lightly Drought	-0.170593686111771	Light/moderate drought	-1.38089276714869	0	0	2	(-0.001,0.333]	0	0	0	1	0	Vertisol.	1	0	0	0	0	Head no education	FALSE	2388	2449.35	Vertisol.	FALSE	FALSE	0	21.6666666666667	623.848955934	(0.481,0.667]	0.528688524590164	45	45	FALSE	FALSE	244	TRUE	0	1	1	1
1604	FALSE	1	Flat	Amhara	Amhara	3030100204	0	(0.481,0.667]	Lightly Drought	-0.01662092775622	Light/moderate drought	-1.52904014788614	1	0	2	(-0.001,0.333]	0	0	1	0	0	Luvisol	1	0	0	0	0	Head no education	FALSE	2360	1400.38	Luvisol	FALSE	TRUE	0	19.7777777777778	659.240546164	(0.481,0.667]	0.520491803278688	0	0	TRUE	FALSE	244	FALSE	0	0	0	0
1609	TRUE	0	Moderate	Amhara	Amhara	3030100204	7	(0.481,0.667]	Lightly Drought	-0.010184345265696	Light/moderate drought	-1.51862895932974	1	0	2	(-0.001,0.333]	0	0	1	0	0	Luvisol	0	0	0	1	0	Head education 7–9 years	FALSE	2380	6792.68	Luvisol	FALSE	TRUE	0	19.7777777777778	659.240546164	(0.481,0.667]	0.520491803278688	0	0	FALSE	FALSE	244	FALSE	0	1	1	1
1990	TRUE	1	Flat	Amhara	Amhara	3040901203	0	(0.295,0.481]	Lightly Wet	0.288683685820516	Light/moderate wet	-0.720776242396171	0	0	0	(-0.001,0.333]	0	0	1	0	0	Luvisol	1	0	0	0	0	Head no education	FALSE	2081	1661.74	Luvisol	FALSE	FALSE	0	20.2222222222222	926.000187467	(0.295,0.481]	0.44672131147541	0	0	TRUE	FALSE	244	FALSE	1	1	1	2
1996	TRUE	0	Moderate	Amhara	Amhara	3040901203	0	(0.295,0.481]	Lightly Wet	0.288683685820516	Light/moderate wet	-0.720776242396171	0	0	0	(-0.001,0.333]	0	0	1	0	0	Luvisol	1	0	0	0	0	Head no education	FALSE	2081	1166.45	Luvisol	FALSE	FALSE	0	20.2222222222222	926.000187467	(0.295,0.481]	0.44672131147541	0	0	TRUE	FALSE	244	FALSE	1	1	1	2
2003	TRUE	1	Flat	Amhara	Amhara	3040901203	0	(0.295,0.481]	Lightly Wet	0.262000367245974	Light/moderate wet	-0.725120099599293	0	0	0	(-0.001,0.333]	0	1	0	0	0	Leptosol	1	0	0	0	0	Head no education	FALSE	1971	1182.1	Leptosol	FALSE	FALSE	0	20.2222222222222	926.000187467	(0.295,0.481]	0.44672131147541	0	0	FALSE	FALSE	244	FALSE	1	1	1	2
2011	TRUE	0	Steep	Amhara	Amhara	3040901203	8	(0.295,0.481]	Lightly Wet	0.423136323603816	Light/moderate wet	-0.774687917156688	0	0	0	(-0.001,0.333]	0	0	0	0	1	Mixed type	0	0	0	1	0	Head education 7–9 years	FALSE	1908	2136.45	Mixed type	FALSE	FALSE	1	20.2222222222222	1046.375437255	(0.295,0.481]	0.413934426229508	0	0	FALSE	FALSE	244	FALSE	0	1	1	2
2157	TRUE	1	Flat	Amhara	Amhara	3050101504	10	(0.667,0.854]	Lightly Drought	-0.618749839069248	Light/moderate drought	-1.23835815303605	0	0	2	(-0.001,0.333]	0	0	0	1	0	Vertisol.	0	0	0	0	1	Head education > 10 years	TRUE	2189	470	Vertisol.	FALSE	TRUE	0	21	219.531940508	(0.667,0.854]	0.766393442622951	0	0	TRUE	FALSE	244	FALSE	0	1	1	2
2492	FALSE	1	Flat	Amhara	Amhara	3060402001	0	(0.295,0.481]	Lightly Wet	0.89769257537578	Light/moderate wet	-0.341271424792713	0	0	0	(-0.001,0.333]	0	0	0	1	0	Vertisol.	1	0	0	0	0	Head no education	FALSE	2984	480.88	Vertisol.	FALSE	FALSE	0	15.3333333333333	1145.838455131	(0.295,0.481]	0.418032786885246	0	0	TRUE	FALSE	244	TRUE	1	0	0	1
2515	TRUE	1	Flat	Amhara	Amhara	3060402001	0	(0.481,0.667]	Lightly Wet	0.278008879239968	Light/moderate wet	-0.475418510115911	0	0	0	(-0.001,0.333]	0	0	0	0	1	Mixed type	1	0	0	0	0	Head no education	FALSE	2809	175.11	Mixed type	FALSE	FALSE	0	15.3333333333333	426.549034362	(0.481,0.667]	0.581967213114754	0	0	FALSE	FALSE	244	FALSE	0	1	1	2
2523	TRUE	1	Flat	Amhara	Amhara	3060402001	4	(0.481,0.667]	Lightly Wet	0.277274643420592	Light/moderate wet	-0.475815118125574	0	0	0	(-0.001,0.333]	0	0	0	0	1	Mixed type	0	0	1	0	0	Head education 4–6 years	FALSE	2804	341.58	Mixed type	FALSE	FALSE	0	15.3333333333333	426.549034362	(0.481,0.667]	0.581967213114754	0	0	FALSE	FALSE	244	TRUE	1	1	1	2
2539	FALSE	0	Moderate	Amhara	Amhara	3060602103	0	(0.481,0.667]	Lightly Drought	-0.000850403351661094	Light/moderate drought	-0.848722435004637	0	0	0	(-0.001,0.333]	0	0	1	0	0	Luvisol	1	0	0	0	0	Head no education	FALSE	2466	713.85	Luvisol	FALSE	FALSE	0	18.7777777777778	426.549034362	(0.481,0.667]	0.581967213114754	0	0	TRUE	FALSE	244	TRUE	1	1	1	1
2547	TRUE	0	Moderate	Amhara	Amhara	3060602103	0	(0.481,0.667]	Lightly Drought	-0.0475031356445575	Light/moderate drought	-0.787555166185276	0	0	0	(-0.001,0.333]	0	0	0	0	1	Mixed type	1	0	0	0	0	Head no education	TRUE	2456	1041.9	Mixed type	FALSE	FALSE	0	18.7777777777778	499.665318088	(0.481,0.667]	0.577868852459016	0	0	FALSE	FALSE	244	FALSE	1	1	0	2
2592	TRUE	0	Moderate	Amhara	Amhara	3060901807	0	(0.295,0.481]	Lightly Wet	0.699756676449298	Light/moderate wet	-0.397505499070242	0	0	0	(-0.001,0.333]	0	0	0	1	0	Vertisol.	1	0	0	0	0	Head no education	TRUE	2221	111.15	Vertisol.	FALSE	FALSE	0	16.8888888888889	972.217651277	(0.295,0.481]	0.454918032786885	1170	0	FALSE	TRUE	244	TRUE	0	1	1	2
2651	FALSE	0	Moderate	Amhara	Amhara	3061601207	0	(0.481,0.667]	Lightly Wet	0.446882469243796	Light/moderate wet	-0.471081881482342	0	0	0	(-0.001,0.333]	0	0	0	1	0	Vertisol.	1	0	0	0	0	Head no education	TRUE	2798	300.18	Vertisol.	FALSE	FALSE	0	13.5555555555556	460.03985756	(0.481,0.667]	0.60655737704918	0	0	TRUE	FALSE	244	TRUE	1	0	1	2
3263	TRUE	0	Steep	Amhara	Amhara	3100201601	0	(0.667,0.854]	Extremely Drought	-2.46913119192363	Severe drought	-3.39515524552623	9	6	9	(0.667,1]	0	0	1	0	0	Luvisol	1	0	0	0	0	Head no education	FALSE	1542	5705.85	Luvisol	FALSE	FALSE	1	28	528.849629776	(0.667,0.854]	0.680327868852459	0	0	TRUE	FALSE	244	TRUE	0	1	1	2
3265	TRUE	0	Moderate	Amhara	Amhara	3100201601	0	(0.667,0.854]	Extremely Drought	-2.46854592630125	Severe drought	-3.47995739735607	9	6	9	(0.667,1]	0	1	0	0	0	Leptosol	1	0	0	0	0	Head no education	FALSE	1559	347.9	Leptosol	FALSE	FALSE	0	28	528.849629776	(0.667,0.854]	0.680327868852459	0	0	TRUE	FALSE	244	FALSE	1	1	1	0
3266	TRUE	0	Steep	Amhara	Amhara	3100201601	0	(0.667,0.854]	Extremely Drought	-2.47606253873909	Severe drought	-3.4425127974585	8	6	9	(0.667,1]	1	0	0	0	0	Cambisol	1	0	0	0	0	Head no education	FALSE	1600	77.1	Cambisol	FALSE	FALSE	1	28	528.849629776	(0.667,0.854]	0.680327868852459	0	0	TRUE	FALSE	244	TRUE	1	1	1	0
3293	TRUE	0	Moderate	Amhara	Amhara	3120100101	0	(0.295,0.481]	Lightly Drought	-0.949928255283236	Light/moderate drought	-1.47768321892251	0	0	4	(0.333,0.667]	0	0	0	1	0	Vertisol.	1	0	0	0	0	Head no education	FALSE	1760	162.7	Vertisol.	FALSE	TRUE	0	20.2222222222222	823.37615528	(0.295,0.481]	0.479508196721311	0	0	FALSE	FALSE	244	TRUE	0	0	1	1
3298	TRUE	0	Moderate	Amhara	Amhara	3120100101	3	(0.295,0.481]	Lightly Drought	-0.954680886443578	Light/moderate drought	-1.50969249162349	1	0	4	(0.333,0.667]	0	0	0	0	0	OTHER SOIL TYPE (SPECIFY)	0	1	0	0	0	Head education 1–3 years	FALSE	1686	789.4	OTHER SOIL TYPE (SPECIFY)	FALSE	TRUE	0	20.2222222222222	823.37615528	(0.295,0.481]	0.479508196721311	0	0	FALSE	FALSE	244	FALSE	0	1	1	2
3306	TRUE	0	Moderate	Amhara	Amhara	3120100101	0	(0.295,0.481]	Lightly Drought	-0.949928255283236	Light/moderate drought	-1.47768321892251	0	0	4	(0.333,0.667]	0	0	0	1	0	Vertisol.	1	0	0	0	0	Head no education	FALSE	1571	290.85	Vertisol.	FALSE	TRUE	0	20.2222222222222	1046.375437255	(0.295,0.481]	0.413934426229508	0	0	FALSE	FALSE	244	FALSE	0	1	1	1
3310	TRUE	0	Moderate	Amhara	Amhara	3120100101	0	(0.295,0.481]	Lightly Drought	-0.95499138886718	Light/moderate drought	-1.50018376342575	1	0	4	(0.333,0.667]	0	0	0	0	1	Mixed type	1	0	0	0	0	Head no education	FALSE	1417	584.2	Mixed type	FALSE	TRUE	0	20.2222222222222	1046.375437255	(0.295,0.481]	0.413934426229508	0	0	TRUE	FALSE	244	FALSE	0	1	1	2
3324	TRUE	0	Steep	Amhara	Amhara	3120100101	0	(0.295,0.481]	Lightly Wet	0.288683685820516	Light/moderate wet	-0.720776242396171	0	0	0	(-0.001,0.333]	1	0	0	0	0	Cambisol	1	0	0	0	0	Head no education	FALSE	1803	999.3	Cambisol	FALSE	TRUE	1	20.2222222222222	926.000187467	(0.295,0.481]	0.44672131147541	0	0	FALSE	FALSE	244	TRUE	0	1	1	2
3325	TRUE	0	Moderate	Amhara	Amhara	3120100101	0	(0.295,0.481]	Lightly Wet	0.288683685820516	Light/moderate wet	-0.720776242396171	0	0	0	(-0.001,0.333]	0	0	0	0	0	OTHER SOIL TYPE (SPECIFY)	1	0	0	0	0	Head no education	FALSE	1803	562.55	OTHER SOIL TYPE (SPECIFY)	FALSE	TRUE	0	20.2222222222222	926.000187467	(0.295,0.481]	0.44672131147541	0	0	FALSE	FALSE	244	FALSE	0	1	1	2
3329	TRUE	0	Moderate	Amhara	Amhara	3120100303	0	(0.295,0.481]	Lightly Wet	0.589179172706662	Light/moderate wet	-0.29947006420337	0	0	0	(-0.001,0.333]	0	0	0	1	0	Vertisol.	1	0	0	0	0	Head no education	FALSE	2232	1271.45	Vertisol.	FALSE	TRUE	0	17.3333333333333	959.805117341	(0.295,0.481]	0.459016393442623	0	0	TRUE	FALSE	244	TRUE	0	1	0	0
3356	TRUE	0	Moderate	Amhara	Amhara	3120100504	0	(0.667,0.854]	Extremely Drought	-2.32429209979146	Severe drought	-2.98521692379675	9	6	9	(0.667,1]	0	0	0	1	0	Vertisol.	1	0	0	0	0	Head no education	TRUE	1593	4406.3	Vertisol.	FALSE	TRUE	0	27.4444444444444	556.242546371	(0.667,0.854]	0.672131147540984	0	0	FALSE	FALSE	244	TRUE	0	1	1	2
3506	FALSE	1	Flat	Oromiya	Oromiya	4011802402	0	(0.481,0.667]	Lightly Drought	-0.0413222730042708	Light/moderate drought	-0.901238749703621	0	0	0	(-0.001,0.333]	0	0	1	0	0	Luvisol	1	0	0	0	0	Head no education	FALSE	1723	109.4	Luvisol	FALSE	TRUE	0	20.5555555555556	574.384030454	(0.481,0.667]	0.561475409836066	0	0	TRUE	FALSE	244	TRUE	0	1	1	0
3509	TRUE	0	Moderate	Oromiya	Oromiya	4011802402	0	(0.481,0.667]	Lightly Drought	-0.12223111161512	Light/moderate drought	-0.899392269025815	0	0	0	(-0.001,0.333]	0	0	0	0	1	Mixed type	1	0	0	0	0	Head no education	FALSE	1713	274.5	Mixed type	FALSE	TRUE	0	20.5555555555556	496.707614925	(0.481,0.667]	0.565573770491803	0	0	TRUE	FALSE	244	FALSE	0	1	1	0
3510	TRUE	0	Moderate	Oromiya	Oromiya	4011802402	0	(0.481,0.667]	Lightly Drought	-0.12223111161512	Light/moderate drought	-0.899392269025815	0	0	0	(-0.001,0.333]	0	0	0	0	1	Mixed type	1	0	0	0	0	Head no education	FALSE	1713	1165.4	Mixed type	FALSE	TRUE	0	20.5555555555556	496.707614925	(0.481,0.667]	0.565573770491803	0	0	TRUE	FALSE	244	FALSE	0	1	1	0
3511	TRUE	0	Moderate	Oromiya	Oromiya	4011802402	4	(0.481,0.667]	Lightly Drought	-0.117969888704155	Light/moderate drought	-0.899367508397913	0	0	0	(-0.001,0.333]	0	0	0	0	1	Mixed type	0	0	1	0	0	Head education 4–6 years	FALSE	1741	3082.35	Mixed type	FALSE	TRUE	0	20.5555555555556	496.707614925	(0.481,0.667]	0.565573770491803	81	0	TRUE	TRUE	244	FALSE	0	1	1	1
3658	FALSE	1	Flat	Oromiya	Oromiya	4021401801	0	(0.481,0.667]	Lightly Drought	-0.231636962041349	Light/moderate drought	-0.907291885660783	0	0	0	(-0.001,0.333]	0	0	1	0	0	Luvisol	1	0	0	0	0	Head no education	FALSE	1558	2219.5	Luvisol	FALSE	FALSE	0	19.6666666666667	401.290353164	(0.481,0.667]	0.545081967213115	0	0	TRUE	FALSE	244	FALSE	0	1	1	2
3687	FALSE	0	Moderate	Oromiya	Oromiya	4030201803	7	(0.481,0.667]	Lightly Drought	-0.12223111161512	Light/moderate drought	-0.899392269025815	0	0	0	(-0.001,0.333]	0	0	1	0	0	Luvisol	0	0	0	1	0	Head education 7–9 years	TRUE	1710	934.01	Luvisol	FALSE	TRUE	0	20.5555555555556	496.707614925	(0.481,0.667]	0.565573770491803	0	0	TRUE	FALSE	244	FALSE	1	1	1	2
3773	TRUE	0	Moderate	Oromiya	Oromiya	4031400602	0	(0.481,0.667]	Lightly Drought	-0.0861035901274555	Light/moderate drought	-0.897004778304692	0	0	0	(-0.001,0.333]	0	0	1	0	0	Luvisol	1	0	0	0	0	Head no education	FALSE	1760	1283.21	Luvisol	FALSE	TRUE	0	20.5555555555556	534.449579965	(0.481,0.667]	0.561475409836066	0	0	TRUE	FALSE	244	FALSE	0	1	0	1
3774	TRUE	0	Moderate	Oromiya	Oromiya	4031400602	4	(0.481,0.667]	Lightly Drought	-0.0818158543859722	Light/moderate drought	-0.896899308586104	0	0	0	(-0.001,0.333]	0	0	0	0	1	Mixed type	0	0	1	0	0	Head education 4–6 years	TRUE	1817	1709.39	Mixed type	FALSE	TRUE	0	20.5555555555556	534.449579965	(0.481,0.667]	0.561475409836066	0	0	FALSE	FALSE	244	FALSE	0	1	1	2
3784	TRUE	0	Moderate	Oromiya	Oromiya	4031400602	8	(0.481,0.667]	Lightly Drought	-0.0861035901274555	Light/moderate drought	-0.897004778304692	0	0	0	(-0.001,0.333]	0	0	0	0	1	Mixed type	0	0	0	1	0	Head education 7–9 years	TRUE	1760	8025.94	Mixed type	FALSE	TRUE	0	20.5555555555556	534.449579965	(0.481,0.667]	0.561475409836066	0	0	FALSE	FALSE	244	FALSE	1	1	1	2
3785	TRUE	0	Moderate	Oromiya	Oromiya	4031400602	8	(0.481,0.667]	Lightly Drought	-0.0861035901274555	Light/moderate drought	-0.897004778304692	0	0	0	(-0.001,0.333]	0	0	0	0	1	Mixed type	0	0	0	1	0	Head education 7–9 years	TRUE	1760	1762.49	Mixed type	FALSE	TRUE	0	20.5555555555556	534.449579965	(0.481,0.667]	0.561475409836066	0	0	FALSE	FALSE	244	FALSE	1	1	1	2
3793	FALSE	1	Flat	Oromiya	Oromiya	4040101103	2	(0.481,0.667]	Lightly Wet	0.142681539637248	Light/moderate wet	-0.778637929172538	0	0	0	(-0.001,0.333]	0	0	1	0	0	Luvisol	0	1	0	0	0	Head education 1–3 years	FALSE	2137	2668.8	Luvisol	FALSE	TRUE	0	19	561.774436062	(0.481,0.667]	0.504098360655738	0	0	FALSE	FALSE	244	FALSE	0	1	1	2
3827	FALSE	0	Steep	Oromiya	Oromiya	4040501902	3	(0.481,0.667]	Lightly Drought	-0.107477666628241	Light/moderate drought	-0.651881123509774	0	0	0	(-0.001,0.333]	0	0	1	0	0	Luvisol	0	1	0	0	0	Head education 1–3 years	FALSE	1787	3013	Luvisol	FALSE	FALSE	1	18.7777777777778	401.290353164	(0.481,0.667]	0.545081967213115	0	0	FALSE	FALSE	244	FALSE	0	1	1	2
3906	FALSE	1	Flat	Oromiya	Oromiya	4041401702	9	(0.667,0.854]	Lightly Drought	-0.685564253068301	Light/moderate drought	-1.00414171692164	0	0	1	(-0.001,0.333]	0	0	0	1	0	Vertisol.	0	0	0	1	0	Head education 7–9 years	FALSE	1700	1376.4	Vertisol.	FALSE	TRUE	0	21.5555555555556	181.014186207	(0.667,0.854]	0.717213114754098	87	91	FALSE	TRUE	244	FALSE	0	1	1	2
3907	TRUE	0	Moderate	Oromiya	Oromiya	4041401702	0	(0.667,0.854]	Lightly Drought	-0.680922296634004	Light/moderate drought	-1.00054465115443	0	0	1	(-0.001,0.333]	0	0	1	0	0	Luvisol	1	0	0	0	0	Head no education	FALSE	1701	1542.3	Luvisol	FALSE	TRUE	0	21.5555555555556	181.014186207	(0.667,0.854]	0.717213114754098	8105	81	FALSE	TRUE	244	FALSE	1	1	1	1
3914	FALSE	1	Flat	Oromiya	Oromiya	4041401702	6	(0.667,0.854]	Lightly Drought	-0.626458463966175	Light/moderate drought	-1.00943203397202	0	0	1	(-0.001,0.333]	0	0	1	0	0	Luvisol	0	0	1	0	0	Head education 4–6 years	TRUE	1766	452.13	Luvisol	FALSE	TRUE	0	21.5555555555556	228.691537217	(0.667,0.854]	0.672131147540984	0	0	FALSE	FALSE	244	FALSE	1	1	1	0
3915	FALSE	0	Moderate	Oromiya	Oromiya	4041401702	6	(0.667,0.854]	Lightly Drought	-0.626458463966175	Light/moderate drought	-1.00943203397202	0	0	1	(-0.001,0.333]	0	0	1	0	0	Luvisol	0	0	1	0	0	Head education 4–6 years	FALSE	1766	912.37	Luvisol	FALSE	TRUE	0	21.5555555555556	228.691537217	(0.667,0.854]	0.672131147540984	13701	137	FALSE	FALSE	244	FALSE	1	1	1	0
4418	FALSE	1	Flat	Oromiya	Oromiya	4090100304	0	(0.667,0.854]	Moderately Drought	-1.01961584284841	Light/moderate drought	-1.32562566469772	0	0	5	(0.333,0.667]	0	0	0	0	1	Mixed type	1	0	0	0	0	Head no education	TRUE	1276	8952.05	Mixed type	FALSE	FALSE	0	21.8888888888889	556.242546371	(0.667,0.854]	0.672131147540984	0	0	FALSE	FALSE	244	TRUE	0	1	1	0
4465	TRUE	1	Flat	Oromiya	Oromiya	4100903605	0	(0.481,0.667]	Lightly Drought	-0.273274050530712	Light/moderate drought	-0.836071117199129	0	0	0	(-0.001,0.333]	0	0	1	0	0	Luvisol	1	0	0	0	0	Head no education	FALSE	2369	717.84	Luvisol	FALSE	FALSE	0	22.7777777777778	701.639561339	(0.481,0.667]	0.528688524590164	0	0	TRUE	FALSE	244	FALSE	0	1	0	0
4476	TRUE	0	Moderate	Oromiya	Oromiya	4100903605	0	(0.481,0.667]	Lightly Drought	-0.405973538257898	Light/moderate drought	-0.86783553819325	0	0	0	(-0.001,0.333]	0	0	0	1	0	Vertisol.	1	0	0	0	0	Head no education	FALSE	2427	579.21	Vertisol.	FALSE	FALSE	0	22.7777777777778	475.856481438	(0.481,0.667]	0.520491803278688	0	0	TRUE	FALSE	244	FALSE	0	1	0	2
4477	TRUE	1	Flat	Oromiya	Oromiya	4100903605	0	(0.481,0.667]	Lightly Drought	-0.405973538257898	Light/moderate drought	-0.86783553819325	0	0	0	(-0.001,0.333]	0	0	0	1	0	Vertisol.	1	0	0	0	0	Head no education	TRUE	2427	41.54	Vertisol.	FALSE	FALSE	0	22.7777777777778	475.856481438	(0.481,0.667]	0.520491803278688	0	0	TRUE	FALSE	244	TRUE	0	1	0	2
4478	FALSE	1	Flat	Oromiya	Oromiya	4100903605	0	(0.481,0.667]	Lightly Drought	-0.405973538257898	Light/moderate drought	-0.86783553819325	0	0	0	(-0.001,0.333]	0	0	0	1	0	Vertisol.	1	0	0	0	0	Head no education	TRUE	2427	337.97	Vertisol.	FALSE	FALSE	0	22.7777777777778	475.856481438	(0.481,0.667]	0.520491803278688	0	0	TRUE	FALSE	244	TRUE	0	1	0	2
4489	TRUE	0	Moderate	Oromiya	Oromiya	4101302203	0	(0.295,0.481]	Moderately Drought	-1.21554625534117	Light/moderate drought	-2.15806848494632	2	1	5	(0.333,0.667]	0	1	0	0	0	Leptosol	1	0	0	0	0	Head no education	TRUE	1533	518.25	Leptosol	TRUE	FALSE	0	22.7777777777778	959.805117341	(0.295,0.481]	0.459016393442623	0	0	TRUE	FALSE	244	TRUE	0	1	1	1
4491	TRUE	1	Flat	Oromiya	Oromiya	4101302203	0	(0.295,0.481]	Lightly Wet	0.169697924689061	Light/moderate wet	-0.508568373708731	0	0	0	(-0.001,0.333]	0	0	0	1	0	Vertisol.	1	0	0	0	0	Head no education	TRUE	1528	234.5	Vertisol.	TRUE	FALSE	0	22.7777777777778	959.805117341	(0.295,0.481]	0.459016393442623	85	0	FALSE	FALSE	244	TRUE	0	1	1	0
4494	TRUE	0	Moderate	Oromiya	Oromiya	4101302203	6	(0.481,0.667]	Moderately Drought	-1.20783023161775	Light/moderate drought	-2.1144021402908	2	1	5	(0.333,0.667]	0	0	0	1	0	Vertisol.	0	0	1	0	0	Head education 4–6 years	FALSE	1500	516.7	Vertisol.	TRUE	FALSE	0	22.7777777777778	475.856481438	(0.481,0.667]	0.520491803278688	0	0	FALSE	FALSE	244	TRUE	0	1	1	0
4765	FALSE	1	Flat	Oromiya	Oromiya	4140202701	2	(0.667,0.854]	Lightly Drought	-0.0826386778589238	Light/moderate drought	-0.490422465038213	0	0	0	(-0.001,0.333]	0	0	0	1	0	Vertisol.	0	1	0	0	0	Head education 1–3 years	FALSE	1889	1987.9	Vertisol.	FALSE	FALSE	0	17.1111111111111	222.038556866	(0.667,0.854]	0.75	0	0	FALSE	FALSE	244	FALSE	0	1	1	0
4766	FALSE	1	Flat	Oromiya	Oromiya	4140202701	3	(0.667,0.854]	Lightly Drought	-0.0846487499463461	Light/moderate drought	-0.481826294632407	0	0	0	(-0.001,0.333]	0	0	0	1	0	Vertisol.	0	1	0	0	0	Head education 1–3 years	TRUE	1880	2184.2	Vertisol.	FALSE	FALSE	0	17.1111111111111	222.038556866	(0.667,0.854]	0.75	0	0	FALSE	FALSE	244	FALSE	0	1	1	0
4778	FALSE	0	Moderate	Oromiya	Oromiya	4140202701	0	(0.667,0.854]	Lightly Drought	-0.0846487499463461	Light/moderate drought	-0.481826294632407	0	0	0	(-0.001,0.333]	0	0	0	1	0	Vertisol.	1	0	0	0	0	Head no education	TRUE	1853	3108.2	Vertisol.	FALSE	FALSE	0	17.1111111111111	222.038556866	(0.667,0.854]	0.75	0	0	TRUE	FALSE	244	FALSE	0	1	1	0
4786	FALSE	0	Moderate	Oromiya	Oromiya	4140202701	0	(0.667,0.854]	Lightly Drought	-0.0846487499463461	Light/moderate drought	-0.481826294632407	0	0	0	(-0.001,0.333]	0	0	0	1	0	Vertisol.	1	0	0	0	0	Head no education	TRUE	1819	8974.2	Vertisol.	FALSE	FALSE	0	17.1111111111111	222.038556866	(0.667,0.854]	0.75	0	0	TRUE	FALSE	244	FALSE	0	1	1	2
4897	FALSE	1	Flat	Oromiya	Oromiya	4171200807	0	(0.667,0.854]	Lightly Drought	-0.077483814785316	Light/moderate drought	-0.48959081338576	0	0	0	(-0.001,0.333]	0	0	0	1	0	Vertisol.	1	0	0	0	0	Head no education	FALSE	1845	4241.3	Vertisol.	FALSE	FALSE	0	16.6666666666667	202.63278521	(0.667,0.854]	0.754098360655738	0	0	FALSE	FALSE	244	FALSE	0	0	1	1
4900	FALSE	1	Flat	Oromiya	Oromiya	4171200807	9	(0.667,0.854]	Lightly Drought	-0.0806436129764935	Light/moderate drought	-0.485184994986014	0	0	0	(-0.001,0.333]	0	0	0	1	0	Vertisol.	0	0	0	1	0	Head education 7–9 years	FALSE	1848	435.1	Vertisol.	FALSE	FALSE	0	16.6666666666667	202.63278521	(0.667,0.854]	0.754098360655738	0	0	FALSE	FALSE	244	FALSE	0	1	0	0
4902	FALSE	1	Flat	Oromiya	Oromiya	4171200807	6	(0.667,0.854]	Lightly Drought	-0.0761858698201508	Light/moderate drought	-0.491936939135178	0	0	0	(-0.001,0.333]	0	0	0	1	0	Vertisol.	0	0	1	0	0	Head education 4–6 years	FALSE	1857	294.4	Vertisol.	FALSE	FALSE	0	16.6666666666667	202.63278521	(0.667,0.854]	0.754098360655738	0	0	FALSE	FALSE	244	FALSE	0	0	1	2
4904	FALSE	1	Flat	Oromiya	Oromiya	4171200807	6	(0.667,0.854]	Lightly Drought	-0.0761858698201508	Light/moderate drought	-0.491936939135178	0	0	0	(-0.001,0.333]	0	0	0	1	0	Vertisol.	0	0	1	0	0	Head education 4–6 years	FALSE	1857	1970.7	Vertisol.	FALSE	FALSE	0	16.6666666666667	202.63278521	(0.667,0.854]	0.754098360655738	0	0	FALSE	FALSE	244	FALSE	0	0	1	2
4999	FALSE	0	Moderate	Oromiya	Oromiya	4180701106	9	(0.481,0.667]	Lightly Drought	-0.84054657415395	Light/moderate drought	-1.52716812326888	1	0	5	(0.333,0.667]	0	0	0	0	1	Mixed type	0	0	0	1	0	Head education 7–9 years	FALSE	1927	1291.8	Mixed type	FALSE	TRUE	0	23.5555555555556	300.336570467	(0.481,0.667]	0.64344262295082	101	101	FALSE	FALSE	244	FALSE	1	1	1	2
5167	FALSE	1	Flat	Somalie	Other	5020408901	3	(0.667,0.854]	Extremely Drought	-2.2314619951196	Severe drought	-3.96004084139646	8	5	9	(0.667,1]	0	0	1	0	0	Luvisol	0	1	0	0	0	Head education 1–3 years	TRUE	1730	6806.6	Luvisol	FALSE	FALSE	0	27.5555555555556	219.045131937	(0.667,0.854]	0.758196721311475	0	0	TRUE	FALSE	244	FALSE	0	0	0	0
5431	FALSE	1	Flat	SNNP	SNNP	7010502502	5	(0.667,0.854]	Lightly Drought	-0.230543413315763	Light/moderate drought	-0.588710773280094	0	0	0	(-0.001,0.333]	1	0	0	0	0	Cambisol	0	0	1	0	0	Head education 4–6 years	FALSE	1890	2599.08	Cambisol	FALSE	FALSE	0	18.8888888888889	275.691384926	(0.667,0.854]	0.69672131147541	0	96	FALSE	FALSE	244	FALSE	1	1	1	4
5564	FALSE	1	Flat	SNNP	SNNP	7020201001	3	(0.295,0.481]	Lightly Wet	0.769622532714775	Light/moderate wet	-0.551342557165156	0	0	0	(-0.001,0.333]	0	0	1	0	0	Luvisol	0	1	0	0	0	Head education 1–3 years	FALSE	1926	353.37	Luvisol	FALSE	FALSE	0	18.4444444444444	1216.92075656	(0.295,0.481]	0.405737704918033	340	453	FALSE	FALSE	244	TRUE	1	1	1	1
5580	FALSE	1	Flat	SNNP	SNNP	7020501302	10	(0.295,0.481]	Lightly Drought	-0.873192892258577	Light/moderate drought	-1.05717700084618	0	0	4	(0.333,0.667]	0	0	0	1	0	Vertisol.	0	0	0	0	1	Head education > 10 years	TRUE	2026	151.5	Vertisol.	FALSE	FALSE	0	21	1140.03150479	(0.295,0.481]	0.409836065573771	0	0	FALSE	FALSE	244	TRUE	0	1	0	1
5583	FALSE	1	Flat	SNNP	SNNP	7020501302	9	(0.295,0.481]	Lightly Drought	-0.874650049356017	Light/moderate drought	-1.05717700084618	0	0	4	(0.333,0.667]	0	0	0	1	0	Vertisol.	0	0	0	1	0	Head education 7–9 years	TRUE	2023	192.4	Vertisol.	FALSE	FALSE	0	21	1190.771435942	(0.295,0.481]	0.409836065573771	0	0	TRUE	FALSE	244	TRUE	0	1	0	1
5630	FALSE	1	Flat	SNNP	SNNP	7021001401	0	(0.295,0.481]	Lightly Wet	0.727315089115512	Light/moderate wet	-0.525660158661955	0	0	0	(-0.001,0.333]	0	0	0	1	0	Vertisol.	1	0	0	0	0	Head no education	FALSE	2046	352.18	Vertisol.	FALSE	TRUE	0	18.4444444444444	1108.865187377	(0.295,0.481]	0.413934426229508	0	0	FALSE	FALSE	244	TRUE	1	1	1	1
5631	FALSE	1	Flat	SNNP	SNNP	7021001401	0	(0.295,0.481]	Lightly Wet	0.727315089115512	Light/moderate wet	-0.525660158661955	0	0	0	(-0.001,0.333]	0	0	0	1	0	Vertisol.	1	0	0	0	0	Head no education	FALSE	2046	680.76	Vertisol.	FALSE	TRUE	0	18.4444444444444	1108.865187377	(0.295,0.481]	0.413934426229508	0	118	FALSE	FALSE	244	TRUE	1	1	1	1
5743	FALSE	1	Flat	SNNP	SNNP	7030600204	7	(0.295,0.481]	Lightly Wet	0.463924065596742	Light/moderate wet	-0.972270629197711	0	0	0	(-0.001,0.333]	0	0	0	1	0	Vertisol.	0	0	0	1	0	Head education 7–9 years	FALSE	2167	146.35	Vertisol.	FALSE	TRUE	0	21	1105.852212961	(0.295,0.481]	0.409836065573771	0	0	FALSE	FALSE	244	TRUE	1	0	1	2
5764	FALSE	1	Flat	SNNP	SNNP	7030600204	6	(0.295,0.481]	Lightly Wet	0.534737331797658	Light/moderate wet	-0.810757453426819	0	0	0	(-0.001,0.333]	0	0	0	1	0	Vertisol.	0	0	1	0	0	Head education 4–6 years	FALSE	2175	88.7	Vertisol.	FALSE	TRUE	0	21	1140.03150479	(0.295,0.481]	0.409836065573771	0	0	FALSE	FALSE	244	TRUE	1	0	1	2
5771	FALSE	0	Steep	SNNP	SNNP	7041200908	2	(0.667,0.854]	Lightly Wet	0.113610866477525	Light/moderate wet	-0.291560168128135	0	0	0	(-0.001,0.333]	0	0	1	0	0	Luvisol	0	1	0	0	0	Head education 1–3 years	FALSE	2383	113	Luvisol	FALSE	FALSE	1	14.7777777777778	218.646077709	(0.667,0.854]	0.75	0	88	TRUE	FALSE	244	FALSE	0	1	1	0
5772	FALSE	0	Steep	SNNP	SNNP	7041200908	2	(0.667,0.854]	Lightly Wet	0.113610866477525	Light/moderate wet	-0.291560168128135	0	0	0	(-0.001,0.333]	0	0	0	1	0	Vertisol.	0	1	0	0	0	Head education 1–3 years	TRUE	2383	354.4	Vertisol.	FALSE	FALSE	1	14.7777777777778	218.646077709	(0.667,0.854]	0.75	0	141	TRUE	FALSE	244	FALSE	0	1	1	0
5773	FALSE	0	Steep	SNNP	SNNP	7041200908	0	(0.667,0.854]	Lightly Wet	0.090043382852241	Light/moderate wet	-0.292536426862367	0	0	0	(-0.001,0.333]	0	0	0	0	1	Mixed type	1	0	0	0	0	Head no education	FALSE	2431	134.2	Mixed type	FALSE	FALSE	1	14.7777777777778	202.63278521	(0.667,0.854]	0.754098360655738	0	0	TRUE	FALSE	244	FALSE	0	0	1	0
5774	FALSE	0	Steep	SNNP	SNNP	7041200908	4	(0.667,0.854]	Lightly Wet	0.10989830375185	Light/moderate wet	-0.291736660108666	0	0	0	(-0.001,0.333]	0	0	1	0	0	Luvisol	0	0	1	0	0	Head education 4–6 years	FALSE	2421	192.5	Luvisol	FALSE	FALSE	1	14.7777777777778	218.646077709	(0.667,0.854]	0.75	52	52	FALSE	TRUE	244	FALSE	0	0	0	0
5969	FALSE	0	Steep	SNNP	SNNP	7090900601	7	(0.481,0.667]	Lightly Drought	-0.357902268422683	Light/moderate drought	-1.04090985479175	0	0	2	(-0.001,0.333]	0	0	0	0	0	OTHER SOIL TYPE (SPECIFY)	0	0	0	1	0	Head education 7–9 years	NA	1913	1107.3	OTHER SOIL TYPE (SPECIFY)	FALSE	TRUE	1	22	433.853144291	(0.481,0.667]	0.504098360655738	0	0	TRUE	FALSE	244	FALSE	0	1	0	0
5972	FALSE	0	Steep	SNNP	SNNP	7090900601	0	(0.481,0.667]	Lightly Drought	-0.364035447072747	Light/moderate drought	-1.03863198179568	0	0	2	(-0.001,0.333]	0	0	0	0	0	OTHER SOIL TYPE (SPECIFY)	1	0	0	0	0	Head no education	NA	1968	1943.8	OTHER SOIL TYPE (SPECIFY)	FALSE	TRUE	1	22	433.853144291	(0.481,0.667]	0.504098360655738	0	129	FALSE	FALSE	244	FALSE	0	1	0	1
5993	FALSE	0	Steep	SNNP	SNNP	7090900601	0	(0.481,0.667]	Lightly Drought	-0.237236126196863	Light/moderate drought	-1.03382826433652	0	0	1	(-0.001,0.333]	0	0	0	0	1	Mixed type	1	0	0	0	0	Head no education	FALSE	1989	3538.4	Mixed type	FALSE	TRUE	1	22	534.449579965	(0.481,0.667]	0.561475409836066	0	0	FALSE	FALSE	244	FALSE	0	1	1	2
5994	FALSE	1	Flat	SNNP	SNNP	7090900601	0	(0.481,0.667]	Lightly Drought	-0.237236126196863	Light/moderate drought	-1.03382826433652	0	0	1	(-0.001,0.333]	0	0	1	0	0	Luvisol	1	0	0	0	0	Head no education	FALSE	1989	2971.6	Luvisol	FALSE	TRUE	0	22	534.449579965	(0.481,0.667]	0.561475409836066	0	0	FALSE	FALSE	244	FALSE	0	1	1	2
6168	FALSE	0	Moderate	SNNP	SNNP	7120100102	6	(0.481,0.667]	Lightly Drought	-0.519827766128104	Light/moderate drought	-0.661641175591633	0	0	0	(-0.001,0.333]	0	0	0	0	1	Mixed type	0	0	1	0	0	Head education 4–6 years	TRUE	1972	491.03	Mixed type	FALSE	TRUE	0	18.3333333333333	533.737936197	(0.481,0.667]	0.483606557377049	0	0	TRUE	FALSE	244	FALSE	0	1	1	2
6204	FALSE	1	Flat	SNNP	SNNP	7120101602	3	(0.295,0.481]	Lightly Wet	0.719537313938835	Light/moderate wet	-0.542053877100405	0	0	0	(-0.001,0.333]	0	0	1	0	0	Luvisol	0	1	0	0	0	Head education 1–3 years	TRUE	2411	221.74	Luvisol	FALSE	TRUE	0	18.4444444444444	1108.865187377	(0.295,0.481]	0.413934426229508	0	0	FALSE	FALSE	244	FALSE	0	1	1	1
6215	FALSE	0	Steep	SNNP	SNNP	7120101602	0	(0.295,0.481]	Lightly Wet	0.742419160051663	Light/moderate wet	-0.554588853264855	0	0	0	(-0.001,0.333]	0	0	1	0	0	Luvisol	1	0	0	0	0	Head no education	FALSE	2348	2556.37	Luvisol	FALSE	TRUE	1	18.4444444444444	1199.245392533	(0.295,0.481]	0.418032786885246	0	0	TRUE	FALSE	244	FALSE	1	1	1	2
6240	FALSE	1	Flat	SNNP	SNNP	7120101602	0	(0.295,0.481]	Lightly Wet	0.719537313938835	Light/moderate wet	-0.542053877100405	0	0	0	(-0.001,0.333]	0	0	1	0	0	Luvisol	1	0	0	0	0	Head no education	FALSE	2425	946.27	Luvisol	FALSE	TRUE	0	18.4444444444444	1108.865187377	(0.295,0.481]	0.413934426229508	0	0	FALSE	FALSE	244	FALSE	0	1	0	0
6530	FALSE	0	Moderate	SNNP	SNNP	7180102302	0	(0.481,0.667]	Lightly Drought	-0.362673436347658	Light/moderate drought	-1.29451713304248	0	0	2	(-0.001,0.333]	0	0	0	1	0	Vertisol.	1	0	0	0	0	Head no education	FALSE	1895	2029.33	Vertisol.	FALSE	TRUE	0	23.8888888888889	665.738017338	(0.481,0.667]	0.516393442622951	2464	2464	FALSE	FALSE	244	FALSE	0	1	1	0
6667	FALSE	0	Steep	SNNP	SNNP	7200800805	0	(0.481,0.667]	Lightly Wet	0.0485815423424095	Light/moderate wet	-0.460541877365581	0	0	0	(-0.001,0.333]	0	0	0	1	0	Vertisol.	1	0	0	0	0	Head no education	FALSE	1996	1414	Vertisol.	FALSE	FALSE	1	18.1111111111111	490.020614135	(0.481,0.667]	0.594262295081967	71	71	FALSE	TRUE	244	TRUE	1	1	1	2
6668	FALSE	0	Steep	SNNP	SNNP	7200800805	0	(0.481,0.667]	Lightly Wet	0.0485815423424095	Light/moderate wet	-0.460541877365581	0	0	0	(-0.001,0.333]	0	0	0	1	0	Vertisol.	1	0	0	0	0	Head no education	FALSE	1996	2502.71	Vertisol.	FALSE	FALSE	1	18.1111111111111	490.020614135	(0.481,0.667]	0.594262295081967	20	20	FALSE	FALSE	244	TRUE	1	1	1	2
6673	FALSE	1	Flat	SNNP	SNNP	7200800805	0	(0.481,0.667]	Lightly Wet	0.0502012049370268	Light/moderate wet	-0.440702395251616	0	0	0	(-0.001,0.333]	0	0	0	1	0	Vertisol.	1	0	0	0	0	Head no education	TRUE	2010	1671	Vertisol.	FALSE	FALSE	0	18.1111111111111	490.020614135	(0.481,0.667]	0.594262295081967	60	60	FALSE	FALSE	244	FALSE	1	1	1	1
6686	FALSE	0	Moderate	SNNP	SNNP	7200800805	0	(0.667,0.854]	Lightly Drought	-0.0799223386345784	Light/moderate drought	-0.557537671933568	0	0	0	(-0.001,0.333]	0	0	0	1	0	Vertisol.	1	0	0	0	0	Head no education	FALSE	2012	155.39	Vertisol.	FALSE	FALSE	0	18.1111111111111	353.649299385	(0.667,0.854]	0.688524590163934	322	193	FALSE	FALSE	244	FALSE	0	1	1	0
6698	FALSE	0	Steep	SNNP	SNNP	7200800805	0	(0.667,0.854]	Lightly Drought	-0.0799223386345784	Light/moderate drought	-0.557537671933568	0	0	0	(-0.001,0.333]	0	1	0	0	0	Leptosol	1	0	0	0	0	Head no education	FALSE	2010	1718.4	Leptosol	FALSE	FALSE	1	18.1111111111111	353.649299385	(0.667,0.854]	0.688524590163934	29	58	FALSE	FALSE	244	FALSE	1	1	1	0
6700	FALSE	0	Moderate	SNNP	SNNP	7200800805	0	(0.667,0.854]	Lightly Drought	-0.0799223386345784	Light/moderate drought	-0.557537671933568	0	0	0	(-0.001,0.333]	0	0	0	1	0	Vertisol.	1	0	0	0	0	Head no education	TRUE	2010	1745.3	Vertisol.	FALSE	FALSE	0	18.1111111111111	353.649299385	(0.667,0.854]	0.688524590163934	86	57	FALSE	TRUE	244	TRUE	1	1	1	0
6701	FALSE	0	Moderate	SNNP	SNNP	7200800805	0	(0.667,0.854]	Lightly Drought	-0.0799223386345784	Light/moderate drought	-0.557537671933568	0	0	0	(-0.001,0.333]	0	1	0	0	0	Leptosol	1	0	0	0	0	Head no education	FALSE	2010	1171.2	Leptosol	FALSE	FALSE	0	18.1111111111111	353.649299385	(0.667,0.854]	0.688524590163934	43	43	FALSE	FALSE	244	FALSE	1	1	1	0
6725	FALSE	1	Flat	SNNP	SNNP	7210103003	0	(0.667,0.854]	Lightly Wet	0.0465968609814112	Light/moderate wet	-0.57762096168838	0	0	0	(-0.001,0.333]	0	0	0	1	0	Vertisol.	1	0	0	0	0	Head no education	TRUE	1864	206.62	Vertisol.	FALSE	FALSE	0	19.1111111111111	432.491446791	(0.667,0.854]	0.684426229508197	0	0	FALSE	FALSE	244	FALSE	0	0	0	0
6758	FALSE	1	Flat	SNNP	SNNP	7210106202	0	(0.481,0.667]	Lightly Drought	-0.0475067455442293	Light/moderate drought	-0.58315814261065	0	0	0	(-0.001,0.333]	0	0	0	1	0	Vertisol.	1	0	0	0	0	Head no education	TRUE	1792	2813.9	Vertisol.	FALSE	FALSE	0	19.1111111111111	387.227307997	(0.481,0.667]	0.60655737704918	21	71	FALSE	TRUE	244	FALSE	0	1	1	1
6761	FALSE	1	Flat	SNNP	SNNP	7210106202	0	(0.481,0.667]	Lightly Drought	-0.0475067455442293	Light/moderate drought	-0.58315814261065	0	0	0	(-0.001,0.333]	0	0	0	1	0	Vertisol.	1	0	0	0	0	Head no education	TRUE	1792	1357.75	Vertisol.	FALSE	FALSE	0	19.1111111111111	387.227307997	(0.481,0.667]	0.60655737704918	37	184	FALSE	TRUE	244	FALSE	0	1	1	1
6796	TRUE	1	Flat	Harari	Other	13010100102	0	(0.295,0.481]	Lightly Drought	-0.140592821614851	Light/moderate drought	-1.12122396961618	0	0	1	(-0.001,0.333]	0	1	0	0	0	Leptosol	1	0	0	0	0	Head no education	FALSE	2058	60.65	Leptosol	FALSE	FALSE	0	26.1111111111111	1063.911350258	(0.295,0.481]	0.401639344262295	165	0	FALSE	FALSE	244	FALSE	0	0	1	0
6799	TRUE	1	Flat	Harari	Other	13010100102	5	(0.295,0.481]	Lightly Drought	-0.121659002667104	Light/moderate drought	-1.09900534367716	0	0	1	(-0.001,0.333]	0	1	0	0	0	Leptosol	0	0	1	0	0	Head education 4–6 years	TRUE	2000	269.65	Leptosol	TRUE	FALSE	0	26.1111111111111	1063.911350258	(0.295,0.481]	0.401639344262295	371	742	FALSE	TRUE	244	TRUE	0	1	1	0
6801	TRUE	0	Moderate	Harari	Other	13010100303	0	(0.667,0.854]	Moderately Drought	-1.40034786751597	Light/moderate drought	-2.51384442455466	3	1	7	(0.667,1]	0	0	0	0	1	Mixed type	1	0	0	0	0	Head no education	FALSE	2010	266.7	Mixed type	FALSE	FALSE	0	26.1111111111111	222.038556866	(0.667,0.854]	0.75	0	0	TRUE	FALSE	244	FALSE	0	0	1	0
6802	TRUE	0	Moderate	Harari	Other	13010100303	0	(0.667,0.854]	Moderately Drought	-1.40034786751597	Light/moderate drought	-2.51384442455466	3	1	7	(0.667,1]	0	0	0	0	1	Mixed type	1	0	0	0	0	Head no education	FALSE	2010	2680.9	Mixed type	FALSE	FALSE	0	26.1111111111111	222.038556866	(0.667,0.854]	0.75	112	0	TRUE	FALSE	244	FALSE	0	0	1	0
6810	TRUE	1	Flat	Harari	Other	13010100601	0	(0.667,0.854]	Moderately Drought	-1.37764226147319	Light/moderate drought	-2.5122767958165	3	1	6	(0.667,1]	0	0	1	0	0	Luvisol	1	0	0	0	0	Head no education	TRUE	2030	185.92	Luvisol	FALSE	FALSE	0	26.1111111111111	222.038556866	(0.667,0.854]	0.75	0	269	FALSE	FALSE	244	TRUE	0	0	1	0
6812	FALSE	0	Moderate	Harari	Other	13010100704	0	(0.295,0.481]	Severely Drought	-1.85429145674627	Severe drought	-2.9887268681902	6	2	8	(0.667,1]	0	1	0	0	0	Leptosol	1	0	0	0	0	Head no education	FALSE	1440	485.45	Leptosol	FALSE	FALSE	0	26.1111111111111	1063.911350258	(0.295,0.481]	0.401639344262295	0	0	TRUE	FALSE	244	TRUE	0	0	0	0
6875	TRUE	0	Moderate	Dire Dawa	Other	15010200704	0	(0.481,0.667]	Lightly Drought	-0.246144357251013	Light/moderate drought	-0.650194832610619	0	0	0	(-0.001,0.333]	0	0	0	1	0	Vertisol.	1	0	0	0	0	Head no education	TRUE	2063	95.05	Vertisol.	FALSE	FALSE	0	22.7777777777778	701.639561339	(0.481,0.667]	0.528688524590164	0	0	FALSE	FALSE	244	FALSE	0	0	0	0
6882	FALSE	0	Steep	Dire Dawa	Other	15010200704	0	(0.481,0.667]	Moderately Drought	-1.21437835351407	Light/moderate drought	-2.13629145264829	2	1	5	(0.333,0.667]	0	0	0	1	0	Vertisol.	1	0	0	0	0	Head no education	FALSE	2056	1044.55	Vertisol.	FALSE	FALSE	1	22.7777777777778	475.856481438	(0.481,0.667]	0.520491803278688	0	0	FALSE	FALSE	244	FALSE	0	0	1	0
6884	TRUE	0	Moderate	Dire Dawa	Other	15010200704	2	(0.481,0.667]	Lightly Drought	-0.246144357251013	Light/moderate drought	-0.650194832610619	0	0	0	(-0.001,0.333]	0	0	0	1	0	Vertisol.	0	1	0	0	0	Head education 1–3 years	FALSE	2186	795.2	Vertisol.	FALSE	FALSE	0	22.7777777777778	701.639561339	(0.481,0.667]	0.528688524590164	0	0	FALSE	FALSE	244	FALSE	0	0	0	0
6885	TRUE	0	Steep	Dire Dawa	Other	15010200704	2	(0.481,0.667]	Lightly Drought	-0.246144357251013	Light/moderate drought	-0.650194832610619	0	0	0	(-0.001,0.333]	0	0	0	1	0	Vertisol.	0	1	0	0	0	Head education 1–3 years	FALSE	2186	788.75	Vertisol.	FALSE	FALSE	1	22.7777777777778	701.639561339	(0.481,0.667]	0.528688524590164	0	0	FALSE	FALSE	244	FALSE	0	0	0	0
6901	FALSE	0	Steep	Dire Dawa	Other	15010201002	0	(0.481,0.667]	Extremely Drought	-2.6011805394334	Severe drought	-3.94974464727324	8	7	8	(0.667,1]	0	0	1	0	0	Luvisol	1	0	0	0	0	Head no education	FALSE	1434	2900.9	Luvisol	FALSE	TRUE	1	30.6666666666667	475.856481438	(0.481,0.667]	0.520491803278688	0	0	TRUE	FALSE	244	TRUE	0	0	1	0
6917	TRUE	1	Flat	Dire Dawa	Other	15010201201	0	(0.295,0.481]	Extremely Drought	-2.57393222955582	Severe drought	-3.80776917168697	8	7	8	(0.667,1]	0	1	0	0	0	Leptosol	1	0	0	0	0	Head no education	FALSE	1414	2650.75	Leptosol	FALSE	FALSE	0	30.6666666666667	1051.947941149	(0.295,0.481]	0.368852459016393	0	0	FALSE	FALSE	244	TRUE	0	0	1	1
6922	TRUE	1	Flat	Dire Dawa	Other	15010201201	0	(0.295,0.481]	Extremely Drought	-2.57393222955582	Severe drought	-3.80776917168697	8	7	8	(0.667,1]	0	0	0	1	0	Vertisol.	1	0	0	0	0	Head no education	FALSE	1414	396.1	Vertisol.	FALSE	FALSE	0	30.6666666666667	1051.947941149	(0.295,0.481]	0.368852459016393	0	0	FALSE	FALSE	244	TRUE	0	0	1	1
6941	TRUE	0	Moderate	Dire Dawa	Other	15010201401	0	(0.481,0.667]	Extremely Drought	-2.6011805394334	Severe drought	-3.94974464727324	8	7	8	(0.667,1]	0	0	1	0	0	Luvisol	1	0	0	0	0	Head no education	TRUE	1554	129.15	Luvisol	FALSE	FALSE	0	30.6666666666667	475.856481438	(0.481,0.667]	0.520491803278688	0	0	TRUE	FALSE	244	TRUE	1	0	1	0
6972	TRUE	1	Flat	Dire Dawa	Other	15010201605	0	(0.667,0.854]	Extremely Drought	-2.66800321620134	Severe drought	-5.03345714411371	8	7	9	(0.667,1]	0	1	0	0	0	Leptosol	1	0	0	0	0	Head no education	FALSE	1819	167.25	Leptosol	FALSE	FALSE	0	28.7777777777778	222.038556866	(0.667,0.854]	0.75	0	0	TRUE	FALSE	244	TRUE	0	1	0	0
6974	TRUE	0	Steep	Dire Dawa	Other	15010201605	0	(0.667,0.854]	Extremely Drought	-2.10462267713681	Severe drought	-3.0969177594465	7	6	8	(0.667,1]	0	0	0	0	0	OTHER SOIL TYPE (SPECIFY)	1	0	0	0	0	Head no education	FALSE	1831	799.05	OTHER SOIL TYPE (SPECIFY)	FALSE	FALSE	1	28.7777777777778	220.40110488	(0.667,0.854]	0.745901639344262	0	0	TRUE	FALSE	244	FALSE	0	1	1	1
6978	TRUE	1	Flat	Dire Dawa	Other	15010201605	0	(0.667,0.854]	Extremely Drought	-2.10462267713681	Severe drought	-3.0969177594465	7	6	8	(0.667,1]	0	1	0	0	0	Leptosol	1	0	0	0	0	Head no education	FALSE	1831	558.3	Leptosol	FALSE	FALSE	0	28.7777777777778	220.40110488	(0.667,0.854]	0.745901639344262	0	0	TRUE	FALSE	244	FALSE	0	1	1	1
6984	TRUE	0	Steep	Dire Dawa	Other	15010201605	0	(0.667,0.854]	Extremely Drought	-2.66800321620134	Severe drought	-5.03345714411371	8	7	9	(0.667,1]	0	1	0	0	0	Leptosol	1	0	0	0	0	Head no education	FALSE	1817	594.8	Leptosol	FALSE	FALSE	1	28.7777777777778	220.40110488	(0.667,0.854]	0.745901639344262	0	0	TRUE	FALSE	244	FALSE	0	1	1	1
6985	TRUE	0	Moderate	Dire Dawa	Other	15010201605	0	(0.667,0.854]	Extremely Drought	-2.66800321620134	Severe drought	-5.03345714411371	8	7	9	(0.667,1]	0	1	0	0	0	Leptosol	1	0	0	0	0	Head no education	FALSE	1817	897.15	Leptosol	FALSE	FALSE	0	28.7777777777778	220.40110488	(0.667,0.854]	0.745901639344262	0	0	TRUE	FALSE	244	FALSE	0	1	1	1
6997	TRUE	0	Moderate	Dire Dawa	Other	15010201805	0	(0.481,0.667]	Extremely Drought	-2.57393222955582	Severe drought	-3.80776917168697	8	7	8	(0.667,1]	0	1	0	0	0	Leptosol	1	0	0	0	0	Head no education	FALSE	1560	1787	Leptosol	FALSE	FALSE	0	30.6666666666667	457.650782435	(0.481,0.667]	0.536885245901639	0	0	TRUE	FALSE	244	FALSE	0	1	1	1
6999	TRUE	0	Moderate	Dire Dawa	Other	15010201805	0	(0.481,0.667]	Extremely Drought	-2.58430985842314	Severe drought	-3.82675844089853	8	7	8	(0.667,1]	0	0	0	0	1	Mixed type	1	0	0	0	0	Head no education	TRUE	1561	4023.35	Mixed type	FALSE	FALSE	0	30.6666666666667	457.650782435	(0.481,0.667]	0.536885245901639	0	0	TRUE	FALSE	244	FALSE	0	0	0	0
7005	TRUE	0	Moderate	Dire Dawa	Other	15010201805	0	(0.295,0.481]	Extremely Drought	-2.58430985842314	Severe drought	-3.82675844089853	8	7	8	(0.667,1]	0	1	0	0	0	Leptosol	1	0	0	0	0	Head no education	FALSE	1636	3346.1	Leptosol	FALSE	FALSE	0	30.6666666666667	1051.947941149	(0.295,0.481]	0.368852459016393	0	0	TRUE	FALSE	244	FALSE	0	0	1	2
1533	TRUE	1	Flat	Amhara	Amhara	3020703703	0	(0.481,0.667]	Lightly Wet	0.109915017004379	Light/moderate wet	-1.49712733518424	0	0	1	(-0.001,0.333]	0	0	1	0	0	Luvisol	1	0	0	0	0	Head no education	FALSE	2414	1821.7	Luvisol	FALSE	FALSE	0	19.7	755.005776509	(0.481,0.667]	0.518248175182482	0	0	FALSE	FALSE	274	FALSE	0	1	1	2
1577	TRUE	1	Flat	Amhara	Amhara	3030100204	0	(0.481,0.667]	Lightly Drought	-0.0471704533792936	Light/moderate drought	-1.52904014788614	1	0	2	(-0.001,0.333]	0	0	1	0	0	Luvisol	1	0	0	0	0	Head no education	FALSE	2368	5225.73	Luvisol	FALSE	TRUE	0	19.3	663.390136018	(0.481,0.667]	0.518248175182482	0	0	TRUE	FALSE	274	TRUE	0	1	1	2
1582	TRUE	0	Moderate	Amhara	Amhara	3030100204	0	(0.295,0.481]	Lightly Wet	0.0725223583183971	Light/moderate wet	-1.50666546550842	1	0	2	(-0.001,0.333]	0	0	0	0	1	Mixed type	1	0	0	0	0	Head no education	FALSE	2379	3929.17	Mixed type	FALSE	TRUE	0	19.3	754.496792154	(0.295,0.481]	0.474452554744526	0	0	TRUE	FALSE	274	FALSE	0	1	1	2
1585	TRUE	0	Moderate	Amhara	Amhara	3030100204	0	(0.295,0.481]	Lightly Wet	0.0628605697343373	Light/moderate wet	-1.50669545956776	1	0	2	(-0.001,0.333]	0	0	0	0	1	Mixed type	1	0	0	0	0	Head no education	FALSE	2379	5023.71	Mixed type	FALSE	TRUE	0	19.3	754.496792154	(0.295,0.481]	0.474452554744526	0	0	TRUE	FALSE	274	FALSE	0	1	1	2
1895	TRUE	0	Moderate	Amhara	Amhara	3040301401	0	(0.481,0.667]	Lightly Wet	0.280733462721661	Light/moderate wet	-0.508042114182304	0	0	0	(-0.001,0.333]	0	0	0	0	1	Mixed type	1	0	0	0	0	Head no education	TRUE	2219	1459.5	Mixed type	FALSE	FALSE	0	14.6	513.551534199	(0.481,0.667]	0.558394160583942	0	0	TRUE	FALSE	274	FALSE	0	1	1	2
1905	TRUE	0	Moderate	Amhara	Amhara	3040301401	0	(0.481,0.667]	Lightly Wet	0.276532652013449	Light/moderate wet	-0.512835684923138	0	0	0	(-0.001,0.333]	0	0	0	1	0	Vertisol.	1	0	0	0	0	Head no education	FALSE	2231	806.06	Vertisol.	FALSE	FALSE	0	14.6	513.551534199	(0.481,0.667]	0.558394160583942	0	0	TRUE	FALSE	274	TRUE	0	1	1	2
1975	FALSE	1	Flat	Amhara	Amhara	3040600801	3	(0.295,0.481]	Lightly Wet	0.472707748984202	Light/moderate wet	-0.73305527911709	0	0	0	(-0.001,0.333]	0	0	0	1	0	Vertisol.	0	1	0	0	0	Head education 1–3 years	FALSE	2257	133.24	Vertisol.	FALSE	FALSE	0	19.7	1064.925429972	(0.295,0.481]	0.445255474452555	0	0	TRUE	FALSE	274	TRUE	0	1	1	2
1979	FALSE	1	Flat	Amhara	Amhara	3040600801	3	(0.295,0.481]	Lightly Wet	0.472707748984202	Light/moderate wet	-0.73305527911709	0	0	0	(-0.001,0.333]	0	0	0	1	0	Vertisol.	0	1	0	0	0	Head education 1–3 years	FALSE	2257	434.62	Vertisol.	FALSE	FALSE	0	19.7	1064.925429972	(0.295,0.481]	0.445255474452555	0	0	FALSE	FALSE	274	TRUE	0	1	1	2
1980	FALSE	0	Steep	Amhara	Amhara	3040600801	3	(0.295,0.481]	Lightly Wet	0.472707748984202	Light/moderate wet	-0.73305527911709	0	0	0	(-0.001,0.333]	0	0	0	1	0	Vertisol.	0	1	0	0	0	Head education 1–3 years	FALSE	2257	450.51	Vertisol.	FALSE	FALSE	1	19.7	1064.925429972	(0.295,0.481]	0.445255474452555	89	155	TRUE	FALSE	274	TRUE	0	1	1	2
2001	TRUE	0	Moderate	Amhara	Amhara	3040901203	0	(0.295,0.481]	Lightly Wet	0.351587853185002	Light/moderate wet	-0.706132690887406	0	0	0	(-0.001,0.333]	0	0	1	0	0	Luvisol	1	0	0	0	0	Head no education	FALSE	2054	3006.5	Luvisol	FALSE	FALSE	0	19.7	941.940560817	(0.295,0.481]	0.467153284671533	0	0	FALSE	FALSE	274	FALSE	0	1	1	2
2017	TRUE	0	Moderate	Amhara	Amhara	3040901203	0	(0.481,0.667]	Lightly Wet	0.221858413698721	Light/moderate wet	-0.790704396642659	0	0	0	(-0.001,0.333]	0	0	0	1	0	Vertisol.	1	0	0	0	0	Head no education	FALSE	1894	3000.35	Vertisol.	FALSE	FALSE	0	19.7	837.785978293	(0.481,0.667]	0.5	0	0	FALSE	FALSE	274	FALSE	0	1	1	2
2019	TRUE	0	Steep	Amhara	Amhara	3040901203	0	(0.481,0.667]	Lightly Wet	0.221858413698721	Light/moderate wet	-0.790704396642659	0	0	0	(-0.001,0.333]	0	0	1	0	0	Luvisol	1	0	0	0	0	Head no education	FALSE	1894	3131.85	Luvisol	FALSE	FALSE	1	19.7	837.785978293	(0.481,0.667]	0.5	0	0	FALSE	FALSE	274	FALSE	0	1	1	2
2228	TRUE	1	Flat	Amhara	Amhara	3050701204	0	(0.295,0.481]	Lightly Wet	0.732083286926914	Light/moderate wet	-0.369298297879388	0	0	0	(-0.001,0.333]	0	1	0	0	0	Leptosol	1	0	0	0	0	Head no education	FALSE	2064	2985.45	Leptosol	FALSE	FALSE	0	16.8	1082.853236579	(0.295,0.481]	0.434306569343066	0	0	TRUE	FALSE	274	FALSE	0	1	1	2
2357	TRUE	1	Flat	Amhara	Amhara	3051500703	7	(0.481,0.667]	Lightly Wet	0.31637313240234	Light/moderate wet	-0.266097135775569	0	0	0	(-0.001,0.333]	0	1	0	0	0	Leptosol	0	0	0	1	0	Head education 7–9 years	FALSE	2017	2352.4	Leptosol	FALSE	FALSE	0	16.6	635.632883895	(0.481,0.667]	0.576642335766423	0	0	FALSE	FALSE	274	TRUE	0	1	1	2
2488	FALSE	1	Flat	Amhara	Amhara	3060402001	0	(0.295,0.481]	Lightly Wet	0.891531227535373	Light/moderate wet	-0.344467885962495	0	0	0	(-0.001,0.333]	0	0	0	1	0	Vertisol.	1	0	0	0	0	Head no education	TRUE	2964	496.7	Vertisol.	FALSE	FALSE	0	14.9	1159.335639753	(0.295,0.481]	0.452554744525547	0	0	TRUE	FALSE	274	TRUE	0	0	1	0
2692	FALSE	0	Moderate	Amhara	Amhara	3061601207	0	(0.481,0.667]	Lightly Wet	0.377620291750051	Light/moderate wet	-0.460779956464717	0	0	0	(-0.001,0.333]	0	0	0	1	0	Vertisol.	1	0	0	0	0	Head no education	TRUE	2822	796.35	Vertisol.	FALSE	FALSE	0	13.1	427.219563347	(0.481,0.667]	0.653284671532847	0	0	FALSE	FALSE	274	TRUE	0	1	1	2
3273	FALSE	1	Flat	Amhara	Amhara	3100400408	0	(0.295,0.481]	Lightly Drought	-0.512084965917514	Light/moderate drought	-0.978965291868724	0	0	0	(-0.001,0.333]	0	0	0	1	0	Vertisol.	1	0	0	0	0	Head no education	FALSE	1425	2276.25	Vertisol.	FALSE	FALSE	0	16.8	1032.587579574	(0.295,0.481]	0.456204379562044	110	0	FALSE	FALSE	274	TRUE	0	1	1	0
3278	TRUE	0	Moderate	Amhara	Amhara	3100400408	0	(0.295,0.481]	Lightly Drought	-0.51606029159227	Light/moderate drought	-0.985302125076172	0	0	0	(-0.001,0.333]	0	0	0	1	0	Vertisol.	1	0	0	0	0	Head no education	TRUE	1433	2284.1	Vertisol.	FALSE	FALSE	0	16.8	1074.32134983	(0.295,0.481]	0.445255474452555	109	55	TRUE	FALSE	274	FALSE	0	1	1	1
3280	TRUE	0	Moderate	Amhara	Amhara	3100400408	0	(0.295,0.481]	Lightly Drought	-0.512084965917514	Light/moderate drought	-0.978965291868724	0	0	0	(-0.001,0.333]	0	0	0	1	0	Vertisol.	1	0	0	0	0	Head no education	FALSE	1459	1829.6	Vertisol.	FALSE	FALSE	0	16.8	1032.587579574	(0.295,0.481]	0.456204379562044	0	0	FALSE	FALSE	274	FALSE	0	1	1	2
3281	TRUE	0	Moderate	Amhara	Amhara	3100400408	0	(0.295,0.481]	Lightly Drought	-0.512084965917514	Light/moderate drought	-0.978965291868724	0	0	0	(-0.001,0.333]	0	0	0	1	0	Vertisol.	1	0	0	0	0	Head no education	TRUE	1459	2348.9	Vertisol.	FALSE	FALSE	0	16.8	1032.587579574	(0.295,0.481]	0.456204379562044	0	0	FALSE	FALSE	274	FALSE	0	1	1	2
3416	FALSE	0	Moderate	Oromiya	Oromiya	4010601302	10	(0.481,0.667]	Lightly Drought	-0.362859563615949	Light/moderate drought	-0.90972591972281	0	0	0	(-0.001,0.333]	0	0	1	0	0	Luvisol	0	0	0	0	1	Head education > 10 years	FALSE	2014	1563.85	Luvisol	FALSE	TRUE	0	19.6	322.362197358	(0.481,0.667]	0.660583941605839	0	0	TRUE	FALSE	274	FALSE	1	1	0	4
3585	FALSE	0	Steep	Oromiya	Oromiya	4021001102	6	(0.481,0.667]	Lightly Drought	-0.29638304011588	Light/moderate drought	-1.35157880546077	0	0	2	(-0.001,0.333]	0	1	0	0	0	Leptosol	0	0	1	0	0	Head education 4–6 years	FALSE	2038	2934.9	Leptosol	FALSE	TRUE	1	21.8	585.69019374	(0.481,0.667]	0.529197080291971	0	0	TRUE	FALSE	274	TRUE	0	1	1	1
3634	FALSE	1	Flat	Oromiya	Oromiya	4021401801	0	(0.481,0.667]	Lightly Drought	-0.236810277035495	Light/moderate drought	-0.907291885660783	0	0	0	(-0.001,0.333]	0	0	0	0	1	Mixed type	1	0	0	0	0	Head no education	FALSE	1593	937.2	Mixed type	FALSE	FALSE	0	19.4	417.349025228	(0.481,0.667]	0.562043795620438	0	0	TRUE	FALSE	274	FALSE	1	1	1	0
3680	FALSE	0	Moderate	Oromiya	Oromiya	4030201803	8	(0.481,0.667]	Lightly Drought	-0.182324101169134	Light/moderate drought	-0.899367508397913	0	0	0	(-0.001,0.333]	0	0	1	0	0	Luvisol	0	0	0	1	0	Head education 7–9 years	FALSE	1739	536.66	Luvisol	FALSE	TRUE	0	20.4	505.335714093	(0.481,0.667]	0.554744525547445	2329	233	TRUE	FALSE	274	FALSE	0	0	1	0
3686	FALSE	0	Moderate	Oromiya	Oromiya	4030201803	0	(0.481,0.667]	Lightly Drought	-0.501581092176594	Light/moderate drought	-0.916127660732528	0	0	0	(-0.001,0.333]	0	0	1	0	0	Luvisol	1	0	0	0	0	Head no education	FALSE	1718	1078.13	Luvisol	FALSE	TRUE	0	20.4	258.371004286	(0.481,0.667]	0.631386861313869	0	0	FALSE	FALSE	274	TRUE	0	0	1	0
3696	FALSE	0	Moderate	Oromiya	Oromiya	4030201803	0	(0.481,0.667]	Lightly Drought	-0.182324101169134	Light/moderate drought	-0.899367508397913	0	0	0	(-0.001,0.333]	0	0	1	0	0	Luvisol	1	0	0	0	0	Head no education	FALSE	1713	2135.49	Luvisol	FALSE	TRUE	0	20.4	505.335714093	(0.481,0.667]	0.554744525547445	117	12	FALSE	FALSE	274	FALSE	1	1	1	1
3831	FALSE	0	Steep	Oromiya	Oromiya	4040501902	0	(0.481,0.667]	Lightly Drought	-0.11444782713591	Light/moderate drought	-0.657614596754327	0	0	0	(-0.001,0.333]	0	0	1	0	0	Luvisol	1	0	0	0	0	Head no education	FALSE	1836	1472.3	Luvisol	FALSE	FALSE	1	18.5	417.349025228	(0.481,0.667]	0.562043795620438	0	0	FALSE	FALSE	274	FALSE	0	1	1	2
3858	TRUE	0	Moderate	Oromiya	Oromiya	4041000701	0	(0.481,0.667]	Lightly Wet	0.146731640010177	Light/moderate wet	-0.642172407834447	0	0	0	(-0.001,0.333]	0	0	1	0	0	Luvisol	1	0	0	0	0	Head no education	FALSE	1821	1218	Luvisol	FALSE	FALSE	0	18.1	519.615572174	(0.481,0.667]	0.58029197080292	41	187	FALSE	FALSE	274	FALSE	0	1	1	2
3862	TRUE	0	Steep	Oromiya	Oromiya	4041000701	0	(0.481,0.667]	Lightly Wet	0.146731640010177	Light/moderate wet	-0.642172407834447	0	0	0	(-0.001,0.333]	0	0	1	0	0	Luvisol	1	0	0	0	0	Head no education	FALSE	1821	959.85	Luvisol	FALSE	FALSE	1	18.1	519.615572174	(0.481,0.667]	0.58029197080292	0	0	FALSE	FALSE	274	FALSE	0	1	1	2
3905	FALSE	0	Moderate	Oromiya	Oromiya	4041401702	9	(0.667,0.854]	Lightly Drought	-0.682631394810931	Light/moderate drought	-1.00414171692164	0	0	1	(-0.001,0.333]	0	0	0	1	0	Vertisol.	0	0	0	1	0	Head education 7–9 years	FALSE	1700	837.06	Vertisol.	FALSE	TRUE	0	21.3	188.305201639	(0.667,0.854]	0.686131386861314	0	0	FALSE	FALSE	274	FALSE	0	1	1	2
4338	FALSE	1	Flat	Oromiya	Oromiya	4080800107	0	(0.481,0.667]	Lightly Wet	0.551021008805844	Light/moderate wet	-0.304764941439271	0	0	0	(-0.001,0.333]	0	0	1	0	0	Luvisol	1	0	0	0	0	Head no education	FALSE	2467	2325.8	Luvisol	FALSE	FALSE	0	17.1	796.420365021	(0.481,0.667]	0.492700729927007	0	0	FALSE	FALSE	274	TRUE	0	1	1	2
4760	FALSE	0	Moderate	Oromiya	Oromiya	4140202701	8	(0.667,0.854]	Lightly Drought	-0.0789628134326565	Light/moderate drought	-0.48847695344349	0	0	0	(-0.001,0.333]	0	0	0	1	0	Vertisol.	0	0	0	1	0	Head education 7–9 years	TRUE	1911	1812.6	Vertisol.	FALSE	FALSE	0	16.9	227.06932833	(0.667,0.854]	0.715328467153285	0	0	TRUE	FALSE	274	FALSE	0	1	1	0
4802	FALSE	0	Moderate	Oromiya	Oromiya	4140900501	0	(0.667,0.854]	Lightly Drought	-0.281567744816875	Light/moderate drought	-0.724450252970337	0	0	0	(-0.001,0.333]	0	0	0	1	0	Vertisol.	1	0	0	0	0	Head no education	FALSE	2659	650.11	Vertisol.	FALSE	FALSE	0	18.8	227.06932833	(0.667,0.854]	0.715328467153285	0	0	FALSE	FALSE	274	FALSE	0	1	1	0
4807	FALSE	0	Moderate	Oromiya	Oromiya	4140900501	0	(0.667,0.854]	Lightly Drought	-0.278378405403773	Light/moderate drought	-0.716993503680711	0	0	0	(-0.001,0.333]	0	0	1	0	0	Luvisol	1	0	0	0	0	Head no education	FALSE	2514	914.45	Luvisol	FALSE	FALSE	0	18.8	227.06932833	(0.667,0.854]	0.715328467153285	0	0	TRUE	FALSE	274	FALSE	0	0	1	0
4816	FALSE	0	Moderate	Oromiya	Oromiya	4170301901	8	(0.667,0.854]	Lightly Drought	-0.0900011788166111	Light/moderate drought	-0.488412419493025	0	0	0	(-0.001,0.333]	0	0	0	1	0	Vertisol.	0	0	0	1	0	Head education 7–9 years	FALSE	2061	2502	Vertisol.	FALSE	FALSE	0	16.4	192.784624345	(0.667,0.854]	0.682481751824818	0	0	FALSE	FALSE	274	FALSE	0	0	0	0
4931	FALSE	1	Flat	Oromiya	Oromiya	4180301004	0	(0.667,0.854]	Lightly Drought	-0.770169238821311	Light/moderate drought	-1.35742406181893	0	0	6	(0.667,1]	0	0	0	1	0	Vertisol.	1	0	0	0	0	Head no education	TRUE	2070	716.25	Vertisol.	FALSE	TRUE	0	22.4	308.641783	(0.667,0.854]	0.68978102189781	0	0	TRUE	FALSE	274	FALSE	0	0	1	2
5153	TRUE	0	Steep	Somalie	Other	5010401701	0	(0.481,0.667]	Extremely Drought	-2.53234585509487	Severe drought	-3.80776917168697	9	8	9	(0.667,1]	0	0	0	1	0	Vertisol.	1	0	0	0	0	Head no education	TRUE	1148	1090.2	Vertisol.	FALSE	FALSE	1	29.9	494.18137371	(0.481,0.667]	0.503649635036496	0	0	TRUE	FALSE	274	FALSE	0	0	0	1
5163	FALSE	1	Flat	Somalie	Other	5020408901	0	(0.667,0.854]	Severely Drought	-1.64514993969789	Severe drought	-2.77000172700783	5	2	9	(0.667,1]	0	0	0	1	0	Vertisol.	1	0	0	0	0	Head no education	TRUE	1736	2999.4	Vertisol.	FALSE	FALSE	0	26.7	224.093758396	(0.667,0.854]	0.68978102189781	0	0	TRUE	FALSE	274	FALSE	0	0	0	0
5166	FALSE	1	Flat	Somalie	Other	5020408901	3	(0.667,0.854]	Extremely Drought	-2.13488914860292	Severe drought	-3.88518481055611	8	5	10	(0.667,1]	0	0	1	0	0	Luvisol	0	1	0	0	0	Head education 1–3 years	TRUE	1733	5391.65	Luvisol	FALSE	FALSE	0	26.7	224.093758396	(0.667,0.854]	0.68978102189781	0	0	TRUE	FALSE	274	FALSE	0	0	0	0
5284	FALSE	1	Flat	Benishangul Gumuz	Other	6030304202	4	(0.481,0.667]	Moderately Drought	-1.06125072277401	Light/moderate drought	-2.11599362458067	3	1	7	(0.667,1]	0	0	1	0	0	Luvisol	0	0	1	0	0	Head education 4–6 years	FALSE	1523	989.42	Luvisol	FALSE	TRUE	0	24.3	317.789186967	(0.481,0.667]	0.624087591240876	0	0	TRUE	FALSE	274	TRUE	0	1	1	1
5384	FALSE	1	Flat	SNNP	SNNP	7010300404	7	(0.481,0.667]	Lightly Wet	0.491008202823261	Light/moderate wet	-0.699477720259149	0	0	0	(-0.001,0.333]	0	0	1	0	0	Luvisol	0	0	0	1	0	Head education 7–9 years	FALSE	2028	261.3	Luvisol	FALSE	TRUE	0	19.3	1005.189006728	(0.481,0.667]	0.485401459854015	383	383	FALSE	FALSE	274	FALSE	0	1	1	0
5560	FALSE	0	Moderate	SNNP	SNNP	7020201001	0	(0.295,0.481]	Lightly Wet	0.727964208024281	Light/moderate wet	-0.537895400139091	0	0	0	(-0.001,0.333]	0	0	1	0	0	Luvisol	1	0	0	0	0	Head no education	FALSE	1917	349.32	Luvisol	FALSE	FALSE	0	18.2	1124.586054763	(0.295,0.481]	0.445255474452555	0	0	FALSE	FALSE	274	FALSE	1	0	1	2
5785	FALSE	1	Flat	SNNP	SNNP	7060201501	6	(0.295,0.481]	Lightly Wet	0.542653479939707	Light/moderate wet	-0.823565983256171	0	0	0	(-0.001,0.333]	0	0	0	1	0	Vertisol.	0	0	1	0	0	Head education 4–6 years	TRUE	1935	424.02	Vertisol.	FALSE	FALSE	0	20.4	1201.79115458	(0.295,0.481]	0.445255474452555	0	0	FALSE	FALSE	274	TRUE	0	1	1	2
5930	FALSE	0	Moderate	SNNP	SNNP	7090500303	4	(0.481,0.667]	Lightly Drought	-0.309960788658617	Light/moderate drought	-0.873923174751812	0	0	0	(-0.001,0.333]	0	0	1	0	0	Luvisol	0	0	1	0	0	Head education 4–6 years	FALSE	1828	1370.95	Luvisol	FALSE	TRUE	0	19.6	358.778932783	(0.481,0.667]	0.624087591240876	0	0	FALSE	FALSE	274	FALSE	1	0	1	2
5932	FALSE	0	Moderate	SNNP	SNNP	7090500303	4	(0.481,0.667]	Lightly Drought	-0.309960788658617	Light/moderate drought	-0.873923174751812	0	0	0	(-0.001,0.333]	0	0	1	0	0	Luvisol	0	0	1	0	0	Head education 4–6 years	FALSE	1828	4232.15	Luvisol	FALSE	TRUE	0	19.6	358.778932783	(0.481,0.667]	0.624087591240876	0	0	FALSE	FALSE	274	FALSE	1	0	1	2
5996	FALSE	0	Moderate	SNNP	SNNP	7090900601	0	(0.481,0.667]	Lightly Drought	-0.415861030523388	Light/moderate drought	-1.04836309038522	0	0	2	(-0.001,0.333]	0	0	1	0	0	Luvisol	1	0	0	0	0	Head no education	FALSE	1986	971.6	Luvisol	FALSE	TRUE	0	21.7	444.267286173	(0.481,0.667]	0.5	0	0	FALSE	FALSE	274	FALSE	0	0	0	1
6010	FALSE	1	Flat	SNNP	SNNP	7100301001	8	(0.667,0.854]	Lightly Drought	-0.913344781361376	Light/moderate drought	-1.52773706247794	1	0	5	(0.333,0.667]	0	0	0	1	0	Vertisol.	0	0	0	1	0	Head education 7–9 years	FALSE	1524	1052.5	Vertisol.	FALSE	TRUE	0	24	350.360158057	(0.667,0.854]	0.697080291970803	0	0	TRUE	FALSE	274	FALSE	1	1	1	2
6013	FALSE	1	Flat	SNNP	SNNP	7100301001	4	(0.481,0.667]	Moderately Drought	-1.39058411529734	Light/moderate drought	-1.69396589218633	6	0	9	(0.667,1]	0	0	0	1	0	Vertisol.	0	0	1	0	0	Head education 4–6 years	FALSE	1500	1843.2	Vertisol.	FALSE	TRUE	0	24	287.763863507	(0.481,0.667]	0.653284671532847	0	0	TRUE	FALSE	274	FALSE	0	1	1	2
6014	FALSE	1	Flat	SNNP	SNNP	7100301001	0	(0.481,0.667]	Lightly Drought	-0.945152276832114	Light/moderate drought	-1.50349208344862	2	0	6	(0.667,1]	0	0	0	1	0	Vertisol.	1	0	0	0	0	Head no education	FALSE	1433	832.3	Vertisol.	FALSE	TRUE	0	24	287.763863507	(0.481,0.667]	0.653284671532847	0	0	TRUE	FALSE	274	FALSE	0	1	1	2
6201	FALSE	0	Steep	SNNP	SNNP	7120101602	3	(0.295,0.481]	Lightly Wet	0.726348375048365	Light/moderate wet	-0.542053877100405	0	0	0	(-0.001,0.333]	0	0	1	0	0	Luvisol	0	1	0	0	0	Head education 1–3 years	FALSE	2411	1325.68	Luvisol	FALSE	TRUE	1	18.2	1124.586054763	(0.295,0.481]	0.445255474452555	0	0	TRUE	FALSE	274	FALSE	0	1	1	1
6234	FALSE	1	Flat	SNNP	SNNP	7120101602	2	(0.295,0.481]	Lightly Wet	0.723674090168049	Light/moderate wet	-0.553173035811355	0	0	0	(-0.001,0.333]	0	1	0	0	0	Leptosol	0	1	0	0	0	Head education 1–3 years	TRUE	2425	4003.93	Leptosol	FALSE	TRUE	0	18.2	1154.083639803	(0.295,0.481]	0.441605839416058	0	0	TRUE	FALSE	274	FALSE	1	1	1	2
6236	FALSE	1	Flat	SNNP	SNNP	7120101602	2	(0.295,0.481]	Lightly Wet	0.723674090168049	Light/moderate wet	-0.553173035811355	0	0	0	(-0.001,0.333]	0	0	0	0	0	OTHER SOIL TYPE (SPECIFY)	0	1	0	0	0	Head education 1–3 years	NA	2425	2298.81	OTHER SOIL TYPE (SPECIFY)	FALSE	TRUE	0	18.2	1154.083639803	(0.295,0.481]	0.441605839416058	109	0	FALSE	FALSE	274	FALSE	1	1	1	2
6267	FALSE	1	Flat	SNNP	SNNP	7120102802	3	(0.481,0.667]	Lightly Wet	0.146731640010177	Light/moderate wet	-0.642172407834447	0	0	0	(-0.001,0.333]	0	1	0	0	0	Leptosol	0	1	0	0	0	Head education 1–3 years	FALSE	2390	4789.6	Leptosol	FALSE	TRUE	0	18.1	519.615572174	(0.481,0.667]	0.58029197080292	0	0	TRUE	FALSE	274	FALSE	1	1	1	2
6286	FALSE	1	Flat	SNNP	SNNP	7120102802	0	(0.481,0.667]	Lightly Wet	0.149497490352344	Light/moderate wet	-0.654795461434147	0	0	0	(-0.001,0.333]	0	0	0	1	0	Vertisol.	1	0	0	0	0	Head no education	TRUE	2368	595.47	Vertisol.	FALSE	TRUE	0	18.1	544.903004131	(0.481,0.667]	0.481751824817518	0	0	FALSE	FALSE	274	FALSE	1	0	0	1
6291	FALSE	0	Moderate	SNNP	SNNP	7120102802	0	(0.481,0.667]	Lightly Wet	0.180014613078833	Light/moderate wet	-0.650196604316481	0	0	0	(-0.001,0.333]	0	1	0	0	0	Leptosol	1	0	0	0	0	Head no education	FALSE	2193	124.65	Leptosol	FALSE	TRUE	0	18.1	541.140558948	(0.481,0.667]	0.525547445255474	0	0	TRUE	FALSE	274	FALSE	1	1	1	2
6292	FALSE	0	Moderate	SNNP	SNNP	7120102802	0	(0.481,0.667]	Lightly Wet	0.180014613078833	Light/moderate wet	-0.650196604316481	0	0	0	(-0.001,0.333]	0	1	0	0	0	Leptosol	1	0	0	0	0	Head no education	FALSE	2193	1440.5	Leptosol	FALSE	TRUE	0	18.1	541.140558948	(0.481,0.667]	0.525547445255474	0	0	TRUE	FALSE	274	FALSE	1	1	1	2
6293	FALSE	0	Moderate	SNNP	SNNP	7120102802	0	(0.481,0.667]	Lightly Wet	0.180014613078833	Light/moderate wet	-0.650196604316481	0	0	0	(-0.001,0.333]	0	1	0	0	0	Leptosol	1	0	0	0	0	Head no education	FALSE	2193	775.82	Leptosol	FALSE	TRUE	0	18.1	541.140558948	(0.481,0.667]	0.525547445255474	0	0	TRUE	FALSE	274	FALSE	1	1	1	2
6495	FALSE	0	Moderate	SNNP	SNNP	7170402501	0	(0.481,0.667]	Lightly Drought	-0.352573613118405	Light/moderate drought	-1.01031478438951	0	0	1	(-0.001,0.333]	0	1	0	0	0	Leptosol	1	0	0	0	0	Head no education	FALSE	1682	2319.5	Leptosol	FALSE	TRUE	0	20.6	384.925461864	(0.481,0.667]	0.627737226277372	0	0	FALSE	FALSE	274	FALSE	0	1	1	2
6528	FALSE	1	Flat	SNNP	SNNP	7180102302	0	(0.295,0.481]	Moderately Drought	-1.34267176508283	Light/moderate drought	-1.71526604940006	4	0	9	(0.667,1]	0	0	1	0	0	Luvisol	1	0	0	0	0	Head no education	TRUE	1717	266.06	Luvisol	FALSE	TRUE	0	23.6	671.185184762	(0.295,0.481]	0.470802919708029	0	0	TRUE	FALSE	274	FALSE	0	1	1	0
6602	TRUE	1	Flat	SNNP	SNNP	7200203802	4	(0.667,0.854]	Lightly Wet	0.359322150451965	Light/moderate wet	-0.178799376424465	0	0	0	(-0.001,0.333]	0	0	0	0	0	OTHER SOIL TYPE (SPECIFY)	0	0	1	0	0	Head education 4–6 years	TRUE	1900	875.2	OTHER SOIL TYPE (SPECIFY)	FALSE	TRUE	0	13.5	376.334315587	(0.667,0.854]	0.675182481751825	171	286	FALSE	TRUE	274	FALSE	1	1	1	0
6603	FALSE	1	Flat	SNNP	SNNP	7200203802	4	(0.667,0.854]	Lightly Wet	0.359322150451965	Light/moderate wet	-0.178799376424465	0	0	0	(-0.001,0.333]	0	0	0	1	0	Vertisol.	0	0	1	0	0	Head education 4–6 years	TRUE	1900	331	Vertisol.	FALSE	TRUE	0	13.5	376.334315587	(0.667,0.854]	0.675182481751825	151	0	FALSE	FALSE	274	FALSE	1	1	1	0
6619	FALSE	1	Flat	SNNP	SNNP	7200203802	0	(0.667,0.854]	Lightly Wet	0.359600057761682	Light/moderate wet	-0.191593605627245	0	0	0	(-0.001,0.333]	0	0	1	0	0	Luvisol	1	0	0	0	0	Head no education	FALSE	1836	178.9	Luvisol	FALSE	TRUE	0	13.5	376.334315587	(0.667,0.854]	0.675182481751825	112	112	FALSE	TRUE	274	FALSE	0	1	1	0
6795	TRUE	1	Flat	Harari	Other	13010100102	0	(0.295,0.481]	Lightly Drought	-0.0700569946134275	Light/moderate drought	-1.12122396961618	0	0	1	(-0.001,0.333]	0	1	0	0	0	Leptosol	1	0	0	0	0	Head no education	FALSE	2058	482.7	Leptosol	FALSE	FALSE	0	25.3	1082.853236579	(0.295,0.481]	0.434306569343066	104	0	FALSE	FALSE	274	FALSE	0	0	1	0
6797	TRUE	1	Flat	Harari	Other	13010100102	7	(0.295,0.481]	Severely Drought	-1.7782408537651	Severe drought	-2.98521692379675	6	2	9	(0.667,1]	0	0	0	1	0	Vertisol.	0	0	0	1	0	Head education 7–9 years	TRUE	2029	1890.2	Vertisol.	FALSE	FALSE	0	25.3	1051.023338418	(0.295,0.481]	0.408759124087591	132	0	FALSE	FALSE	274	TRUE	0	1	0	0
6805	TRUE	1	Flat	Harari	Other	13010100405	2	(0.667,0.854]	Moderately Drought	-1.35876485410559	Light/moderate drought	-2.5195639754871	3	1	7	(0.667,1]	0	1	0	0	0	Leptosol	0	1	0	0	0	Head education 1–3 years	FALSE	2077	80.8	Leptosol	FALSE	FALSE	0	25.3	227.06932833	(0.667,0.854]	0.715328467153285	619	0	FALSE	FALSE	274	FALSE	0	0	1	0
6807	TRUE	1	Flat	Harari	Other	13010100405	9	(0.667,0.854]	Severely Drought	-1.7782408537651	Severe drought	-2.98521692379675	6	2	9	(0.667,1]	0	1	0	0	0	Leptosol	0	0	0	1	0	Head education 7–9 years	TRUE	2066	185.55	Leptosol	FALSE	FALSE	0	25.3	227.06932833	(0.667,0.854]	0.715328467153285	539	0	FALSE	FALSE	274	TRUE	0	0	1	0
6808	TRUE	1	Flat	Harari	Other	13010100405	9	(0.667,0.854]	Severely Drought	-1.7782408537651	Severe drought	-2.98521692379675	6	2	9	(0.667,1]	0	0	1	0	0	Luvisol	0	0	0	1	0	Head education 7–9 years	FALSE	2066	82.85	Luvisol	FALSE	FALSE	0	25.3	227.06932833	(0.667,0.854]	0.715328467153285	241	0	FALSE	FALSE	274	TRUE	0	0	1	0
6843	TRUE	1	Flat	Harari	Other	13010101405	0	(0.667,0.854]	Severely Drought	-1.78261563648279	Severe drought	-2.9887268681902	6	2	9	(0.667,1]	0	0	1	0	0	Luvisol	1	0	0	0	0	Head no education	FALSE	1916	582	Luvisol	FALSE	FALSE	0	25.3	227.06932833	(0.667,0.854]	0.715328467153285	0	0	FALSE	FALSE	274	FALSE	0	0	1	1
6844	TRUE	1	Flat	Harari	Other	13010101405	0	(0.667,0.854]	Severely Drought	-1.78261563648279	Severe drought	-2.9887268681902	6	2	9	(0.667,1]	0	0	1	0	0	Luvisol	1	0	0	0	0	Head no education	FALSE	1916	445.9	Luvisol	FALSE	FALSE	0	25.3	227.06932833	(0.667,0.854]	0.715328467153285	0	0	FALSE	FALSE	274	FALSE	0	0	1	1
6845	TRUE	1	Flat	Harari	Other	13010101405	0	(0.667,0.854]	Severely Drought	-1.78261563648279	Severe drought	-2.9887268681902	6	2	9	(0.667,1]	0	0	1	0	0	Luvisol	1	0	0	0	0	Head no education	FALSE	1916	477.2	Luvisol	FALSE	FALSE	0	25.3	227.06932833	(0.667,0.854]	0.715328467153285	0	0	FALSE	FALSE	274	FALSE	0	0	1	1
6846	TRUE	1	Flat	Harari	Other	13010101405	0	(0.667,0.854]	Severely Drought	-1.78261563648279	Severe drought	-2.9887268681902	6	2	9	(0.667,1]	0	0	0	1	0	Vertisol.	1	0	0	0	0	Head no education	TRUE	1916	1149.5	Vertisol.	FALSE	FALSE	0	25.3	227.06932833	(0.667,0.854]	0.715328467153285	0	0	FALSE	FALSE	274	TRUE	0	0	1	1
6878	TRUE	0	Moderate	Dire Dawa	Other	15010200704	10	(0.481,0.667]	Moderately Drought	-1.16368372200306	Light/moderate drought	-2.15806848494632	2	1	5	(0.333,0.667]	0	0	0	0	1	Mixed type	0	0	0	0	1	Head education > 10 years	TRUE	2063	616.35	Mixed type	FALSE	FALSE	0	22.1	711.455546562	(0.481,0.667]	0.547445255474453	0	0	FALSE	FALSE	274	FALSE	0	0	1	0
2177	TRUE	1	Flat	Amhara	Amhara	3050400305	0	(0.481,0.667]	Lightly Wet	0.203165208165128	Light/moderate wet	-0.769251419445665	0	0	0	(-0.001,0.333]	0	0	1	0	0	Luvisol	1	0	0	0	0	Head no education	FALSE	2201	1863.22	Luvisol	FALSE	FALSE	0	18.8181818181818	668.459865153	(0.481,0.667]	0.549342105263158	0	0	TRUE	FALSE	304	FALSE	0	0	0	2
3897	FALSE	1	Flat	Oromiya	Oromiya	4041401702	0	(0.667,0.854]	Lightly Drought	-0.646938868610613	Light/moderate drought	-1.00054465115443	0	0	1	(-0.001,0.333]	0	0	1	0	0	Luvisol	1	0	0	0	0	Head no education	TRUE	1602	1432	Luvisol	FALSE	TRUE	0	21.2727272727273	205.422187032	(0.667,0.854]	0.677631578947368	0	0	FALSE	FALSE	304	FALSE	1	1	1	1
3899	TRUE	0	Moderate	Oromiya	Oromiya	4041401702	1	(0.667,0.854]	Lightly Drought	-0.591721064740753	Light/moderate drought	-1.00943203397202	0	0	1	(-0.001,0.333]	0	0	1	0	0	Luvisol	0	1	0	0	0	Head education 1–3 years	FALSE	1627	832.65	Luvisol	FALSE	TRUE	0	21.2727272727273	251.127391105	(0.667,0.854]	0.674342105263158	0	0	FALSE	FALSE	304	FALSE	1	1	1	0
3903	TRUE	1	Flat	Oromiya	Oromiya	4041401702	0	(0.667,0.854]	Lightly Drought	-0.654026399026198	Light/moderate drought	-1.00999666948304	0	0	1	(-0.001,0.333]	0	0	1	0	0	Luvisol	1	0	0	0	0	Head no education	FALSE	1644	1372.9	Luvisol	FALSE	TRUE	0	21.2727272727273	205.422187032	(0.667,0.854]	0.677631578947368	0	0	TRUE	FALSE	304	FALSE	1	1	1	1
4501	FALSE	0	Moderate	Oromiya	Oromiya	4101600104	3	(0.481,0.667]	Lightly Wet	0.319580150275012	Light/moderate wet	-0.499628126704998	0	0	0	(-0.001,0.333]	0	0	0	0	0	OTHER SOIL TYPE (SPECIFY)	0	1	0	0	0	Head education 1–3 years	NA	2456	60.56	OTHER SOIL TYPE (SPECIFY)	FALSE	FALSE	0	21.8181818181818	985.673467347	(0.481,0.667]	0.506578947368421	0	0	TRUE	FALSE	304	FALSE	0	0	1	0
4804	FALSE	1	Flat	Oromiya	Oromiya	4140900501	3	(0.667,0.854]	Lightly Drought	-0.266795817130613	Light/moderate drought	-0.720278317252414	0	0	0	(-0.001,0.333]	0	0	0	1	0	Vertisol.	0	1	0	0	0	Head education 1–3 years	FALSE	2608	2059.7	Vertisol.	FALSE	FALSE	0	18.8181818181818	234.077525584	(0.667,0.854]	0.756578947368421	0	0	FALSE	FALSE	304	FALSE	0	1	1	0
4939	FALSE	0	Moderate	Oromiya	Oromiya	4180301004	0	(0.481,0.667]	Lightly Drought	-0.728654702765291	Light/moderate drought	-1.35669379004581	0	0	6	(0.333,0.667]	0	1	0	0	0	Leptosol	1	0	0	0	0	Head no education	FALSE	1990	585.65	Leptosol	FALSE	TRUE	0	22.5454545454545	308.742688445	(0.481,0.667]	0.621710526315789	0	0	TRUE	FALSE	304	FALSE	0	0	1	1
4959	FALSE	0	Moderate	Oromiya	Oromiya	4180301004	0	(0.481,0.667]	Lightly Drought	-0.725934041883358	Light/moderate drought	-1.35742406181893	0	0	6	(0.333,0.667]	0	0	0	0	1	Mixed type	1	0	0	0	0	Head no education	TRUE	1906	1520.55	Mixed type	FALSE	TRUE	0	22.5454545454545	308.742688445	(0.481,0.667]	0.621710526315789	0	0	TRUE	FALSE	304	FALSE	0	0	1	2
4980	FALSE	0	Moderate	Oromiya	Oromiya	4180701106	7	(0.481,0.667]	Lightly Drought	-0.861234476260814	Light/moderate drought	-1.52716812326888	1	0	6	(0.333,0.667]	0	0	0	0	1	Mixed type	0	0	0	1	0	Head education 7–9 years	FALSE	1810	1279.1	Mixed type	FALSE	TRUE	0	23.5454545454545	317.789186967	(0.481,0.667]	0.5625	0	0	FALSE	FALSE	304	FALSE	1	1	1	0
4992	FALSE	0	Moderate	Oromiya	Oromiya	4180701106	10	(0.481,0.667]	Lightly Drought	-0.85811936798071	Light/moderate drought	-1.52653727823729	1	0	6	(0.333,0.667]	0	0	0	0	1	Mixed type	0	0	0	0	1	Head education > 10 years	FALSE	2112	787.2	Mixed type	FALSE	TRUE	0	23.5454545454545	317.789186967	(0.481,0.667]	0.5625	0	0	TRUE	FALSE	304	FALSE	0	0	1	2
5266	FALSE	1	Flat	Benishangul Gumuz	Other	6030304202	7	(0.481,0.667]	Lightly Drought	-0.96625107932725	Light/moderate drought	-2.10452903015564	3	1	7	(0.667,1]	0	0	1	0	0	Luvisol	0	0	0	1	0	Head education 7–9 years	FALSE	1526	335.82	Luvisol	FALSE	TRUE	0	24.4545454545455	348.326409844	(0.481,0.667]	0.555921052631579	0	60	TRUE	FALSE	304	TRUE	0	1	1	0
5864	FALSE	0	Moderate	SNNP	SNNP	7070302101	0	(0.295,0.481]	Lightly Drought	-0.407592169303287	Light/moderate drought	-1.30114511871508	0	0	3	(-0.001,0.333]	0	0	0	1	0	Vertisol.	1	0	0	0	0	Head no education	FALSE	2500	103	Vertisol.	FALSE	TRUE	0	23.4545454545455	671.257896265	(0.295,0.481]	0.424342105263158	0	0	TRUE	FALSE	304	FALSE	0	1	0	0
6254	TRUE	1	Flat	SNNP	SNNP	7120102802	7	(0.481,0.667]	Lightly Wet	0.142749101439538	Light/moderate wet	-0.639990809314108	0	0	0	(-0.001,0.333]	0	0	0	1	0	Vertisol.	0	0	0	1	0	Head education 7–9 years	FALSE	2430	3538.3	Vertisol.	FALSE	TRUE	0	18.1818181818182	524.678769685	(0.481,0.667]	0.572368421052632	71	0	FALSE	TRUE	304	FALSE	1	1	1	2
6512	FALSE	1	Flat	SNNP	SNNP	7180101001	0	(0.481,0.667]	Lightly Drought	-0.473722231231175	Light/moderate drought	-1.31972261861494	0	0	2	(-0.001,0.333]	0	0	1	0	0	Luvisol	1	0	0	0	0	Head no education	FALSE	1864	646.08	Luvisol	FALSE	TRUE	0	23.4545454545455	588.736315773	(0.481,0.667]	0.536184210526316	0	0	TRUE	FALSE	304	FALSE	0	1	1	0
6527	FALSE	0	Moderate	SNNP	SNNP	7180102302	0	(0.295,0.481]	Moderately Drought	-1.29899075834438	Light/moderate drought	-1.71526604940006	4	0	9	(0.667,1]	0	0	1	0	0	Luvisol	1	0	0	0	0	Head no education	TRUE	1717	274.23	Luvisol	FALSE	TRUE	0	23.4545454545455	671.257896265	(0.295,0.481]	0.424342105263158	0	0	TRUE	FALSE	304	FALSE	0	1	1	0
6566	TRUE	0	Moderate	SNNP	SNNP	7190102302	8	(0.481,0.667]	Lightly Drought	-0.697131958969226	Light/moderate drought	-0.916127660732528	0	0	0	(-0.001,0.333]	0	0	0	1	0	Vertisol.	0	0	0	1	0	Head education 7–9 years	FALSE	2074	1132.3	Vertisol.	FALSE	TRUE	0	19.6363636363636	422.877603606	(0.481,0.667]	0.582236842105263	0	0	FALSE	FALSE	304	FALSE	0	1	1	0
6567	TRUE	0	Moderate	SNNP	SNNP	7190102302	8	(0.481,0.667]	Lightly Drought	-0.697131958969226	Light/moderate drought	-0.916127660732528	0	0	0	(-0.001,0.333]	0	0	0	1	0	Vertisol.	0	0	0	1	0	Head education 7–9 years	FALSE	2074	370.95	Vertisol.	FALSE	TRUE	0	19.6363636363636	422.877603606	(0.481,0.667]	0.582236842105263	0	0	FALSE	FALSE	304	FALSE	0	1	1	0
6572	FALSE	0	Moderate	SNNP	SNNP	7190102302	0	(0.667,0.854]	Lightly Drought	-0.697661827258266	Light/moderate drought	-0.916127660732528	0	0	0	(-0.001,0.333]	0	0	0	0	1	Mixed type	1	0	0	0	0	Head no education	FALSE	1952	450.1	Mixed type	FALSE	TRUE	0	19.6363636363636	362.696579954	(0.667,0.854]	0.667763157894737	0	0	FALSE	FALSE	304	FALSE	0	1	1	0
911	TRUE	1	Flat	Tigray	Tigray	1040400103	0	(0.481,0.667]	Lightly Drought	-0.430018437474219	Light/moderate drought	-1.43093369113163	0	0	2	(0.333,0.667]	0	0	1	0	0	Luvisol	1	0	0	0	0	Head no education	FALSE	2210	230.16	Luvisol	FALSE	FALSE	0	21.3333333333333	337.48964064	(0.481,0.667]	0.532467532467532	87	174	TRUE	FALSE	154	FALSE	0	1	0	0
921	TRUE	0	Moderate	Tigray	Tigray	1040400103	2	(0.481,0.667]	Lightly Drought	-0.436278274077903	Light/moderate drought	-1.44896114679837	0	0	2	(0.333,0.667]	1	0	0	0	0	Cambisol	0	1	0	0	0	Head education 1–3 years	FALSE	2231	61.03	Cambisol	FALSE	FALSE	0	21.3333333333333	337.48964064	(0.481,0.667]	0.532467532467532	1311	655	FALSE	FALSE	154	TRUE	1	1	1	2
926	FALSE	0	Moderate	Tigray	Tigray	1040400103	0	(0.481,0.667]	Lightly Drought	-0.446826929406445	Light/moderate drought	-1.42764156527972	0	0	2	(0.333,0.667]	0	0	1	0	0	Luvisol	1	0	0	0	0	Head no education	FALSE	2339	512.5	Luvisol	FALSE	FALSE	0	21.3333333333333	337.48964064	(0.481,0.667]	0.532467532467532	156	78	TRUE	FALSE	154	FALSE	1	1	1	0
1067	TRUE	0	Moderate	Tigray	Tigray	1050200712	7	(0.295,0.481]	Lightly Drought	-0.671221284331154	Light/moderate drought	-2.84627831298935	2	2	2	(0.333,0.667]	0	0	1	0	0	Luvisol	0	0	0	1	0	Head education 7–9 years	FALSE	2010	431.42	Luvisol	FALSE	TRUE	0	25	558.536640067	(0.295,0.481]	0.415584415584416	0	0	TRUE	FALSE	154	FALSE	0	1	1	0
1265	FALSE	0	Moderate	Amhara	Amhara	3011200203	0	(0.481,0.667]	Moderately Drought	-1.21021660781817	Light/moderate drought	-3.22809456246412	3	2	3	(0.333,0.667]	0	0	0	1	0	Vertisol.	1	0	0	0	0	Head no education	TRUE	1181	1932.9	Vertisol.	FALSE	FALSE	0	25	342.660615536	(0.481,0.667]	0.506493506493506	0	0	TRUE	FALSE	154	TRUE	0	0	0	4
1297	FALSE	1	Flat	Amhara	Amhara	3011400816	0	(0.481,0.667]	Severely Drought	-1.83885296414391	Severe drought	-4.71263152454908	4	2	4	(0.667,1]	0	0	0	0	1	Mixed type	1	0	0	0	0	Head no education	FALSE	633	1049.6	Mixed type	FALSE	FALSE	0	29.5	204.650560989	(0.481,0.667]	0.590909090909091	0	0	TRUE	FALSE	154	TRUE	0	0	0	0
1306	TRUE	0	Moderate	Amhara	Amhara	3011602804	0	(0.481,0.667]	Lightly Drought	-0.395999695152454	Light/moderate drought	-1.33380151773744	0	0	2	(0.333,0.667]	0	0	0	0	1	Mixed type	1	0	0	0	0	Head no education	TRUE	2005	680.5	Mixed type	FALSE	FALSE	0	17.8333333333333	147.341474982	(0.481,0.667]	0.506493506493506	0	0	TRUE	FALSE	154	TRUE	0	0	0	0
1308	FALSE	0	Moderate	Amhara	Amhara	3011602804	0	(0.295,0.481]	Lightly Drought	-0.0874417693553433	Light/moderate drought	-1.30655029609449	0	0	2	(0.333,0.667]	0	0	1	0	0	Luvisol	1	0	0	0	0	Head no education	TRUE	1996	289.92	Luvisol	FALSE	FALSE	0	17.8333333333333	286.001909723	(0.295,0.481]	0.474025974025974	0	0	TRUE	FALSE	154	FALSE	0	1	0	0
1312	FALSE	1	Flat	Amhara	Amhara	3011602804	0	(0.295,0.481]	Lightly Wet	0.103577970145285	Light/moderate wet	-1.30972531384521	0	0	2	(0.333,0.667]	0	0	1	0	0	Luvisol	1	0	0	0	0	Head no education	TRUE	1981	174.4	Luvisol	FALSE	FALSE	0	17.8333333333333	412.365673613	(0.295,0.481]	0.396103896103896	172	57	TRUE	FALSE	154	FALSE	0	1	1	3
1538	TRUE	0	Moderate	Amhara	Amhara	3020703703	0	(0.295,0.481]	Lightly Wet	0.522374726955739	Light/moderate wet	-1.00504868714899	0	0	1	(-0.001,0.333]	0	0	0	1	0	Vertisol.	1	0	0	0	0	Head no education	TRUE	2397	822.78	Vertisol.	FALSE	FALSE	0	20.3333333333333	833.800628817	(0.295,0.481]	0.337662337662338	0	0	FALSE	FALSE	154	TRUE	0	0	0	2
2550	FALSE	0	Moderate	Amhara	Amhara	3060602103	0	(0.481,0.667]	Lightly Wet	0.0497374922633765	Light/moderate wet	-0.863720464400438	0	0	0	(-0.001,0.333]	0	0	0	0	1	Mixed type	1	0	0	0	0	Head no education	TRUE	2438	801.25	Mixed type	FALSE	FALSE	0	19	352.839971784	(0.481,0.667]	0.525974025974026	50	0	FALSE	FALSE	154	TRUE	0	0	1	2
3064	TRUE	0	Steep	Amhara	Amhara	3080400503	0	(0.295,0.481]	Lightly Wet	0.447940501073322	Light/moderate wet	-0.585598301530189	0	0	0	(-0.001,0.333]	0	0	0	0	1	Mixed type	1	0	0	0	0	Head no education	FALSE	2832	2356.5	Mixed type	FALSE	FALSE	1	17.1666666666667	515.547333708	(0.295,0.481]	0.448051948051948	0	0	TRUE	FALSE	154	FALSE	0	0	1	0
3381	FALSE	1	Flat	Oromiya	Oromiya	4010102202	6	(0.295,0.481]	Lightly Drought	-0.602640885564964	Light/moderate drought	-1.70738088451381	1	0	2	(0.333,0.667]	0	0	0	0	1	Mixed type	0	0	1	0	0	Head education 4–6 years	FALSE	1357	7005.57	Mixed type	FALSE	TRUE	0	23.1666666666667	309.521980694	(0.295,0.481]	0.441558441558442	0	0	TRUE	FALSE	154	TRUE	1	1	1	0
4027	FALSE	1	Flat	Oromiya	Oromiya	4051302405	6	(0.481,0.667]	Lightly Wet	0.263091728020161	Light/moderate wet	0.117601998706496	0	0	0	(-0.001,0.333]	0	0	0	1	0	Vertisol.	0	0	1	0	0	Head education 4–6 years	FALSE	2620	185.6	Vertisol.	FALSE	TRUE	0	14.6666666666667	196.787262169	(0.481,0.667]	0.558441558441558	0	0	FALSE	FALSE	154	TRUE	1	1	1	0
4272	FALSE	1	Flat	Oromiya	Oromiya	4071202302	0	(0.667,0.854]	Lightly Drought	-0.118197498125948	Light/moderate drought	-0.307430179825896	0	0	0	(-0.001,0.333]	0	0	0	1	0	Vertisol.	1	0	0	0	0	Head no education	FALSE	1918	800.1	Vertisol.	FALSE	FALSE	0	17.1666666666667	116.36614824	(0.667,0.854]	0.733766233766234	0	0	FALSE	FALSE	154	TRUE	0	1	1	0
4950	FALSE	0	Moderate	Oromiya	Oromiya	4180301004	5	(0.481,0.667]	Lightly Drought	-0.455227373434911	Light/moderate drought	-1.36476830438353	0	0	2	(0.333,0.667]	0	0	1	0	0	Luvisol	0	0	1	0	0	Head education 4–6 years	FALSE	1950	120.1	Luvisol	FALSE	TRUE	0	22.3333333333333	284.905413975	(0.481,0.667]	0.532467532467532	0	0	TRUE	FALSE	154	FALSE	0	0	1	1
5766	FALSE	1	Flat	SNNP	SNNP	7030600204	9	(0.295,0.481]	Lightly Wet	0.753621381202017	Light/moderate wet	-0.684398785806608	0	0	0	(-0.001,0.333]	0	0	0	1	0	Vertisol.	0	0	0	1	0	Head education 7–9 years	FALSE	2185	332.3	Vertisol.	FALSE	TRUE	0	21.1666666666667	890.443348815	(0.295,0.481]	0.357142857142857	0	301	FALSE	TRUE	154	FALSE	1	1	1	1
6143	FALSE	0	Moderate	SNNP	SNNP	7110502003	0	(0.481,0.667]	Lightly Drought	-0.516398045933471	Light/moderate drought	-1.2034053922008	0	0	1	(-0.001,0.333]	0	0	1	0	0	Luvisol	1	0	0	0	0	Head no education	FALSE	1943	3596.15	Luvisol	FALSE	TRUE	0	24	284.905413975	(0.481,0.667]	0.532467532467532	0	0	TRUE	FALSE	154	FALSE	0	0	1	2
6144	FALSE	0	Moderate	SNNP	SNNP	7110502003	0	(0.481,0.667]	Lightly Drought	-0.516398045933471	Light/moderate drought	-1.2034053922008	0	0	1	(-0.001,0.333]	0	0	1	0	0	Luvisol	1	0	0	0	0	Head no education	FALSE	1943	2736.6	Luvisol	FALSE	TRUE	0	24	284.905413975	(0.481,0.667]	0.532467532467532	0	0	TRUE	FALSE	154	FALSE	0	0	1	2
30	TRUE	1	Flat	Tigray	Tigray	1010201403	0	(0.667,0.854]	Moderately Drought	-1.13108500136845	Light/moderate drought	-2.33125881635954	3	1	4	(0.667,1]	0	1	0	0	0	Leptosol	1	0	0	0	0	Head no education	FALSE	1778	2198.1	Leptosol	FALSE	FALSE	0	24.2857142857143	182.615703065	(0.667,0.854]	0.755434782608696	0	0	TRUE	FALSE	184	TRUE	0	1	0	1
49	TRUE	1	Flat	Tigray	Tigray	1010201403	5	(0.667,0.854]	Moderately Drought	-1.12022813015787	Light/moderate drought	-2.33125881635954	3	1	4	(0.667,1]	1	0	0	0	0	Cambisol	0	0	1	0	0	Head education 4–6 years	FALSE	1801	790.02	Cambisol	FALSE	FALSE	0	24.2857142857143	186.45473861	(0.667,0.854]	0.809782608695652	0	0	FALSE	FALSE	184	TRUE	0	1	1	2
286	TRUE	1	Flat	Tigray	Tigray	1020301001	4	(0.481,0.667]	Lightly Wet	0.222184273639384	Light/moderate wet	-0.749490009907982	0	0	0	(-0.001,0.333]	0	1	0	0	0	Leptosol	0	0	1	0	0	Head education 4–6 years	FALSE	2361	148.86	Leptosol	FALSE	FALSE	0	18.7142857142857	508.868359988	(0.481,0.667]	0.516304347826087	0	0	FALSE	FALSE	184	FALSE	0	1	1	0
295	FALSE	1	Flat	Tigray	Tigray	1020301001	0	(0.481,0.667]	Lightly Wet	0.233074287589087	Light/moderate wet	-0.757546943445336	0	0	0	(-0.001,0.333]	0	0	0	1	0	Vertisol.	1	0	0	0	0	Head no education	FALSE	2358	342.42	Vertisol.	FALSE	FALSE	0	18.7142857142857	508.868359988	(0.481,0.667]	0.516304347826087	0	0	TRUE	FALSE	184	TRUE	0	0	0	0
309	FALSE	1	Flat	Tigray	Tigray	1020301001	0	(0.481,0.667]	Lightly Wet	0.233074287589087	Light/moderate wet	-0.757546943445336	0	0	0	(-0.001,0.333]	0	0	0	0	1	Mixed type	1	0	0	0	0	Head no education	TRUE	2328	183.75	Mixed type	FALSE	FALSE	0	18.7142857142857	508.868359988	(0.481,0.667]	0.516304347826087	0	0	TRUE	FALSE	184	TRUE	0	1	1	2
313	FALSE	1	Flat	Tigray	Tigray	1020401702	8	(0.295,0.481]	Lightly Wet	0.560958267796288	Light/moderate wet	-1.58048060530228	1	0	1	(-0.001,0.333]	0	0	0	1	0	Vertisol.	0	0	0	1	0	Head education 7–9 years	TRUE	1776	846.47	Vertisol.	TRUE	FALSE	0	21.7142857142857	1119.114205931	(0.295,0.481]	0.391304347826087	118	154	FALSE	FALSE	184	FALSE	0	0	1	2
405	FALSE	1	Flat	Tigray	Tigray	1020800603	0	(0.295,0.481]	Lightly Wet	0.130687916307319	Light/moderate wet	-1.85651736183041	2	0	2	(-0.001,0.333]	0	0	0	0	1	Mixed type	1	0	0	0	0	Head no education	FALSE	1740	1004.2	Mixed type	FALSE	FALSE	0	24.1428571428571	962.868544174	(0.295,0.481]	0.353260869565217	0	0	TRUE	FALSE	184	TRUE	0	0	1	0
415	FALSE	0	Moderate	Tigray	Tigray	1020800603	0	(0.295,0.481]	Lightly Wet	0.168994487176255	Light/moderate wet	-1.73730944205152	2	0	2	(-0.001,0.333]	0	0	0	0	1	Mixed type	1	0	0	0	0	Head no education	FALSE	1886	4156.7	Mixed type	FALSE	FALSE	0	24.1428571428571	1000.21567309	(0.295,0.481]	0.364130434782609	0	0	TRUE	FALSE	184	TRUE	0	0	0	1
417	FALSE	0	Steep	Tigray	Tigray	1020800603	0	(0.295,0.481]	Lightly Wet	0.168994487176255	Light/moderate wet	-1.73730944205152	2	0	2	(-0.001,0.333]	0	0	0	0	1	Mixed type	1	0	0	0	0	Head no education	FALSE	1886	236.4	Mixed type	FALSE	FALSE	1	24.1428571428571	1000.21567309	(0.295,0.481]	0.364130434782609	0	0	TRUE	FALSE	184	FALSE	0	0	0	1
442	FALSE	0	Moderate	Tigray	Tigray	1020800603	0	(0.295,0.481]	Lightly Wet	0.183658829068785	Light/moderate wet	-1.75388203176698	2	0	2	(-0.001,0.333]	0	1	0	0	0	Leptosol	1	0	0	0	0	Head no education	FALSE	1832	841.3	Leptosol	FALSE	FALSE	0	24.1428571428571	1000.21567309	(0.295,0.481]	0.364130434782609	0	0	FALSE	FALSE	184	TRUE	0	0	0	2
461	FALSE	1	Flat	Tigray	Tigray	1020900602	0	(0.481,0.667]	Lightly Drought	-0.183547049823959	Light/moderate drought	-1.41265050892414	0	0	2	(-0.001,0.333]	0	0	1	0	0	Luvisol	1	0	0	0	0	Head no education	FALSE	2387	796.65	Luvisol	FALSE	FALSE	0	22	508.868359988	(0.481,0.667]	0.516304347826087	0	0	FALSE	FALSE	184	TRUE	0	1	1	2
471	FALSE	1	Flat	Tigray	Tigray	1020900602	0	(0.481,0.667]	Lightly Drought	-0.183547049823959	Light/moderate drought	-1.41265050892414	0	0	2	(-0.001,0.333]	0	0	0	1	0	Vertisol.	1	0	0	0	0	Head no education	FALSE	2323	1127.25	Vertisol.	FALSE	FALSE	0	22	508.868359988	(0.481,0.667]	0.516304347826087	53	53	TRUE	FALSE	184	FALSE	1	1	1	0
536	TRUE	1	Flat	Tigray	Tigray	1030300605	0	(0.295,0.481]	Lightly Wet	0.180572228700197	Light/moderate wet	-1.05331641278583	0	0	2	(-0.001,0.333]	0	0	0	0	1	Mixed type	1	0	0	0	0	Head no education	FALSE	2809	132.25	Mixed type	FALSE	FALSE	0	24.4285714285714	831.137341234	(0.295,0.481]	0.391304347826087	0	227	TRUE	FALSE	184	TRUE	0	1	0	1
646	TRUE	1	Flat	Tigray	Tigray	1030501202	0	(0.295,0.481]	Lightly Wet	0.438357322911048	Light/moderate wet	-0.70237313782568	0	0	0	(-0.001,0.333]	0	0	1	0	0	Luvisol	1	0	0	0	0	Head no education	FALSE	2347	270.78	Luvisol	FALSE	FALSE	0	21.5714285714286	831.137341234	(0.295,0.481]	0.391304347826087	74	0	TRUE	FALSE	184	FALSE	0	1	1	1
648	TRUE	1	Flat	Tigray	Tigray	1030501202	0	(0.295,0.481]	Lightly Wet	0.438357322911048	Light/moderate wet	-0.70237313782568	0	0	0	(-0.001,0.333]	0	0	1	0	0	Luvisol	1	0	0	0	0	Head no education	FALSE	2347	370.41	Luvisol	FALSE	FALSE	0	21.5714285714286	831.137341234	(0.295,0.481]	0.391304347826087	54	0	TRUE	FALSE	184	TRUE	0	1	1	1
651	TRUE	1	Flat	Tigray	Tigray	1030501202	0	(0.295,0.481]	Lightly Wet	0.438357322911048	Light/moderate wet	-0.70237313782568	0	0	0	(-0.001,0.333]	0	0	1	0	0	Luvisol	1	0	0	0	0	Head no education	FALSE	2347	69.85	Luvisol	FALSE	FALSE	0	21.5714285714286	831.137341234	(0.295,0.481]	0.391304347826087	286	0	TRUE	FALSE	184	FALSE	0	1	1	1
677	TRUE	1	Flat	Tigray	Tigray	1030600608	0	(0.295,0.481]	Lightly Wet	0.47979984426665	Light/moderate wet	-0.839269883892145	0	0	0	(-0.001,0.333]	0	1	0	0	0	Leptosol	1	0	0	0	0	Head no education	FALSE	2042	413.41	Leptosol	FALSE	FALSE	0	21.5714285714286	899.34938249	(0.295,0.481]	0.391304347826087	0	0	TRUE	FALSE	184	FALSE	0	1	0	1
1073	TRUE	0	Moderate	Tigray	Tigray	1050200712	0	(0.295,0.481]	Lightly Drought	-0.71936544554635	Light/moderate drought	-2.88994899047343	2	2	2	(-0.001,0.333]	0	0	1	0	0	Luvisol	1	0	0	0	0	Head no education	FALSE	2066	215.47	Luvisol	FALSE	TRUE	0	25.2857142857143	616.027289734	(0.295,0.481]	0.451086956521739	0	0	TRUE	FALSE	184	TRUE	0	1	1	2
1074	TRUE	1	Flat	Tigray	Tigray	1050200712	0	(0.295,0.481]	Lightly Drought	-0.71936544554635	Light/moderate drought	-2.88994899047343	2	2	2	(-0.001,0.333]	0	0	1	0	0	Luvisol	1	0	0	0	0	Head no education	FALSE	2066	608.98	Luvisol	FALSE	TRUE	0	25.2857142857143	616.027289734	(0.295,0.481]	0.451086956521739	0	0	TRUE	FALSE	184	TRUE	0	1	1	2
1112	FALSE	0	Steep	Tigray	Tigray	1050301501	0	(0.295,0.481]	Lightly Drought	-0.604267353666576	Light/moderate drought	-2.87443298949413	2	2	2	(-0.001,0.333]	0	0	0	1	0	Vertisol.	1	0	0	0	0	Head no education	FALSE	943	2689.3	Vertisol.	FALSE	FALSE	1	24.8571428571429	608.997380951	(0.295,0.481]	0.423913043478261	0	0	TRUE	FALSE	184	FALSE	0	1	1	2
1113	FALSE	1	Flat	Tigray	Tigray	1050301501	0	(0.295,0.481]	Lightly Drought	-0.625321391483727	Light/moderate drought	-2.87694076760686	2	2	2	(-0.001,0.333]	0	0	0	0	1	Mixed type	1	0	0	0	0	Head no education	TRUE	914	530.53	Mixed type	FALSE	FALSE	0	24.8571428571429	608.997380951	(0.295,0.481]	0.423913043478261	0	0	TRUE	FALSE	184	TRUE	0	0	1	2
1123	FALSE	0	Steep	Tigray	Tigray	1050302304	0	(0.481,0.667]	Severely Drought	-1.55993728446713	Severe drought	-3.4168776758183	3	3	4	(0.667,1]	0	0	1	0	0	Luvisol	1	0	0	0	0	Head no education	FALSE	1214	9841.4	Luvisol	FALSE	FALSE	1	27.8571428571429	323.523911566	(0.481,0.667]	0.483695652173913	0	0	TRUE	FALSE	184	FALSE	0	1	0	4
1223	FALSE	1	Flat	Amhara	Amhara	3010800701	0	(0.295,0.481]	Lightly Drought	-0.103712654784379	Light/moderate drought	-1.89564754683134	2	0	2	(-0.001,0.333]	0	1	0	0	0	Leptosol	1	0	0	0	0	Head no education	FALSE	1518	1066.15	Leptosol	FALSE	FALSE	0	20.5714285714286	606.241519786	(0.295,0.481]	0.440217391304348	0	0	TRUE	FALSE	184	FALSE	0	1	0	0
1232	FALSE	1	Flat	Amhara	Amhara	3010800701	0	(0.295,0.481]	Lightly Drought	-0.123060570153769	Light/moderate drought	-1.89561573444286	2	0	2	(-0.001,0.333]	0	0	0	0	1	Mixed type	1	0	0	0	0	Head no education	FALSE	1605	1112.9	Mixed type	FALSE	FALSE	0	20.5714285714286	545.068648441	(0.295,0.481]	0.467391304347826	0	0	TRUE	FALSE	184	TRUE	0	1	1	0
1243	FALSE	1	Flat	Amhara	Amhara	3011001806	0	(0.481,0.667]	Lightly Drought	-0.00473418131578004	Light/moderate drought	-1.29942034649734	0	0	2	(-0.001,0.333]	0	0	1	0	0	Luvisol	1	0	0	0	0	Head no education	FALSE	2704	175.4	Luvisol	FALSE	TRUE	0	17.8571428571429	374.916682087	(0.481,0.667]	0.5	0	0	FALSE	FALSE	184	TRUE	1	1	1	0
1258	FALSE	1	Flat	Amhara	Amhara	3011001806	0	(0.481,0.667]	Lightly Drought	-0.153476783205401	Light/moderate drought	-1.31693921705614	0	0	2	(-0.001,0.333]	0	0	1	0	0	Luvisol	1	0	0	0	0	Head no education	FALSE	2679	787.8	Luvisol	FALSE	TRUE	0	17.8571428571429	291.507830166	(0.481,0.667]	0.570652173913043	0	0	FALSE	FALSE	184	TRUE	1	1	1	1
1526	FALSE	0	Steep	Amhara	Amhara	3020703703	0	(0.295,0.481]	Lightly Wet	0.542990251548386	Light/moderate wet	-1.04547390415181	0	0	1	(-0.001,0.333]	0	0	0	0	1	Mixed type	1	0	0	0	0	Head no education	FALSE	2429	508.12	Mixed type	FALSE	FALSE	1	20.1428571428571	954.937907179	(0.295,0.481]	0.347826086956522	0	0	FALSE	FALSE	184	TRUE	0	1	1	2
1558	TRUE	1	Flat	Amhara	Amhara	3020900708	0	(0.295,0.481]	Lightly Wet	0.101689366083316	Light/moderate wet	-1.31169911905532	0	0	1	(-0.001,0.333]	0	0	1	0	0	Luvisol	1	0	0	0	0	Head no education	TRUE	2090	384.2	Luvisol	FALSE	FALSE	0	18	434.832451785	(0.295,0.481]	0.472826086956522	0	0	TRUE	FALSE	184	TRUE	0	1	1	1
1564	TRUE	1	Flat	Amhara	Amhara	3020900708	0	(0.295,0.481]	Lightly Wet	0.109122099225446	Light/moderate wet	-1.35052957755461	0	0	1	(-0.001,0.333]	0	0	1	0	0	Luvisol	1	0	0	0	0	Head no education	TRUE	2087	2118.7	Luvisol	FALSE	FALSE	0	18	457.372483115	(0.295,0.481]	0.445652173913043	0	94	TRUE	FALSE	184	FALSE	0	1	1	1
1569	TRUE	0	Moderate	Amhara	Amhara	3020900708	0	(0.295,0.481]	Lightly Wet	0.101689366083316	Light/moderate wet	-1.31169911905532	0	0	1	(-0.001,0.333]	0	0	1	0	0	Luvisol	1	0	0	0	0	Head no education	FALSE	2078	271.08	Luvisol	FALSE	FALSE	0	18	434.832451785	(0.295,0.481]	0.472826086956522	0	0	TRUE	FALSE	184	TRUE	0	1	1	3
1661	FALSE	1	Flat	Amhara	Amhara	3030400906	0	(0.481,0.667]	Lightly Wet	0.238758194470353	Light/moderate wet	-0.702319976948183	0	0	0	(-0.001,0.333]	0	0	0	0	1	Mixed type	1	0	0	0	0	Head no education	FALSE	3291	258.22	Mixed type	FALSE	FALSE	0	16.4285714285714	401.427842686	(0.481,0.667]	0.489130434782609	0	0	TRUE	FALSE	184	FALSE	0	0	0	0
1789	TRUE	0	Moderate	Amhara	Amhara	3030801617	0	(0.481,0.667]	Lightly Drought	-0.865075321930694	Light/moderate drought	-1.79325952153399	2	0	3	(0.333,0.667]	0	0	0	0	1	Mixed type	1	0	0	0	0	Head no education	FALSE	1795	1786.4	Mixed type	FALSE	FALSE	0	23.5714285714286	444.924450102	(0.481,0.667]	0.657608695652174	0	0	FALSE	FALSE	184	FALSE	0	1	1	2
1908	TRUE	0	Moderate	Amhara	Amhara	3040301401	0	(0.481,0.667]	Lightly Wet	0.169452722825237	Light/moderate wet	-0.512835684923138	0	0	0	(-0.001,0.333]	0	0	0	0	1	Mixed type	1	0	0	0	0	Head no education	TRUE	2231	113.05	Mixed type	FALSE	FALSE	0	15.4285714285714	393.609238108	(0.481,0.667]	0.559782608695652	0	0	TRUE	FALSE	184	TRUE	0	1	1	2
1928	TRUE	1	Flat	Amhara	Amhara	3040301401	0	(0.481,0.667]	Lightly Wet	0.173537239316968	Light/moderate wet	-0.516225553357407	0	0	0	(-0.001,0.333]	0	0	0	0	1	Mixed type	1	0	0	0	0	Head no education	TRUE	2227	307.8	Mixed type	FALSE	FALSE	0	15.4285714285714	393.609238108	(0.481,0.667]	0.559782608695652	0	0	TRUE	FALSE	184	TRUE	0	1	1	1
2612	TRUE	1	Flat	Amhara	Amhara	3061102207	0	(0.295,0.481]	Lightly Wet	0.359781049428328	Light/moderate wet	-0.899788092584997	0	0	0	(-0.001,0.333]	0	0	1	0	0	Luvisol	1	0	0	0	0	Head no education	TRUE	2118	23057.7	Luvisol	FALSE	FALSE	0	19.8571428571429	589.792315926	(0.295,0.481]	0.429347826086957	22	13	TRUE	TRUE	184	FALSE	1	1	1	3
2625	TRUE	1	Flat	Amhara	Amhara	3061102207	5	(0.295,0.481]	Lightly Wet	0.359781049428328	Light/moderate wet	-0.899788092584997	0	0	0	(-0.001,0.333]	0	1	0	0	0	Leptosol	0	0	1	0	0	Head education 4–6 years	FALSE	2043	2472.7	Leptosol	FALSE	FALSE	0	19.8571428571429	589.792315926	(0.295,0.481]	0.429347826086957	0	0	TRUE	FALSE	184	TRUE	0	1	1	2
2628	FALSE	1	Flat	Amhara	Amhara	3061102207	0	(0.295,0.481]	Lightly Wet	0.690221696049525	Light/moderate wet	-0.422649681540845	0	0	0	(-0.001,0.333]	0	0	0	1	0	Vertisol.	1	0	0	0	0	Head no education	FALSE	2320	1151.3	Vertisol.	FALSE	FALSE	0	19.8571428571429	828.876756729	(0.295,0.481]	0.402173913043478	78	43	TRUE	FALSE	184	FALSE	1	1	1	2
3070	TRUE	0	Moderate	Amhara	Amhara	3080400503	0	(0.295,0.481]	Lightly Wet	0.461707709328391	Light/moderate wet	-0.64093933585145	0	0	0	(-0.001,0.333]	0	0	0	1	0	Vertisol.	1	0	0	0	0	Head no education	FALSE	3030	6279.65	Vertisol.	FALSE	FALSE	0	17	588.595362369	(0.295,0.481]	0.445652173913043	0	0	TRUE	FALSE	184	FALSE	0	1	1	2
3075	FALSE	0	Steep	Amhara	Amhara	3080400503	0	(0.481,0.667]	Lightly Wet	0.439629056845296	Light/moderate wet	-0.585598301530189	0	0	0	(-0.001,0.333]	0	0	0	0	1	Mixed type	1	0	0	0	0	Head no education	FALSE	3025	2130.2	Mixed type	FALSE	FALSE	1	17	565.264586576	(0.481,0.667]	0.483695652173913	0	0	TRUE	FALSE	184	FALSE	0	0	1	1
3629	TRUE	1	Flat	Oromiya	Oromiya	4021401801	5	(0.481,0.667]	Lightly Drought	-0.103858519274964	Light/moderate drought	-0.909547516433102	0	0	0	(-0.001,0.333]	0	0	1	0	0	Luvisol	0	0	1	0	0	Head education 4–6 years	FALSE	1639	2233.3	Luvisol	FALSE	FALSE	0	19.7142857142857	366.980162955	(0.481,0.667]	0.489130434782609	224	112	FALSE	TRUE	184	FALSE	0	1	1	2
3710	FALSE	0	Steep	Oromiya	Oromiya	4030800401	5	(0.481,0.667]	Lightly Drought	-0.0477439020765681	Light/moderate drought	-0.632644355160175	0	0	0	(-0.001,0.333]	0	0	1	0	0	Luvisol	0	0	1	0	0	Head education 4–6 years	FALSE	2331	2210.3	Luvisol	FALSE	TRUE	1	18.7142857142857	242.669224304	(0.481,0.667]	0.543478260869565	0	0	FALSE	FALSE	184	FALSE	0	1	1	1
3728	FALSE	1	Flat	Oromiya	Oromiya	4030800401	0	(0.481,0.667]	Lightly Wet	0.325607624956886	Light/moderate wet	-0.643321120971223	0	0	0	(-0.001,0.333]	0	0	0	1	0	Vertisol.	1	0	0	0	0	Head no education	FALSE	2332	1836.4	Vertisol.	FALSE	TRUE	0	18.7142857142857	505.924781526	(0.481,0.667]	0.483695652173913	0	0	FALSE	FALSE	184	FALSE	0	0	1	1
4254	FALSE	1	Flat	Oromiya	Oromiya	4070702702	6	(0.667,0.854]	Lightly Drought	-0.290113127264965	Light/moderate drought	-0.768594170399352	0	0	0	(-0.001,0.333]	0	0	0	1	0	Vertisol.	0	0	1	0	0	Head education 4–6 years	FALSE	1654	4897.4	Vertisol.	FALSE	FALSE	0	19	162.832868576	(0.667,0.854]	0.771739130434783	0	0	FALSE	FALSE	184	FALSE	0	1	1	4
4293	FALSE	0	Moderate	Oromiya	Oromiya	4080600802	9	(0.295,0.481]	Lightly Wet	0.897643341252429	Light/moderate wet	-0.215706842035588	0	0	0	(-0.001,0.333]	1	0	0	0	0	Cambisol	0	0	0	1	0	Head education 7–9 years	FALSE	1778	1134.5	Cambisol	FALSE	FALSE	0	18.5714285714286	953.000741822	(0.295,0.481]	0.364130434782609	0	0	FALSE	FALSE	184	FALSE	0	1	1	0
4299	FALSE	0	Moderate	Oromiya	Oromiya	4080600802	4	(0.295,0.481]	Lightly Wet	0.888616340539025	Light/moderate wet	-0.215348819161831	0	0	0	(-0.001,0.333]	1	0	0	0	0	Cambisol	0	0	1	0	0	Head education 4–6 years	TRUE	1766	5126.5	Cambisol	FALSE	FALSE	0	18.5714285714286	953.000741822	(0.295,0.481]	0.364130434782609	0	0	FALSE	FALSE	184	TRUE	0	1	1	2
4310	FALSE	0	Moderate	Oromiya	Oromiya	4080600802	7	(0.295,0.481]	Lightly Wet	0.897643341252429	Light/moderate wet	-0.215706842035588	0	0	0	(-0.001,0.333]	1	0	0	0	0	Cambisol	0	0	0	1	0	Head education 7–9 years	TRUE	1772	985.85	Cambisol	FALSE	FALSE	0	18.5714285714286	953.000741822	(0.295,0.481]	0.364130434782609	0	0	FALSE	FALSE	184	TRUE	0	1	1	2
4330	FALSE	1	Flat	Oromiya	Oromiya	4080600802	5	(0.295,0.481]	Lightly Wet	0.55571999370597	Light/moderate wet	-0.391838163411899	0	0	0	(-0.001,0.333]	0	0	0	1	0	Vertisol.	0	0	1	0	0	Head education 4–6 years	TRUE	1722	8098.75	Vertisol.	FALSE	FALSE	0	18.5714285714286	588.595362369	(0.295,0.481]	0.445652173913043	0	0	FALSE	TRUE	184	TRUE	0	1	1	2
4336	FALSE	0	Moderate	Oromiya	Oromiya	4080600802	4	(0.295,0.481]	Lightly Wet	0.546966116036648	Light/moderate wet	-0.398985090032118	0	0	0	(-0.001,0.333]	0	0	0	1	0	Vertisol.	0	0	1	0	0	Head education 4–6 years	FALSE	1706	1598.2	Vertisol.	FALSE	FALSE	0	18.5714285714286	588.595362369	(0.295,0.481]	0.445652173913043	0	0	FALSE	FALSE	184	TRUE	1	1	1	2
4435	TRUE	1	Flat	Oromiya	Oromiya	4090900105	7	(0.481,0.667]	Lightly Wet	0.143400744737243	Light/moderate wet	-0.730775686416005	0	0	0	(-0.001,0.333]	0	0	1	0	0	Luvisol	0	0	0	1	0	Head education 7–9 years	FALSE	1874	346.14	Luvisol	FALSE	FALSE	0	22.2857142857143	565.264586576	(0.481,0.667]	0.483695652173913	0	0	TRUE	FALSE	184	FALSE	0	0	1	0
4441	FALSE	1	Flat	Oromiya	Oromiya	4091001104	3	(0.481,0.667]	Lightly Drought	-0.48678784438493	Light/moderate drought	-0.923425052468932	0	0	0	(-0.001,0.333]	0	0	1	0	0	Luvisol	0	1	0	0	0	Head education 1–3 years	TRUE	1783	3875.4	Luvisol	FALSE	FALSE	0	23.2857142857143	444.924450102	(0.481,0.667]	0.657608695652174	0	0	FALSE	FALSE	184	FALSE	0	0	0	0
4442	TRUE	1	Flat	Oromiya	Oromiya	4091001104	0	(0.481,0.667]	Lightly Drought	-0.470256415413346	Light/moderate drought	-0.908628803331126	0	0	0	(-0.001,0.333]	0	0	1	0	0	Luvisol	1	0	0	0	0	Head no education	FALSE	1782	145	Luvisol	FALSE	FALSE	0	23.2857142857143	444.924450102	(0.481,0.667]	0.657608695652174	0	207	TRUE	FALSE	184	TRUE	0	1	1	0
4447	TRUE	1	Flat	Oromiya	Oromiya	4091001104	5	(0.481,0.667]	Lightly Drought	-0.48678784438493	Light/moderate drought	-0.923425052468932	0	0	0	(-0.001,0.333]	0	0	1	0	0	Luvisol	0	0	1	0	0	Head education 4–6 years	TRUE	1761	1806.2	Luvisol	FALSE	FALSE	0	23.2857142857143	444.924450102	(0.481,0.667]	0.657608695652174	0	33	TRUE	FALSE	184	FALSE	0	1	1	0
4448	TRUE	1	Flat	Oromiya	Oromiya	4091001104	5	(0.481,0.667]	Lightly Drought	-0.48678784438493	Light/moderate drought	-0.923425052468932	0	0	0	(-0.001,0.333]	0	0	1	0	0	Luvisol	0	0	1	0	0	Head education 4–6 years	TRUE	1761	3180	Luvisol	FALSE	FALSE	0	23.2857142857143	444.924450102	(0.481,0.667]	0.657608695652174	31	22	TRUE	FALSE	184	TRUE	0	1	1	0
4898	FALSE	0	Moderate	Oromiya	Oromiya	4171200807	5	(0.667,0.854]	Lightly Drought	-0.000429714862288072	Light/moderate drought	-0.493913547492817	0	0	0	(-0.001,0.333]	0	0	0	1	0	Vertisol.	0	0	1	0	0	Head education 4–6 years	FALSE	1841	2227.3	Vertisol.	FALSE	FALSE	0	16.8571428571429	172.333462316	(0.667,0.854]	0.804347826086957	0	90	TRUE	FALSE	184	FALSE	0	1	1	2
5005	FALSE	0	Moderate	Oromiya	Oromiya	4180701106	3	(0.295,0.481]	Lightly Drought	-0.664629355420559	Light/moderate drought	-1.52653727823729	1	0	3	(0.333,0.667]	0	0	0	0	1	Mixed type	0	1	0	0	0	Head education 1–3 years	FALSE	1787	2700.5	Mixed type	FALSE	TRUE	0	23.5714285714286	283.596205477	(0.295,0.481]	0.451086956521739	93	93	TRUE	TRUE	184	FALSE	0	0	1	0
5154	FALSE	1	Flat	Somalie	Other	5020201001	0	(0.667,0.854]	Extremely Drought	-2.05256433697861	Severe drought	-3.03594146895919	6	2	7	(0.667,1]	0	1	0	0	0	Leptosol	1	0	0	0	0	Head no education	FALSE	1724	506.7	Leptosol	FALSE	FALSE	0	27	191.74697669	(0.667,0.854]	0.798913043478261	0	0	TRUE	FALSE	184	FALSE	0	0	0	1
5156	FALSE	1	Flat	Somalie	Other	5020201001	0	(0.667,0.854]	Extremely Drought	-2.04376841642748	Severe drought	-2.98521692379675	6	2	7	(0.667,1]	0	1	0	0	0	Leptosol	1	0	0	0	0	Head no education	FALSE	1686	485.8	Leptosol	FALSE	FALSE	0	27	191.74697669	(0.667,0.854]	0.798913043478261	0	0	TRUE	FALSE	184	FALSE	0	0	0	1
5159	FALSE	1	Flat	Somalie	Other	5020201001	0	(0.667,0.854]	NA	-1.49390413501843	NA	-2.56270041343278	3	1	6	(0.667,1]	0	1	0	0	0	Leptosol	1	0	0	0	0	Head no education	FALSE	1524	511.4	Leptosol	FALSE	FALSE	0	27	191.74697669	(0.667,0.854]	0.798913043478261	0	0	TRUE	FALSE	184	FALSE	0	0	0	0
5160	FALSE	1	Flat	Somalie	Other	5020201001	0	(0.667,0.854]	NA	-1.49390413501843	NA	-2.56270041343278	3	1	6	(0.667,1]	0	1	0	0	0	Leptosol	1	0	0	0	0	Head no education	FALSE	1524	315.7	Leptosol	FALSE	FALSE	0	27	191.74697669	(0.667,0.854]	0.798913043478261	0	0	TRUE	FALSE	184	FALSE	0	0	0	0
5161	FALSE	1	Flat	Somalie	Other	5020201001	0	(0.667,0.854]	NA	-1.49390413501843	NA	-2.56270041343278	3	1	6	(0.667,1]	0	1	0	0	0	Leptosol	1	0	0	0	0	Head no education	FALSE	1524	950.5	Leptosol	FALSE	FALSE	0	27	191.74697669	(0.667,0.854]	0.798913043478261	0	0	TRUE	FALSE	184	FALSE	0	0	0	0
5162	FALSE	1	Flat	Somalie	Other	5020201001	0	(0.667,0.854]	Extremely Drought	-2.05031910814697	Severe drought	-2.9887268681902	6	2	7	(0.667,1]	0	1	0	0	0	Leptosol	1	0	0	0	0	Head no education	FALSE	1518	7389.9	Leptosol	FALSE	FALSE	0	27	191.74697669	(0.667,0.854]	0.798913043478261	0	0	TRUE	FALSE	184	FALSE	0	0	0	2
5337	FALSE	1	Flat	Benishangul Gumuz	Other	6060800402	0	(0.481,0.667]	Lightly Drought	-0.665382520209042	Light/moderate drought	-1.72002841162055	1	0	3	(0.333,0.667]	0	0	0	1	0	Vertisol.	1	0	0	0	0	Head no education	TRUE	1444	141.5	Vertisol.	FALSE	FALSE	0	23.4285714285714	312.321692113	(0.481,0.667]	0.576086956521739	0	0	TRUE	FALSE	184	FALSE	0	1	1	0
5345	FALSE	1	Flat	Benishangul Gumuz	Other	6060800402	0	(0.295,0.481]	Lightly Drought	-0.725038887601103	Light/moderate drought	-1.72203077793529	1	0	3	(0.333,0.667]	0	0	0	1	0	Vertisol.	1	0	0	0	0	Head no education	TRUE	1459	83.44	Vertisol.	FALSE	FALSE	0	23.4285714285714	283.596205477	(0.295,0.481]	0.451086956521739	0	0	FALSE	FALSE	184	FALSE	0	0	0	0
5363	FALSE	1	Flat	Benishangul Gumuz	Other	6060801401	2	(0.481,0.667]	Lightly Drought	-0.652957173754296	Light/moderate drought	-1.89473674027169	2	0	2	(-0.001,0.333]	0	0	1	0	0	Luvisol	0	1	0	0	0	Head education 1–3 years	FALSE	1401	657.42	Luvisol	FALSE	TRUE	0	25	404.08752683	(0.481,0.667]	0.5	0	0	TRUE	FALSE	184	FALSE	0	1	1	0
5367	FALSE	1	Flat	Benishangul Gumuz	Other	6060801401	0	(0.481,0.667]	Lightly Drought	-0.662583074486979	Light/moderate drought	-1.90421384219502	2	0	2	(-0.001,0.333]	0	0	0	1	0	Vertisol.	1	0	0	0	0	Head no education	TRUE	1305	5176	Vertisol.	FALSE	TRUE	0	25	404.08752683	(0.481,0.667]	0.5	0	0	TRUE	FALSE	184	FALSE	0	0	0	1
5370	FALSE	1	Flat	Benishangul Gumuz	Other	6060801401	0	(0.481,0.667]	Lightly Drought	-0.652957173754296	Light/moderate drought	-1.89473674027169	2	0	2	(-0.001,0.333]	0	0	0	1	0	Vertisol.	1	0	0	0	0	Head no education	FALSE	1309	1713.55	Vertisol.	FALSE	TRUE	0	25	404.08752683	(0.481,0.667]	0.5	0	0	TRUE	FALSE	184	FALSE	0	1	0	0
5374	FALSE	1	Flat	Benishangul Gumuz	Other	6060801401	0	(0.481,0.667]	Lightly Drought	-0.652957173754296	Light/moderate drought	-1.89473674027169	2	0	2	(-0.001,0.333]	0	0	0	1	0	Vertisol.	1	0	0	0	0	Head no education	FALSE	1309	652.53	Vertisol.	FALSE	TRUE	0	25	404.08752683	(0.481,0.667]	0.5	0	0	TRUE	FALSE	184	TRUE	0	1	0	0
5395	FALSE	1	Flat	SNNP	SNNP	7010502502	0	(0.667,0.854]	Lightly Drought	-0.293765292282511	Light/moderate drought	-0.765878787342494	0	0	0	(-0.001,0.333]	0	0	0	1	0	Vertisol.	1	0	0	0	0	Head no education	TRUE	1948	5089.4	Vertisol.	FALSE	FALSE	0	19	162.832868576	(0.667,0.854]	0.771739130434783	0	98	FALSE	TRUE	184	TRUE	1	1	1	5
5418	FALSE	0	Moderate	SNNP	SNNP	7010502502	0	(0.667,0.854]	Lightly Drought	-0.273101968039649	Light/moderate drought	-0.784364373331412	0	0	0	(-0.001,0.333]	1	0	0	0	0	Cambisol	1	0	0	0	0	Head no education	FALSE	1890	791.7	Cambisol	FALSE	FALSE	0	19	154.936105201	(0.667,0.854]	0.793478260869565	0	126	FALSE	TRUE	184	FALSE	1	1	1	1
5421	FALSE	1	Flat	SNNP	SNNP	7010502502	5	(0.667,0.854]	Lightly Drought	-0.297413722649883	Light/moderate drought	-0.588710773280094	0	0	0	(-0.001,0.333]	0	0	0	0	0	OTHER SOIL TYPE (SPECIFY)	0	0	1	0	0	Head education 4–6 years	FALSE	1890	5118.02	OTHER SOIL TYPE (SPECIFY)	FALSE	FALSE	0	19	227.565073349	(0.667,0.854]	0.679347826086957	0	98	FALSE	TRUE	184	TRUE	1	1	1	4
6171	FALSE	0	Moderate	SNNP	SNNP	7120100102	0	(0.295,0.481]	Lightly Wet	0.338062926569682	Light/moderate wet	-0.6528365163702	0	0	0	(-0.001,0.333]	0	0	0	0	1	Mixed type	1	0	0	0	0	Head no education	TRUE	1979	1605.35	Mixed type	FALSE	TRUE	0	18.4285714285714	488.366698204	(0.295,0.481]	0.434782608695652	62	0	FALSE	TRUE	184	FALSE	1	1	1	2
6228	FALSE	1	Flat	SNNP	SNNP	7120101602	3	(0.295,0.481]	Moderately Wet	1.00448255633758	Light/moderate wet	-0.43471726045619	0	0	0	(-0.001,0.333]	0	1	0	0	0	Leptosol	0	1	0	0	0	Head education 1–3 years	TRUE	2520	1278.8	Leptosol	FALSE	TRUE	0	18.5714285714286	1083.427676987	(0.295,0.481]	0.369565217391304	0	0	TRUE	FALSE	184	FALSE	1	1	1	1
6542	FALSE	1	Flat	SNNP	SNNP	7180102302	0	(0.295,0.481]	Lightly Drought	-0.163330666268422	Light/moderate drought	-1.19336179681014	0	0	1	(-0.001,0.333]	0	0	1	0	0	Luvisol	1	0	0	0	0	Head no education	TRUE	1538	752.65	Luvisol	FALSE	TRUE	0	24.4285714285714	622.916821491	(0.295,0.481]	0.46195652173913	0	0	TRUE	FALSE	184	FALSE	0	1	1	3
6818	TRUE	0	Moderate	Harari	Other	13010100704	4	(0.295,0.481]	Extremely Drought	-2.04335557432245	Severe drought	-3.02428049815203	6	2	7	(0.667,1]	0	1	0	0	0	Leptosol	0	0	1	0	0	Head education 4–6 years	FALSE	1408	214.8	Leptosol	FALSE	FALSE	0	27	899.34938249	(0.295,0.481]	0.391304347826087	47	0	TRUE	FALSE	184	FALSE	0	1	1	1
6824	TRUE	0	Moderate	Harari	Other	13010100704	6	(0.667,0.854]	Extremely Drought	-2.04376841642748	Severe drought	-2.98521692379675	6	2	7	(0.667,1]	0	0	0	1	0	Vertisol.	0	0	1	0	0	Head education 4–6 years	TRUE	1463	429.35	Vertisol.	FALSE	FALSE	0	27	191.74697669	(0.667,0.854]	0.798913043478261	70	0	TRUE	FALSE	184	FALSE	1	1	1	2
6826	TRUE	0	Moderate	Harari	Other	13010100905	0	(0.295,0.481]	Extremely Drought	-2.05256433697861	Severe drought	-3.03594146895919	6	2	7	(0.667,1]	0	0	0	0	1	Mixed type	1	0	0	0	0	Head no education	FALSE	1411	825.1	Mixed type	FALSE	FALSE	0	27	934.877386302	(0.295,0.481]	0.347826086956522	121	0	FALSE	FALSE	184	FALSE	0	0	1	2
6827	TRUE	1	Flat	Harari	Other	13010100905	5	(0.295,0.481]	Extremely Drought	-2.05031910814697	Severe drought	-2.9887268681902	6	2	7	(0.667,1]	0	1	0	0	0	Leptosol	0	0	1	0	0	Head education 4–6 years	FALSE	1385	983.05	Leptosol	FALSE	FALSE	0	27	899.34938249	(0.295,0.481]	0.391304347826087	0	0	TRUE	FALSE	184	TRUE	0	0	1	0
6832	TRUE	0	Moderate	Harari	Other	13010100905	0	(0.667,0.854]	Extremely Drought	-2.05256433697861	Severe drought	-3.03594146895919	6	2	7	(0.667,1]	0	0	0	0	1	Mixed type	1	0	0	0	0	Head no education	FALSE	1424	972.75	Mixed type	FALSE	FALSE	0	27	191.74697669	(0.667,0.854]	0.798913043478261	0	0	FALSE	FALSE	184	TRUE	0	1	0	2
6864	FALSE	1	Flat	Harari	Other	13010101603	6	(0.667,0.854]	NA	-1.49390413501843	NA	-2.56270041343278	3	1	6	(0.667,1]	0	1	0	0	0	Leptosol	0	0	1	0	0	Head education 4–6 years	TRUE	1334	403.2	Leptosol	TRUE	FALSE	0	27	191.74697669	(0.667,0.854]	0.798913043478261	0	0	TRUE	FALSE	184	FALSE	1	0	1	0
287	FALSE	1	Flat	Tigray	Tigray	1020301001	0	(0.481,0.667]	Lightly Wet	0.225364907896858	Light/moderate wet	-0.762158594690419	0	0	0	(-0.001,0.333]	0	0	1	0	0	Luvisol	1	0	0	0	0	Head no education	TRUE	2288	492.78	Luvisol	FALSE	FALSE	0	17.75	589.463167079	(0.481,0.667]	0.5	0	0	FALSE	FALSE	214	FALSE	0	1	0	1
294	FALSE	1	Flat	Tigray	Tigray	1020301001	0	(0.481,0.667]	Lightly Wet	0.242792825168261	Light/moderate wet	-0.757546943445336	0	0	0	(-0.001,0.333]	0	0	0	1	0	Vertisol.	1	0	0	0	0	Head no education	FALSE	2358	395.45	Vertisol.	FALSE	FALSE	0	17.75	589.463167079	(0.481,0.667]	0.5	0	0	TRUE	FALSE	214	TRUE	0	0	0	0
297	TRUE	1	Flat	Tigray	Tigray	1020301001	0	(0.481,0.667]	Lightly Wet	0.232924235634672	Light/moderate wet	-0.749490009907982	0	0	0	(-0.001,0.333]	0	1	0	0	0	Leptosol	1	0	0	0	0	Head no education	FALSE	2390	195	Leptosol	FALSE	FALSE	0	17.75	589.463167079	(0.481,0.667]	0.5	0	0	FALSE	FALSE	214	FALSE	0	1	0	0
300	TRUE	0	Moderate	Tigray	Tigray	1020301001	0	(0.481,0.667]	Lightly Wet	0.225364907896858	Light/moderate wet	-0.762158594690419	0	0	0	(-0.001,0.333]	0	0	0	0	1	Mixed type	1	0	0	0	0	Head no education	TRUE	2300	1540.71	Mixed type	FALSE	FALSE	0	17.75	589.463167079	(0.481,0.667]	0.5	0	0	FALSE	FALSE	214	TRUE	0	1	1	2
407	FALSE	0	Moderate	Tigray	Tigray	1020800603	0	(0.295,0.481]	Lightly Wet	0.117825846831035	Light/moderate wet	-1.85608681749757	2	0	2	(-0.001,0.333]	1	0	0	0	0	Cambisol	1	0	0	0	0	Head no education	FALSE	1847	2623.8	Cambisol	FALSE	FALSE	0	23.25	1031.51265301	(0.295,0.481]	0.383177570093458	38	0	TRUE	FALSE	214	FALSE	0	1	1	0
473	FALSE	1	Flat	Tigray	Tigray	1020900602	0	(0.481,0.667]	Lightly Drought	-0.134370632307816	Light/moderate drought	-1.38794603386759	0	0	2	(-0.001,0.333]	0	1	0	0	0	Leptosol	1	0	0	0	0	Head no education	FALSE	2334	2938.45	Leptosol	FALSE	FALSE	0	21.125	589.463167079	(0.481,0.667]	0.5	24	24	FALSE	FALSE	214	TRUE	1	1	1	1
579	TRUE	1	Flat	Tigray	Tigray	1030400101	0	(0.481,0.667]	Lightly Drought	-0.0267939811674971	Light/moderate drought	-0.934305610999713	0	0	0	(-0.001,0.333]	0	1	0	0	0	Leptosol	1	0	0	0	0	Head no education	FALSE	2069	350.23	Leptosol	FALSE	TRUE	0	17.75	464.985252528	(0.481,0.667]	0.560747663551402	57	86	FALSE	FALSE	214	FALSE	0	1	1	2
848	FALSE	1	Flat	Tigray	Tigray	1040300404	0	(0.481,0.667]	Lightly Drought	-0.440868178566909	Light/moderate drought	-1.42801959089457	0	0	3	(0.333,0.667]	0	0	1	0	0	Luvisol	1	0	0	0	0	Head no education	FALSE	2217	503.25	Luvisol	FALSE	FALSE	0	20.625	455.388623134	(0.481,0.667]	0.579439252336449	0	0	FALSE	FALSE	214	FALSE	0	0	0	2
851	FALSE	1	Flat	Tigray	Tigray	1040300404	0	(0.481,0.667]	Lightly Drought	-0.440868178566909	Light/moderate drought	-1.42801959089457	0	0	3	(0.333,0.667]	0	0	1	0	0	Luvisol	1	0	0	0	0	Head no education	FALSE	2217	2489.05	Luvisol	FALSE	FALSE	0	20.625	455.388623134	(0.481,0.667]	0.579439252336449	0	0	FALSE	FALSE	214	FALSE	0	0	0	2
854	FALSE	1	Flat	Tigray	Tigray	1040300404	0	(0.481,0.667]	Lightly Drought	-0.396004077295289	Light/moderate drought	-1.42681400135661	0	0	3	(0.333,0.667]	0	0	1	0	0	Luvisol	1	0	0	0	0	Head no education	FALSE	2213	1153.96	Luvisol	FALSE	FALSE	0	20.625	464.985252528	(0.481,0.667]	0.560747663551402	0	0	FALSE	FALSE	214	FALSE	1	0	1	2
903	TRUE	1	Flat	Tigray	Tigray	1040400103	6	(0.481,0.667]	Lightly Drought	-0.342951709907575	Light/moderate drought	-1.42537810298291	0	0	2	(-0.001,0.333]	0	0	0	1	0	Vertisol.	0	0	1	0	0	Head education 4–6 years	TRUE	2125	468.5	Vertisol.	FALSE	FALSE	0	20.625	405.642191699	(0.481,0.667]	0.532710280373832	107	171	FALSE	FALSE	214	TRUE	0	1	1	0
912	TRUE	0	Moderate	Tigray	Tigray	1040400103	0	(0.481,0.667]	Lightly Drought	-0.341743508442531	Light/moderate drought	-1.43093369113163	0	0	2	(-0.001,0.333]	0	0	0	1	0	Vertisol.	1	0	0	0	0	Head no education	TRUE	2210	1633.4	Vertisol.	FALSE	FALSE	0	20.625	434.229389443	(0.481,0.667]	0.52803738317757	80	55	FALSE	FALSE	214	FALSE	0	1	0	0
1005	TRUE	1	Flat	Tigray	Tigray	1040800402	5	(0.481,0.667]	Lightly Drought	-0.202110791394647	Light/moderate drought	-1.25584886104249	0	0	2	(-0.001,0.333]	0	0	1	0	0	Luvisol	0	0	1	0	0	Head education 4–6 years	FALSE	2862	291.22	Luvisol	FALSE	TRUE	0	19.25	434.229389443	(0.481,0.667]	0.52803738317757	34	0	FALSE	FALSE	214	TRUE	1	1	1	1
1118	TRUE	1	Flat	Tigray	Tigray	1050301501	0	(0.295,0.481]	Severely Drought	-1.79164393451354	Severe drought	-2.88938415971892	4	2	8	(0.667,1]	0	0	1	0	0	Luvisol	1	0	0	0	0	Head no education	FALSE	910	12571	Luvisol	FALSE	FALSE	0	24.25	651.91986961	(0.295,0.481]	0.457943925233645	0	0	TRUE	FALSE	214	FALSE	1	1	1	3
1166	FALSE	0	Moderate	Amhara	Amhara	3010100204	0	(0.481,0.667]	Lightly Drought	-0.604859952508992	Light/moderate drought	-2.02944814066095	2	1	2	(-0.001,0.333]	0	0	1	0	0	Luvisol	1	0	0	0	0	Head no education	FALSE	1263	4832.65	Luvisol	FALSE	FALSE	0	21.5	337.269420427	(0.481,0.667]	0.52803738317757	0	0	TRUE	FALSE	214	FALSE	0	1	0	1
1200	FALSE	0	Moderate	Amhara	Amhara	3010400901	0	(0.481,0.667]	Lightly Drought	-0.703385109677023	Light/moderate drought	-2.06060757546689	2	1	3	(0.333,0.667]	0	0	1	0	0	Luvisol	1	0	0	0	0	Head no education	FALSE	1566	937.95	Luvisol	FALSE	TRUE	0	21.5	278.616338687	(0.481,0.667]	0.607476635514019	0	0	TRUE	FALSE	214	FALSE	0	0	1	0
1205	FALSE	0	Steep	Amhara	Amhara	3010400901	0	(0.481,0.667]	Lightly Drought	-0.703385109677023	Light/moderate drought	-2.06060757546689	2	1	3	(0.333,0.667]	0	1	0	0	0	Leptosol	1	0	0	0	0	Head no education	FALSE	1566	2739.36	Leptosol	FALSE	TRUE	1	21.5	278.616338687	(0.481,0.667]	0.607476635514019	0	0	TRUE	FALSE	214	FALSE	0	0	1	0
1237	TRUE	1	Flat	Amhara	Amhara	3010800701	0	(0.295,0.481]	Lightly Drought	-0.103276940502814	Light/moderate drought	-1.9134369907046	2	0	2	(-0.001,0.333]	0	0	1	0	0	Luvisol	1	0	0	0	0	Head no education	TRUE	1716	3243.05	Luvisol	FALSE	FALSE	0	20	650.097665107	(0.295,0.481]	0.481308411214953	108	108	FALSE	FALSE	214	FALSE	1	1	1	2
1249	FALSE	1	Flat	Amhara	Amhara	3011001806	0	(0.481,0.667]	Lightly Drought	-0.0338984697786961	Light/moderate drought	-1.31143011284788	0	0	2	(-0.001,0.333]	0	0	1	0	0	Luvisol	1	0	0	0	0	Head no education	FALSE	2672	1561.9	Luvisol	FALSE	TRUE	0	17.25	393.71414496	(0.481,0.667]	0.537383177570093	0	0	FALSE	FALSE	214	FALSE	1	1	1	2
1474	TRUE	0	Moderate	Amhara	Amhara	3020501907	0	(0.481,0.667]	Lightly Wet	0.435922004557472	Light/moderate wet	-0.753150451306587	0	0	0	(-0.001,0.333]	0	0	0	1	0	Vertisol.	1	0	0	0	0	Head no education	FALSE	3296	863.15	Vertisol.	FALSE	FALSE	0	14.625	548.868869041	(0.481,0.667]	0.5	0	0	FALSE	FALSE	214	FALSE	0	1	1	1
1478	TRUE	0	Steep	Amhara	Amhara	3020501907	0	(0.295,0.481]	Lightly Wet	0.606347806421404	Light/moderate wet	-0.750440988162063	0	0	0	(-0.001,0.333]	0	0	0	1	0	Vertisol.	1	0	0	0	0	Head no education	FALSE	3242	660.95	Vertisol.	FALSE	FALSE	1	14.625	722.495827771	(0.295,0.481]	0.462616822429907	0	0	FALSE	FALSE	214	FALSE	0	1	1	1
1496	TRUE	1	Flat	Amhara	Amhara	3020501907	0	(0.481,0.667]	Lightly Wet	0.42899580688244	Light/moderate wet	-0.757639235065774	0	0	0	(-0.001,0.333]	0	0	0	0	1	Mixed type	1	0	0	0	0	Head no education	FALSE	3179	858.05	Mixed type	FALSE	FALSE	0	14.625	548.868869041	(0.481,0.667]	0.5	0	0	FALSE	FALSE	214	FALSE	0	1	1	2
1568	TRUE	1	Flat	Amhara	Amhara	3020900708	0	(0.481,0.667]	Lightly Wet	0.0815249704921069	Light/moderate wet	-1.34812645255364	0	0	1	(-0.001,0.333]	0	0	1	0	0	Luvisol	1	0	0	0	0	Head no education	TRUE	1970	1270.85	Luvisol	FALSE	FALSE	0	17.375	490.787767212	(0.481,0.667]	0.485981308411215	189	0	TRUE	FALSE	214	TRUE	0	1	1	0
1616	FALSE	0	Steep	Amhara	Amhara	3030202104	0	(0.481,0.667]	Severely Drought	-1.51355048424994	Severe drought	-2.1221665021533	4	1	7	(0.667,1]	0	0	0	0	0	OTHER SOIL TYPE (SPECIFY)	1	0	0	0	0	Head no education	NA	1828	731.75	OTHER SOIL TYPE (SPECIFY)	FALSE	FALSE	1	22.75	663.185206513	(0.481,0.667]	0.485981308411215	0	0	FALSE	FALSE	214	FALSE	0	0	1	2
1675	FALSE	1	Flat	Amhara	Amhara	3030400906	0	(0.481,0.667]	Lightly Wet	0.221681593045453	Light/moderate wet	-0.702319976948183	0	0	0	(-0.001,0.333]	0	0	0	0	0	OTHER SOIL TYPE (SPECIFY)	1	0	0	0	0	Head no education	FALSE	3284	996.92	OTHER SOIL TYPE (SPECIFY)	FALSE	FALSE	0	15.625	428.278817236	(0.481,0.667]	0.490654205607477	0	0	TRUE	FALSE	214	FALSE	0	1	1	2
1679	FALSE	1	Flat	Amhara	Amhara	3030400906	0	(0.481,0.667]	Lightly Wet	0.216139619875638	Light/moderate wet	-0.695708601127345	0	0	0	(-0.001,0.333]	0	0	0	0	0	OTHER SOIL TYPE (SPECIFY)	1	0	0	0	0	Head no education	FALSE	3290	3954.55	OTHER SOIL TYPE (SPECIFY)	FALSE	FALSE	0	15.625	428.278817236	(0.481,0.667]	0.490654205607477	0	0	FALSE	FALSE	214	FALSE	0	1	1	0
1797	TRUE	1	Flat	Amhara	Amhara	3030801617	0	(0.481,0.667]	Lightly Drought	-0.413458220346564	Light/moderate drought	-1.70414021517809	2	0	2	(-0.001,0.333]	0	0	1	0	0	Luvisol	1	0	0	0	0	Head no education	FALSE	1753	4786.4	Luvisol	FALSE	FALSE	0	22.75	663.185206513	(0.481,0.667]	0.485981308411215	0	0	FALSE	FALSE	214	FALSE	1	1	1	2
1828	TRUE	1	Flat	Amhara	Amhara	3030801617	0	(0.481,0.667]	Lightly Drought	-0.391155645042026	Light/moderate drought	-1.67001125672661	2	0	2	(-0.001,0.333]	0	0	0	1	0	Vertisol.	1	0	0	0	0	Head no education	FALSE	1759	2693.95	Vertisol.	FALSE	FALSE	0	22.75	663.185206513	(0.481,0.667]	0.485981308411215	0	0	FALSE	FALSE	214	FALSE	1	1	1	1
1834	TRUE	0	Moderate	Amhara	Amhara	3030801617	0	(0.481,0.667]	Lightly Drought	-0.416462409660893	Light/moderate drought	-1.66331465905004	2	0	2	(-0.001,0.333]	0	0	0	1	0	Vertisol.	1	0	0	0	0	Head no education	FALSE	1701	1520.5	Vertisol.	FALSE	FALSE	0	22.75	663.185206513	(0.481,0.667]	0.485981308411215	9405	0	FALSE	FALSE	214	FALSE	1	1	1	2
1839	TRUE	0	Moderate	Amhara	Amhara	3030801617	0	(0.481,0.667]	Lightly Drought	-0.416462409660893	Light/moderate drought	-1.66331465905004	2	0	2	(-0.001,0.333]	0	0	1	0	0	Luvisol	1	0	0	0	0	Head no education	FALSE	1701	827.6	Luvisol	FALSE	FALSE	0	22.75	663.185206513	(0.481,0.667]	0.485981308411215	0	0	FALSE	FALSE	214	FALSE	1	1	1	2
1843	TRUE	0	Moderate	Amhara	Amhara	3030801617	0	(0.295,0.481]	Lightly Drought	-0.211258919226782	Light/moderate drought	-1.5065934827305	1	0	2	(-0.001,0.333]	0	0	0	1	0	Vertisol.	1	0	0	0	0	Head no education	FALSE	1636	219.5	Vertisol.	FALSE	FALSE	0	22.75	780.933711991	(0.295,0.481]	0.44392523364486	0	0	FALSE	FALSE	214	FALSE	1	1	1	2
1962	FALSE	1	Flat	Amhara	Amhara	3040600801	0	(0.295,0.481]	Moderately Drought	-1.01605179890851	Light/moderate drought	-1.48497780938841	0	0	4	(0.333,0.667]	0	0	0	1	0	Vertisol.	1	0	0	0	0	Head no education	FALSE	1952	1308.45	Vertisol.	FALSE	FALSE	0	19.75	881.598198134	(0.295,0.481]	0.411214953271028	0	0	FALSE	FALSE	214	TRUE	1	1	1	1
1985	FALSE	1	Flat	Amhara	Amhara	3040600801	0	(0.295,0.481]	Lightly Wet	0.525459175945228	Light/moderate wet	-0.774687917156688	0	0	0	(-0.001,0.333]	0	0	0	1	0	Vertisol.	1	0	0	0	0	Head no education	FALSE	2282	232.39	Vertisol.	FALSE	FALSE	0	19.75	1005.862044894	(0.295,0.481]	0.406542056074766	0	0	TRUE	FALSE	214	FALSE	0	1	1	0
2156	TRUE	0	Moderate	Amhara	Amhara	3050101504	10	(0.667,0.854]	Lightly Drought	-0.608331862743206	Light/moderate drought	-1.23835815303605	0	0	2	(-0.001,0.333]	0	0	1	0	0	Luvisol	0	0	0	0	1	Head education > 10 years	FALSE	2189	6787.4	Luvisol	FALSE	TRUE	0	20.625	198.162558542	(0.667,0.854]	0.766355140186916	0	0	TRUE	FALSE	214	FALSE	0	1	1	2
2240	FALSE	1	Flat	Amhara	Amhara	3050701204	0	(0.295,0.481]	Lightly Wet	0.696673561233361	Light/moderate wet	-0.315590954866347	0	0	0	(-0.001,0.333]	0	0	0	1	0	Vertisol.	1	0	0	0	0	Head no education	TRUE	1983	354	Vertisol.	FALSE	FALSE	0	16.875	919.276258995	(0.295,0.481]	0.420560747663551	0	0	TRUE	FALSE	214	FALSE	0	1	0	1
2360	FALSE	1	Flat	Amhara	Amhara	3051500703	7	(0.481,0.667]	Lightly Wet	0.270201747941398	Light/moderate wet	-0.19763136657584	0	0	0	(-0.001,0.333]	0	0	0	0	1	Mixed type	0	0	0	1	0	Head education 7–9 years	FALSE	2017	1609.8	Mixed type	FALSE	FALSE	0	17	583.58826718	(0.481,0.667]	0.570093457943925	124	0	FALSE	TRUE	214	FALSE	0	1	1	2
2368	FALSE	1	Flat	Amhara	Amhara	3051500703	4	(0.667,0.854]	Lightly Drought	-0.111165249086603	Light/moderate drought	-0.727491316606062	0	0	0	(-0.001,0.333]	0	1	0	0	0	Leptosol	0	0	1	0	0	Head education 4–6 years	TRUE	1808	2230.3	Leptosol	FALSE	FALSE	0	17	241.940096671	(0.667,0.854]	0.719626168224299	0	0	FALSE	FALSE	214	FALSE	1	1	1	1
2372	TRUE	1	Flat	Amhara	Amhara	3051500703	0	(0.481,0.667]	Lightly Drought	-0.465413629964986	Light/moderate drought	-0.836609514907842	0	0	0	(-0.001,0.333]	0	1	0	0	0	Leptosol	1	0	0	0	0	Head no education	FALSE	1757	2049.75	Leptosol	FALSE	FALSE	0	17	583.58826718	(0.481,0.667]	0.570093457943925	39	0	FALSE	FALSE	214	FALSE	1	1	1	1
2427	FALSE	1	Flat	Amhara	Amhara	3060202603	0	(0.481,0.667]	Lightly Wet	0.319653609659403	Light/moderate wet	-0.475815118125574	0	0	0	(-0.001,0.333]	0	0	0	0	1	Mixed type	1	0	0	0	0	Head no education	FALSE	2551	3225.45	Mixed type	FALSE	FALSE	0	14.875	395.851127378	(0.481,0.667]	0.560747663551402	310	0	FALSE	TRUE	214	FALSE	0	1	1	2
2519	FALSE	0	Steep	Amhara	Amhara	3060402001	4	(0.481,0.667]	Lightly Wet	0.319653609659403	Light/moderate wet	-0.475815118125574	0	0	0	(-0.001,0.333]	0	1	0	0	0	Leptosol	0	0	1	0	0	Head education 4–6 years	FALSE	2804	1910.8	Leptosol	FALSE	FALSE	1	14.875	395.851127378	(0.481,0.667]	0.560747663551402	0	0	FALSE	FALSE	214	TRUE	1	1	1	2
2537	FALSE	1	Flat	Amhara	Amhara	3060602103	0	(0.481,0.667]	Lightly Wet	0.0634135189071052	Light/moderate wet	-0.854949284482119	0	0	0	(-0.001,0.333]	0	0	1	0	0	Luvisol	1	0	0	0	0	Head no education	FALSE	2470	750.85	Luvisol	FALSE	FALSE	0	18.375	395.851127378	(0.481,0.667]	0.560747663551402	0	0	TRUE	FALSE	214	FALSE	0	0	0	0
2562	FALSE	0	Steep	Amhara	Amhara	3060602103	0	(0.481,0.667]	Lightly Wet	0.0891581731187211	Light/moderate wet	-0.646843429814228	0	0	0	(-0.001,0.333]	0	0	1	0	0	Luvisol	1	0	0	0	0	Head no education	TRUE	2463	9311.4	Luvisol	FALSE	FALSE	1	18.375	410.052541789	(0.481,0.667]	0.551401869158878	58	0	TRUE	FALSE	214	FALSE	1	1	0	2
2576	FALSE	0	Moderate	Amhara	Amhara	3060901807	0	(0.295,0.481]	Lightly Wet	0.807902580333031	Light/moderate wet	-0.389180124504182	0	0	0	(-0.001,0.333]	0	0	1	0	0	Luvisol	1	0	0	0	0	Head no education	TRUE	2212	438.55	Luvisol	FALSE	FALSE	0	16.5	938.764740785	(0.295,0.481]	0.411214953271028	0	0	FALSE	FALSE	214	TRUE	0	0	0	0
2616	FALSE	1	Flat	Amhara	Amhara	3061102207	0	(0.295,0.481]	Lightly Wet	0.596449411340626	Light/moderate wet	-0.639555484248906	0	0	0	(-0.001,0.333]	1	0	0	0	0	Cambisol	1	0	0	0	0	Head no education	FALSE	2115	5504	Cambisol	FALSE	FALSE	0	19.625	938.764740785	(0.295,0.481]	0.411214953271028	0	0	TRUE	FALSE	214	TRUE	0	1	1	2
2617	FALSE	0	Moderate	Amhara	Amhara	3061102207	0	(0.295,0.481]	Lightly Wet	0.658718503060713	Light/moderate wet	-0.422649681540845	0	0	0	(-0.001,0.333]	0	0	0	0	1	Mixed type	1	0	0	0	0	Head no education	FALSE	2113	514.7	Mixed type	FALSE	FALSE	0	19.625	972.543252486	(0.295,0.481]	0.411214953271028	0	0	TRUE	FALSE	214	TRUE	0	0	1	2
2736	FALSE	1	Flat	Amhara	Amhara	3070300105	0	(0.481,0.667]	Lightly Wet	0.220107946371713	Light/moderate wet	-1.04246945712422	0	0	1	(-0.001,0.333]	0	0	0	1	0	Vertisol.	1	0	0	0	0	Head no education	TRUE	2250	2285.5	Vertisol.	FALSE	FALSE	0	15.625	476.561826335	(0.481,0.667]	0.518691588785047	0	0	FALSE	FALSE	214	TRUE	0	1	0	1
2740	TRUE	1	Flat	Amhara	Amhara	3070300105	0	(0.481,0.667]	Lightly Wet	0.148529168680994	Light/moderate wet	-1.0472916741869	0	0	1	(-0.001,0.333]	0	0	0	1	0	Vertisol.	1	0	0	0	0	Head no education	TRUE	2158	1496.8	Vertisol.	FALSE	FALSE	0	15.625	411.65523471	(0.481,0.667]	0.560747663551402	254	0	FALSE	FALSE	214	TRUE	1	1	1	2
2753	TRUE	0	Moderate	Amhara	Amhara	3070300105	0	(0.295,0.481]	Lightly Wet	0.421832794684155	Light/moderate wet	-1.044045110636	0	0	1	(-0.001,0.333]	0	0	0	1	0	Vertisol.	1	0	0	0	0	Head no education	TRUE	2256	478.89	Vertisol.	FALSE	FALSE	0	15.625	650.097665107	(0.295,0.481]	0.481308411214953	0	0	FALSE	FALSE	214	TRUE	0	1	1	2
2756	FALSE	1	Flat	Amhara	Amhara	3070300105	0	(0.481,0.667]	Lightly Wet	0.145543560272782	Light/moderate wet	-1.05219743378056	0	0	1	(-0.001,0.333]	0	0	0	1	0	Vertisol.	1	0	0	0	0	Head no education	FALSE	2174	1262.8	Vertisol.	FALSE	FALSE	0	15.625	411.65523471	(0.481,0.667]	0.560747663551402	0	0	TRUE	FALSE	214	TRUE	0	1	1	1
2768	TRUE	0	Moderate	Amhara	Amhara	3070300105	0	(0.481,0.667]	Lightly Wet	0.150560579486761	Light/moderate wet	-1.04470488203463	0	0	1	(-0.001,0.333]	0	1	0	0	0	Leptosol	1	0	0	0	0	Head no education	TRUE	2218	2818.65	Leptosol	FALSE	FALSE	0	15.625	411.65523471	(0.481,0.667]	0.560747663551402	0	0	FALSE	FALSE	214	TRUE	0	1	0	1
2778	FALSE	1	Flat	Amhara	Amhara	3070401302	0	(0.481,0.667]	Lightly Wet	0.148529168680994	Light/moderate wet	-1.0472916741869	0	0	1	(-0.001,0.333]	0	0	1	0	0	Luvisol	1	0	0	0	0	Head no education	TRUE	1901	1310.45	Luvisol	FALSE	FALSE	0	15.625	411.65523471	(0.481,0.667]	0.560747663551402	191	0	FALSE	TRUE	214	FALSE	0	1	1	2
2800	FALSE	1	Flat	Amhara	Amhara	3070401302	0	(0.481,0.667]	Lightly Wet	0.148698531924679	Light/moderate wet	-1.04251383862769	0	0	1	(-0.001,0.333]	0	0	1	0	0	Luvisol	1	0	0	0	0	Head no education	FALSE	1930	2423.1	Luvisol	FALSE	FALSE	0	15.625	411.65523471	(0.481,0.667]	0.560747663551402	206	0	TRUE	TRUE	214	FALSE	0	1	1	3
2808	FALSE	1	Flat	Amhara	Amhara	3070401302	0	(0.481,0.667]	Lightly Wet	0.150560579486761	Light/moderate wet	-1.04470488203463	0	0	1	(-0.001,0.333]	0	0	0	1	0	Vertisol.	1	0	0	0	0	Head no education	FALSE	1929	3687.2	Vertisol.	FALSE	FALSE	0	15.625	411.65523471	(0.481,0.667]	0.560747663551402	136	136	FALSE	TRUE	214	FALSE	0	1	1	2
2819	FALSE	1	Flat	Amhara	Amhara	3070502405	0	(0.481,0.667]	Lightly Wet	0.318654014296614	Light/moderate wet	-1.04871016637203	0	0	1	(-0.001,0.333]	0	0	1	0	0	Luvisol	1	0	0	0	0	Head no education	FALSE	2296	1990.24	Luvisol	FALSE	FALSE	0	17.125	586.386775192	(0.481,0.667]	0.5	0	45	FALSE	FALSE	214	FALSE	0	1	0	1
2859	FALSE	0	Moderate	Amhara	Amhara	3070801402	0	(0.481,0.667]	Lightly Wet	0.363594695879505	Light/moderate wet	-1.04664780069821	0	0	1	(-0.001,0.333]	0	0	1	0	0	Luvisol	1	0	0	0	0	Head no education	FALSE	1990	2519.5	Luvisol	FALSE	FALSE	0	17.125	658.912589782	(0.481,0.667]	0.490654205607477	179	179	FALSE	TRUE	214	FALSE	0	1	0	0
2867	FALSE	0	Moderate	Amhara	Amhara	3070801402	0	(0.481,0.667]	Lightly Wet	0.361178740222067	Light/moderate wet	-1.05628056150043	0	0	1	(-0.001,0.333]	0	0	1	0	0	Luvisol	1	0	0	0	0	Head no education	FALSE	1978	247.05	Luvisol	FALSE	FALSE	0	17.125	658.912589782	(0.481,0.667]	0.490654205607477	121	121	FALSE	FALSE	214	FALSE	1	1	1	2
2879	FALSE	0	Steep	Amhara	Amhara	3070801402	0	(0.481,0.667]	Lightly Wet	0.361178740222067	Light/moderate wet	-1.05628056150043	0	0	1	(-0.001,0.333]	0	0	1	0	0	Luvisol	1	0	0	0	0	Head no education	FALSE	2011	1218.9	Luvisol	FALSE	FALSE	1	17.125	658.912589782	(0.481,0.667]	0.490654205607477	0	107	FALSE	TRUE	214	TRUE	1	1	1	2
2892	FALSE	0	Moderate	Amhara	Amhara	3070801402	0	(0.481,0.667]	Lightly Wet	0.361178740222067	Light/moderate wet	-1.05628056150043	0	0	1	(-0.001,0.333]	0	0	1	0	0	Luvisol	1	0	0	0	0	Head no education	FALSE	1984	182	Luvisol	FALSE	FALSE	0	17.125	658.912589782	(0.481,0.667]	0.490654205607477	0	0	FALSE	TRUE	214	FALSE	1	1	1	2
2898	TRUE	0	Moderate	Amhara	Amhara	3070801402	0	(0.481,0.667]	Lightly Wet	0.361178740222067	Light/moderate wet	-1.05628056150043	0	0	1	(-0.001,0.333]	0	0	1	0	0	Luvisol	1	0	0	0	0	Head no education	FALSE	1984	2041.85	Luvisol	FALSE	FALSE	0	17.125	658.912589782	(0.481,0.667]	0.490654205607477	122	245	FALSE	TRUE	214	TRUE	1	1	1	2
2901	FALSE	0	Moderate	Amhara	Amhara	3071001703	0	(0.481,0.667]	Lightly Wet	0.368334506206446	Light/moderate wet	-1.05119455380424	0	0	1	(-0.001,0.333]	0	0	1	0	0	Luvisol	1	0	0	0	0	Head no education	TRUE	2002	2983.48	Luvisol	FALSE	FALSE	0	17.125	658.912589782	(0.481,0.667]	0.490654205607477	251	251	TRUE	TRUE	214	FALSE	0	1	1	2
2907	FALSE	0	Moderate	Amhara	Amhara	3071001703	0	(0.481,0.667]	Lightly Wet	0.320817539102884	Light/moderate wet	-1.04617362196072	0	0	1	(-0.001,0.333]	0	0	1	0	0	Luvisol	1	0	0	0	0	Head no education	FALSE	2001	2430.97	Luvisol	FALSE	FALSE	0	17.125	586.386775192	(0.481,0.667]	0.5	165	206	FALSE	TRUE	214	FALSE	1	1	1	2
2914	FALSE	0	Moderate	Amhara	Amhara	3071001703	0	(0.481,0.667]	Lightly Wet	0.315882475845815	Light/moderate wet	-1.04401625050442	0	0	1	(-0.001,0.333]	0	0	1	0	0	Luvisol	1	0	0	0	0	Head no education	FALSE	1984	2276.92	Luvisol	FALSE	FALSE	0	17.125	586.386775192	(0.481,0.667]	0.5	220	329	TRUE	TRUE	214	FALSE	1	1	1	2
2925	FALSE	0	Moderate	Amhara	Amhara	3071001703	0	(0.481,0.667]	Lightly Wet	0.318654014296614	Light/moderate wet	-1.04871016637203	0	0	1	(-0.001,0.333]	0	0	1	0	0	Luvisol	1	0	0	0	0	Head no education	FALSE	1992	1980.89	Luvisol	FALSE	FALSE	0	17.125	586.386775192	(0.481,0.667]	0.5	252	252	TRUE	TRUE	214	FALSE	0	1	1	3
2935	FALSE	0	Moderate	Amhara	Amhara	3071001703	0	(0.481,0.667]	Lightly Wet	0.311794708560743	Light/moderate wet	-1.05368139891632	0	0	1	(-0.001,0.333]	0	0	1	0	0	Luvisol	1	0	0	0	0	Head no education	TRUE	1997	1979.29	Luvisol	FALSE	FALSE	0	17.125	586.386775192	(0.481,0.667]	0.5	25	126	TRUE	TRUE	214	TRUE	1	1	1	3
2939	FALSE	0	Moderate	Amhara	Amhara	3071001703	0	(0.481,0.667]	Lightly Wet	0.318654014296614	Light/moderate wet	-1.04871016637203	0	0	1	(-0.001,0.333]	0	0	1	0	0	Luvisol	1	0	0	0	0	Head no education	TRUE	2014	3109.68	Luvisol	FALSE	FALSE	0	17.125	586.386775192	(0.481,0.667]	0.5	161	193	TRUE	TRUE	214	FALSE	1	1	1	2
2945	TRUE	0	Moderate	Amhara	Amhara	3071301304	0	(0.481,0.667]	Lightly Drought	-0.321003633087469	Light/moderate drought	-1.70624401504174	1	0	2	(-0.001,0.333]	0	0	1	0	0	Luvisol	1	0	0	0	0	Head no education	FALSE	1999	218.35	Luvisol	FALSE	FALSE	0	19.5	400.315379009	(0.481,0.667]	0.532710280373832	595	0	FALSE	TRUE	214	FALSE	1	1	1	2
2951	TRUE	1	Flat	Amhara	Amhara	3071301304	0	(0.481,0.667]	Lightly Drought	-0.337969997431185	Light/moderate drought	-1.70942476956566	1	0	2	(-0.001,0.333]	0	0	1	0	0	Luvisol	1	0	0	0	0	Head no education	FALSE	1999	5206.7	Luvisol	FALSE	FALSE	0	19.5	398.196859714	(0.481,0.667]	0.602803738317757	202	0	FALSE	TRUE	214	FALSE	1	1	1	2
2960	FALSE	1	Flat	Amhara	Amhara	3071301304	0	(0.481,0.667]	Lightly Drought	-0.325399400655559	Light/moderate drought	-1.70884355371558	1	0	2	(-0.001,0.333]	0	0	1	0	0	Luvisol	1	0	0	0	0	Head no education	FALSE	2006	2860	Luvisol	FALSE	FALSE	0	19.5	400.315379009	(0.481,0.667]	0.532710280373832	175	0	FALSE	TRUE	214	FALSE	0	1	1	2
2971	FALSE	1	Flat	Amhara	Amhara	3071301304	0	(0.481,0.667]	Lightly Drought	-0.338553628233747	Light/moderate drought	-1.7190645110705	1	0	2	(-0.001,0.333]	0	0	1	0	0	Luvisol	1	0	0	0	0	Head no education	FALSE	1983	2160.7	Luvisol	FALSE	FALSE	0	19.5	398.196859714	(0.481,0.667]	0.602803738317757	79	0	FALSE	TRUE	214	FALSE	1	1	1	2
2976	TRUE	0	Steep	Amhara	Amhara	3080201503	0	(0.295,0.481]	Lightly Wet	0.380059364084493	Light/moderate wet	-1.46735894735888	0	0	2	(-0.001,0.333]	0	0	1	0	0	Luvisol	1	0	0	0	0	Head no education	FALSE	1857	3440.05	Luvisol	FALSE	FALSE	1	20.375	1031.51265301	(0.295,0.481]	0.383177570093458	0	0	TRUE	FALSE	214	FALSE	1	1	1	2
2984	TRUE	1	Flat	Amhara	Amhara	3080201503	0	(0.295,0.481]	Lightly Wet	0.368545861182448	Light/moderate wet	-1.48443323797783	0	0	2	(-0.001,0.333]	0	0	1	0	0	Luvisol	1	0	0	0	0	Head no education	FALSE	1899	1761.3	Luvisol	FALSE	FALSE	0	20.375	1031.51265301	(0.295,0.481]	0.383177570093458	0	0	FALSE	FALSE	214	TRUE	0	1	1	2
2985	TRUE	0	Steep	Amhara	Amhara	3080201503	0	(0.295,0.481]	Lightly Wet	0.368545861182448	Light/moderate wet	-1.48443323797783	0	0	2	(-0.001,0.333]	0	0	1	0	0	Luvisol	1	0	0	0	0	Head no education	FALSE	1899	4045.55	Luvisol	FALSE	FALSE	1	20.375	1031.51265301	(0.295,0.481]	0.383177570093458	40	0	TRUE	FALSE	214	FALSE	0	1	1	2
2997	TRUE	1	Flat	Amhara	Amhara	3080201503	0	(0.295,0.481]	Lightly Wet	0.380059364084493	Light/moderate wet	-1.46735894735888	0	0	2	(-0.001,0.333]	0	0	1	0	0	Luvisol	1	0	0	0	0	Head no education	FALSE	1954	3288.6	Luvisol	FALSE	FALSE	0	20.375	1031.51265301	(0.295,0.481]	0.383177570093458	0	0	TRUE	FALSE	214	FALSE	1	1	1	1
3007	TRUE	0	Moderate	Amhara	Amhara	3080201503	0	(0.295,0.481]	Lightly Wet	0.045273705753125	Light/moderate wet	-1.69952796890705	1	0	2	(-0.001,0.333]	0	0	1	0	0	Luvisol	1	0	0	0	0	Head no education	FALSE	1926	6134.85	Luvisol	FALSE	FALSE	0	20.375	736.809200422	(0.295,0.481]	0.448598130841121	0	0	TRUE	FALSE	214	TRUE	0	0	1	2
3030	FALSE	1	Flat	Amhara	Amhara	3080300603	0	(0.295,0.481]	Lightly Wet	0.368545861182448	Light/moderate wet	-1.48443323797783	0	0	2	(-0.001,0.333]	0	0	0	1	0	Vertisol.	1	0	0	0	0	Head no education	FALSE	2074	2972.1	Vertisol.	FALSE	TRUE	0	20.375	1031.51265301	(0.295,0.481]	0.383177570093458	0	0	TRUE	FALSE	214	FALSE	1	1	0	0
3047	FALSE	1	Flat	Amhara	Amhara	3080300603	0	(0.295,0.481]	Lightly Wet	0.368545861182448	Light/moderate wet	-1.48443323797783	0	0	2	(-0.001,0.333]	0	0	0	1	0	Vertisol.	1	0	0	0	0	Head no education	FALSE	2222	3572	Vertisol.	FALSE	TRUE	0	20.375	1031.51265301	(0.295,0.481]	0.383177570093458	0	0	TRUE	FALSE	214	FALSE	1	1	1	1
3090	FALSE	1	Flat	Amhara	Amhara	3090101202	0	(0.481,0.667]	Lightly Drought	-0.338553628233747	Light/moderate drought	-1.7190645110705	1	0	2	(-0.001,0.333]	0	0	1	0	0	Luvisol	1	0	0	0	0	Head no education	FALSE	2076	2712.1	Luvisol	FALSE	FALSE	0	19.5	398.196859714	(0.481,0.667]	0.602803738317757	184	0	FALSE	TRUE	214	FALSE	0	1	1	4
3141	FALSE	1	Flat	Amhara	Amhara	3090203201	0	(0.481,0.667]	Lightly Wet	0.320817539102884	Light/moderate wet	-1.04617362196072	0	0	1	(-0.001,0.333]	0	0	0	0	1	Mixed type	1	0	0	0	0	Head no education	FALSE	2502	1067.05	Mixed type	FALSE	TRUE	0	17.125	586.386775192	(0.481,0.667]	0.5	103	131	FALSE	TRUE	214	TRUE	0	1	1	0
3171	FALSE	1	Flat	Amhara	Amhara	3090203201	0	(0.481,0.667]	Lightly Wet	0.363594695879505	Light/moderate wet	-1.04664780069821	0	0	1	(-0.001,0.333]	0	0	1	0	0	Luvisol	1	0	0	0	0	Head no education	FALSE	2546	1422.4	Luvisol	FALSE	TRUE	0	17.125	658.912589782	(0.481,0.667]	0.490654205607477	42	49	FALSE	TRUE	214	FALSE	1	1	1	0
3184	FALSE	0	Moderate	Amhara	Amhara	3090400702	4	(0.667,0.854]	Lightly Drought	-0.30073955264268	Light/moderate drought	-1.52653727823729	1	0	1	(-0.001,0.333]	0	0	0	1	0	Vertisol.	0	0	1	0	0	Head education 4–6 years	TRUE	2044	2405.45	Vertisol.	FALSE	FALSE	0	19.375	374.832008423	(0.667,0.854]	0.668224299065421	0	0	FALSE	FALSE	214	TRUE	1	1	1	1
3190	FALSE	0	Moderate	Amhara	Amhara	3090400702	7	(0.667,0.854]	Lightly Drought	-0.303164330594386	Light/moderate drought	-1.52716812326888	1	0	1	(-0.001,0.333]	0	0	0	0	1	Mixed type	0	0	0	1	0	Head education 7–9 years	FALSE	1981	1557.15	Mixed type	FALSE	FALSE	0	19.375	374.832008423	(0.667,0.854]	0.668224299065421	0	0	FALSE	FALSE	214	FALSE	0	1	1	1
3200	FALSE	1	Flat	Amhara	Amhara	3090400702	0	(0.481,0.667]	Lightly Drought	-0.252963093943039	Light/moderate drought	-1.52660352383968	1	0	1	(-0.001,0.333]	0	0	0	0	1	Mixed type	1	0	0	0	0	Head no education	TRUE	1949	2048.25	Mixed type	FALSE	FALSE	0	19.375	400.315379009	(0.481,0.667]	0.532710280373832	0	0	FALSE	FALSE	214	TRUE	1	1	1	1
3213	FALSE	0	Moderate	Amhara	Amhara	3090400702	0	(0.667,0.854]	Lightly Drought	-0.303389728685933	Light/moderate drought	-1.53663472322121	1	0	1	(-0.001,0.333]	0	0	0	0	1	Mixed type	1	0	0	0	0	Head no education	FALSE	1938	3489.5	Mixed type	FALSE	FALSE	0	19.375	374.832008423	(0.667,0.854]	0.668224299065421	0	0	FALSE	FALSE	214	TRUE	1	1	1	3
3215	FALSE	1	Flat	Amhara	Amhara	3090400702	0	(0.667,0.854]	Lightly Drought	-0.303389728685933	Light/moderate drought	-1.53663472322121	1	0	1	(-0.001,0.333]	0	0	0	0	1	Mixed type	1	0	0	0	0	Head no education	FALSE	1938	1363.25	Mixed type	FALSE	FALSE	0	19.375	374.832008423	(0.667,0.854]	0.668224299065421	0	0	FALSE	FALSE	214	TRUE	1	1	1	3
3217	TRUE	1	Flat	Amhara	Amhara	3090501102	0	(0.295,0.481]	Lightly Wet	0.42534216557148	Light/moderate wet	-1.04620183492086	0	0	1	(-0.001,0.333]	0	0	1	0	0	Luvisol	1	0	0	0	0	Head no education	FALSE	2336	1553.7	Luvisol	FALSE	TRUE	0	15.625	650.097665107	(0.295,0.481]	0.481308411214953	0	13	FALSE	FALSE	214	FALSE	0	1	0	0
3225	TRUE	1	Flat	Amhara	Amhara	3090501102	0	(0.295,0.481]	Lightly Wet	0.419125776868096	Light/moderate wet	-1.0537099043871	0	0	1	(-0.001,0.333]	0	0	1	0	0	Luvisol	1	0	0	0	0	Head no education	FALSE	2279	1104.86	Luvisol	FALSE	TRUE	0	15.625	650.097665107	(0.295,0.481]	0.481308411214953	81	0	FALSE	FALSE	214	TRUE	1	1	1	2
3229	FALSE	1	Flat	Amhara	Amhara	3090501102	0	(0.481,0.667]	Lightly Wet	0.221922811415032	Light/moderate wet	-1.04466149464686	0	0	1	(-0.001,0.333]	0	0	0	1	0	Vertisol.	1	0	0	0	0	Head no education	FALSE	2265	864.1	Vertisol.	FALSE	TRUE	0	15.625	476.561826335	(0.481,0.667]	0.518691588785047	0	0	FALSE	FALSE	214	TRUE	1	1	1	2
3464	FALSE	0	Steep	Oromiya	Oromiya	4011300501	4	(0.481,0.667]	Lightly Drought	-0.296523574905472	Light/moderate drought	-0.910051687687602	0	0	0	(-0.001,0.333]	0	0	1	0	0	Luvisol	0	0	1	0	0	Head education 4–6 years	FALSE	1587	364.15	Luvisol	FALSE	TRUE	1	19.625	305.799679102	(0.481,0.667]	0.654205607476635	0	0	TRUE	FALSE	214	FALSE	1	1	1	1
3508	FALSE	1	Flat	Oromiya	Oromiya	4011802402	0	(0.481,0.667]	Lightly Drought	-0.0335153872243515	Light/moderate drought	-0.899392269025815	0	0	0	(-0.001,0.333]	0	0	0	0	1	Mixed type	1	0	0	0	0	Head no education	FALSE	1713	1259.2	Mixed type	FALSE	TRUE	0	20.5	496.292071798	(0.481,0.667]	0.565420560747664	103	0	TRUE	TRUE	214	FALSE	0	1	1	0
3514	FALSE	1	Flat	Oromiya	Oromiya	4011802402	0	(0.667,0.854]	Lightly Drought	-0.439245495186878	Light/moderate drought	-0.907806672989666	0	0	0	(-0.001,0.333]	0	0	0	0	1	Mixed type	1	0	0	0	0	Head no education	FALSE	1743	590.9	Mixed type	FALSE	TRUE	0	20.5	245.562552393	(0.667,0.854]	0.710280373831776	0	0	TRUE	FALSE	214	FALSE	0	1	0	1
3557	FALSE	0	Moderate	Oromiya	Oromiya	4021001102	5	(0.481,0.667]	Lightly Drought	-0.0950750469914467	Light/moderate drought	-1.35630452961796	0	0	1	(-0.001,0.333]	0	1	0	0	0	Leptosol	0	0	1	0	0	Head education 4–6 years	FALSE	2006	1123.95	Leptosol	FALSE	TRUE	0	21.75	608.132635194	(0.481,0.667]	0.551401869158878	0	0	TRUE	FALSE	214	FALSE	0	1	1	0
3624	FALSE	1	Flat	Oromiya	Oromiya	4021401801	0	(0.481,0.667]	Lightly Drought	-0.174036100692921	Light/moderate drought	-0.90923833177592	0	0	0	(-0.001,0.333]	0	0	1	0	0	Luvisol	1	0	0	0	0	Head no education	TRUE	1639	2971.2	Luvisol	FALSE	FALSE	0	19.5	400.315379009	(0.481,0.667]	0.532710280373832	0	0	TRUE	FALSE	214	FALSE	1	1	1	4
3665	FALSE	1	Flat	Oromiya	Oromiya	4021401801	0	(0.481,0.667]	Lightly Drought	-0.17877642300604	Light/moderate drought	-0.915618424841513	0	0	0	(-0.001,0.333]	0	0	0	1	0	Vertisol.	1	0	0	0	0	Head no education	TRUE	1534	2614.23	Vertisol.	FALSE	FALSE	0	19.5	400.315379009	(0.481,0.667]	0.532710280373832	0	0	FALSE	FALSE	214	FALSE	0	1	1	3
3671	FALSE	0	Moderate	Oromiya	Oromiya	4030201803	9	(0.481,0.667]	Lightly Wet	0.0715791060611344	Light/moderate wet	-0.895310618026359	0	0	0	(-0.001,0.333]	0	0	1	0	0	Luvisol	0	0	0	1	0	Head education 7–9 years	FALSE	1744	1346.84	Luvisol	FALSE	TRUE	0	20.5	573.674867456	(0.481,0.667]	0.560747663551402	928	93	FALSE	TRUE	214	FALSE	0	1	1	2
3672	FALSE	1	Flat	Oromiya	Oromiya	4030201803	0	(0.481,0.667]	Lightly Drought	-0.0317535293999692	Light/moderate drought	-0.896898448483125	0	0	0	(-0.001,0.333]	0	0	1	0	0	Luvisol	1	0	0	0	0	Head no education	FALSE	1720	93.14	Luvisol	FALSE	TRUE	0	20.5	496.292071798	(0.481,0.667]	0.565420560747664	0	0	FALSE	TRUE	214	FALSE	0	1	1	0
3673	FALSE	0	Moderate	Oromiya	Oromiya	4030201803	0	(0.481,0.667]	Lightly Drought	-0.0317535293999692	Light/moderate drought	-0.896898448483125	0	0	0	(-0.001,0.333]	0	0	1	0	0	Luvisol	1	0	0	0	0	Head no education	FALSE	1720	725.5	Luvisol	FALSE	TRUE	0	20.5	496.292071798	(0.481,0.667]	0.565420560747664	0	0	FALSE	FALSE	214	TRUE	0	1	1	0
3685	FALSE	0	Moderate	Oromiya	Oromiya	4030201803	0	(0.667,0.854]	Lightly Drought	-0.444575013674209	Light/moderate drought	-0.916127660732528	0	0	0	(-0.001,0.333]	0	0	1	0	0	Luvisol	1	0	0	0	0	Head no education	FALSE	1718	2165.74	Luvisol	FALSE	TRUE	0	20.5	245.562552393	(0.667,0.854]	0.710280373831776	115	115	FALSE	TRUE	214	FALSE	0	0	1	0
3690	FALSE	0	Moderate	Oromiya	Oromiya	4030201803	7	(0.481,0.667]	Lightly Drought	-0.0335153872243515	Light/moderate drought	-0.899392269025815	0	0	0	(-0.001,0.333]	0	0	1	0	0	Luvisol	0	0	0	1	0	Head education 7–9 years	FALSE	1710	1669.43	Luvisol	FALSE	TRUE	0	20.5	496.292071798	(0.481,0.667]	0.565420560747664	0	0	FALSE	FALSE	214	TRUE	1	1	1	2
3766	TRUE	0	Moderate	Oromiya	Oromiya	4031400602	10	(0.481,0.667]	Lightly Wet	0.0542896646726879	Light/moderate wet	-0.892756994928122	0	0	0	(-0.001,0.333]	0	0	0	1	0	Vertisol.	0	0	0	0	1	Head education > 10 years	TRUE	1767	4845.06	Vertisol.	FALSE	TRUE	0	20.5	573.674867456	(0.481,0.667]	0.560747663551402	0	0	FALSE	FALSE	214	FALSE	0	1	1	2
3780	TRUE	0	Moderate	Oromiya	Oromiya	4031400602	8	(0.481,0.667]	Lightly Drought	-0.00243028769884774	Light/moderate drought	-0.902843349734064	0	0	0	(-0.001,0.333]	0	0	0	1	0	Vertisol.	0	0	0	1	0	Head education 7–9 years	TRUE	1726	4032.59	Vertisol.	FALSE	TRUE	0	20.5	534.083042179	(0.481,0.667]	0.560747663551402	0	0	FALSE	FALSE	214	FALSE	0	1	1	3
3788	TRUE	0	Moderate	Oromiya	Oromiya	4031400602	8	(0.481,0.667]	Lightly Wet	0.00714772578931184	Light/moderate wet	-0.897004778304692	0	0	0	(-0.001,0.333]	0	0	1	0	0	Luvisol	0	0	0	1	0	Head education 7–9 years	FALSE	1760	3412.79	Luvisol	FALSE	TRUE	0	20.5	534.083042179	(0.481,0.667]	0.560747663551402	0	0	FALSE	FALSE	214	FALSE	1	1	1	2
3846	FALSE	0	Moderate	Oromiya	Oromiya	4041000701	0	(0.481,0.667]	Lightly Wet	0.234946284640858	Light/moderate wet	-0.636913015467135	0	0	0	(-0.001,0.333]	0	0	1	0	0	Luvisol	1	0	0	0	0	Head no education	FALSE	1770	3989.55	Luvisol	FALSE	FALSE	0	18.25	490.787767212	(0.481,0.667]	0.485981308411215	6266	156	FALSE	TRUE	214	TRUE	0	1	0	2
3857	FALSE	0	Steep	Oromiya	Oromiya	4041000701	0	(0.481,0.667]	Lightly Wet	0.235980153355208	Light/moderate wet	-0.642172407834447	0	0	0	(-0.001,0.333]	0	0	1	0	0	Luvisol	1	0	0	0	0	Head no education	FALSE	1821	838.4	Luvisol	FALSE	FALSE	1	18.25	490.787767212	(0.481,0.667]	0.485981308411215	0	0	FALSE	FALSE	214	FALSE	0	1	1	2
3866	FALSE	0	Moderate	Oromiya	Oromiya	4041000701	0	(0.295,0.481]	Lightly Wet	0.240373257813761	Light/moderate wet	-0.658307383763772	0	0	0	(-0.001,0.333]	0	0	0	0	1	Mixed type	1	0	0	0	0	Head no education	FALSE	1864	3664.45	Mixed type	FALSE	FALSE	0	18.25	528.25158857	(0.295,0.481]	0.467289719626168	4585	68	FALSE	TRUE	214	FALSE	0	1	0	0
3867	FALSE	0	Moderate	Oromiya	Oromiya	4041000701	0	(0.295,0.481]	Lightly Wet	0.240373257813761	Light/moderate wet	-0.658307383763772	0	0	0	(-0.001,0.333]	0	0	0	0	1	Mixed type	1	0	0	0	0	Head no education	FALSE	1864	116.8	Mixed type	FALSE	FALSE	0	18.25	528.25158857	(0.295,0.481]	0.467289719626168	0	0	FALSE	FALSE	214	FALSE	0	1	0	0
3872	FALSE	0	Moderate	Oromiya	Oromiya	4041000701	0	(0.481,0.667]	Lightly Wet	0.234946284640858	Light/moderate wet	-0.636913015467135	0	0	0	(-0.001,0.333]	0	0	1	0	0	Luvisol	1	0	0	0	0	Head no education	FALSE	1763	1557.7	Luvisol	FALSE	FALSE	0	18.25	490.787767212	(0.481,0.667]	0.485981308411215	0	160	TRUE	FALSE	214	TRUE	0	1	0	2
3876	FALSE	0	Moderate	Oromiya	Oromiya	4041000701	0	(0.481,0.667]	Lightly Wet	0.235980153355208	Light/moderate wet	-0.642172407834447	0	0	0	(-0.001,0.333]	0	0	0	0	1	Mixed type	1	0	0	0	0	Head no education	FALSE	1858	2362.6	Mixed type	FALSE	FALSE	0	18.25	490.787767212	(0.481,0.667]	0.485981308411215	0	106	FALSE	FALSE	214	TRUE	0	1	0	0
3880	FALSE	0	Moderate	Oromiya	Oromiya	4041000701	5	(0.295,0.481]	Lightly Wet	0.245248885176648	Light/moderate wet	-0.6528365163702	0	0	0	(-0.001,0.333]	0	0	1	0	0	Luvisol	0	0	1	0	0	Head education 4–6 years	FALSE	1821	1365.4	Luvisol	FALSE	FALSE	0	18.25	528.25158857	(0.295,0.481]	0.467289719626168	0	0	FALSE	FALSE	214	FALSE	0	1	1	2
3885	FALSE	1	Flat	Oromiya	Oromiya	4041000701	0	(0.295,0.481]	Lightly Wet	0.247132392623035	Light/moderate wet	-0.649148818956126	0	0	0	(-0.001,0.333]	0	0	0	0	0	OTHER SOIL TYPE (SPECIFY)	1	0	0	0	0	Head no education	NA	1822	4300.9	OTHER SOIL TYPE (SPECIFY)	FALSE	FALSE	0	18.25	528.25158857	(0.295,0.481]	0.467289719626168	11458	0	FALSE	TRUE	214	FALSE	0	1	1	1
3888	FALSE	1	Flat	Oromiya	Oromiya	4041000701	0	(0.295,0.481]	Lightly Wet	0.247132392623035	Light/moderate wet	-0.649148818956126	0	0	0	(-0.001,0.333]	0	0	0	0	0	OTHER SOIL TYPE (SPECIFY)	1	0	0	0	0	Head no education	NA	1822	1235.7	OTHER SOIL TYPE (SPECIFY)	FALSE	FALSE	0	18.25	528.25158857	(0.295,0.481]	0.467289719626168	0	0	FALSE	FALSE	214	FALSE	0	1	1	1
4061	FALSE	0	Moderate	Oromiya	Oromiya	4051302405	0	(0.481,0.667]	Lightly Wet	0.33784157337667	Light/moderate wet	0.115656993619365	0	0	0	(-0.001,0.333]	0	0	1	0	0	Luvisol	1	0	0	0	0	Head no education	TRUE	2562	265.2	Luvisol	FALSE	TRUE	0	14.25	359.671201318	(0.481,0.667]	0.542056074766355	0	0	FALSE	FALSE	214	TRUE	1	1	1	4
4276	FALSE	1	Flat	Oromiya	Oromiya	4071202302	5	(0.667,0.854]	Lightly Wet	0.00239900825155495	Light/moderate wet	-0.312562462846319	0	0	0	(-0.001,0.333]	0	0	0	1	0	Vertisol.	0	0	1	0	0	Head education 4–6 years	FALSE	1914	1231.9	Vertisol.	FALSE	FALSE	0	16.75	259.056648696	(0.667,0.854]	0.672897196261682	122	0	FALSE	TRUE	214	TRUE	1	1	1	2
4344	FALSE	1	Flat	Oromiya	Oromiya	4081202401	7	(0.481,0.667]	Lightly Wet	0.325061278170341	Light/moderate wet	-0.312403805976844	0	0	0	(-0.001,0.333]	0	0	0	1	0	Vertisol.	0	0	0	1	0	Head education 7–9 years	FALSE	2393	1339	Vertisol.	FALSE	FALSE	0	17.375	536.467200114	(0.481,0.667]	0.504672897196262	0	0	FALSE	FALSE	214	TRUE	0	1	1	2
4406	TRUE	0	Moderate	Oromiya	Oromiya	4090100304	4	(0.295,0.481]	Moderately Drought	-1.04537059747301	Light/moderate drought	-1.34413261701902	0	0	5	(0.667,1]	0	1	0	0	0	Leptosol	0	0	1	0	0	Head education 4–6 years	FALSE	1298	8824.5	Leptosol	FALSE	FALSE	0	21.875	890.40834612	(0.295,0.481]	0.439252336448598	0	0	FALSE	FALSE	214	FALSE	0	1	1	2
4422	TRUE	0	Steep	Oromiya	Oromiya	4090700105	4	(0.481,0.667]	Moderately Drought	-1.04370119810891	Light/moderate drought	-1.33241053311353	0	0	5	(0.667,1]	0	1	0	0	0	Leptosol	0	0	1	0	0	Head education 4–6 years	FALSE	1662	5438.9	Leptosol	FALSE	FALSE	1	21.875	519.16258543	(0.481,0.667]	0.663551401869159	0	0	TRUE	FALSE	214	TRUE	0	1	1	1
4426	TRUE	0	Steep	Oromiya	Oromiya	4090700105	0	(0.481,0.667]	Moderately Drought	-1.04257963887854	Light/moderate drought	-1.32562566469772	0	0	5	(0.667,1]	0	1	0	0	0	Leptosol	1	0	0	0	0	Head no education	FALSE	1686	786.4	Leptosol	FALSE	FALSE	1	21.875	519.16258543	(0.481,0.667]	0.663551401869159	0	127	TRUE	FALSE	214	TRUE	0	1	1	1
4428	TRUE	1	Flat	Oromiya	Oromiya	4090700105	0	(0.295,0.481]	Moderately Drought	-1.04598330171291	Light/moderate drought	-1.33689990161981	0	0	5	(0.667,1]	0	1	0	0	0	Leptosol	1	0	0	0	0	Head no education	FALSE	1659	746.1	Leptosol	FALSE	FALSE	0	21.875	890.40834612	(0.295,0.481]	0.439252336448598	0	0	TRUE	FALSE	214	TRUE	0	0	1	0
4429	TRUE	1	Flat	Oromiya	Oromiya	4090700105	0	(0.295,0.481]	Moderately Drought	-1.04598330171291	Light/moderate drought	-1.33689990161981	0	0	5	(0.667,1]	0	1	0	0	0	Leptosol	1	0	0	0	0	Head no education	FALSE	1659	1253.4	Leptosol	FALSE	FALSE	0	21.875	890.40834612	(0.295,0.481]	0.439252336448598	0	0	TRUE	FALSE	214	TRUE	0	0	1	0
4458	FALSE	1	Flat	Oromiya	Oromiya	4100500403	0	(0.295,0.481]	Lightly Drought	-0.131884161760775	Light/moderate drought	-1.04403673122218	0	0	1	(-0.001,0.333]	0	0	0	0	1	Mixed type	1	0	0	0	0	Head no education	FALSE	1802	495.1	Mixed type	FALSE	FALSE	0	26.125	965.993916996	(0.295,0.481]	0.397196261682243	141	141	TRUE	FALSE	214	TRUE	0	1	1	0
4459	FALSE	1	Flat	Oromiya	Oromiya	4100500403	9	(0.667,0.854]	Moderately Drought	-1.45206665072219	Light/moderate drought	-2.51384442455466	3	1	7	(0.667,1]	0	0	0	0	1	Mixed type	0	0	0	1	0	Head education 7–9 years	FALSE	1809	1540.4	Mixed type	FALSE	FALSE	0	26.125	220.994509029	(0.667,0.854]	0.817757009345794	0	0	TRUE	FALSE	214	TRUE	0	1	1	1
4460	TRUE	1	Flat	Oromiya	Oromiya	4100903605	3	(0.295,0.481]	Lightly Wet	0.294194448738942	Light/moderate wet	-0.423453140857228	0	0	0	(-0.001,0.333]	0	0	0	0	0	OTHER SOIL TYPE (SPECIFY)	0	1	0	0	0	Head education 1–3 years	FALSE	2358	394.09	OTHER SOIL TYPE (SPECIFY)	FALSE	FALSE	0	22.875	919.276258995	(0.295,0.481]	0.420560747663551	0	0	FALSE	FALSE	214	TRUE	0	1	0	0
4470	TRUE	1	Flat	Oromiya	Oromiya	4100903605	0	(0.295,0.481]	Lightly Wet	0.277666803590625	Light/moderate wet	-0.443891457179725	0	0	0	(-0.001,0.333]	0	0	0	1	0	Vertisol.	1	0	0	0	0	Head no education	TRUE	2417	1477.84	Vertisol.	FALSE	FALSE	0	22.875	919.276258995	(0.295,0.481]	0.420560747663551	81	81	TRUE	TRUE	214	FALSE	0	1	0	0
4474	TRUE	1	Flat	Oromiya	Oromiya	4100903605	0	(0.295,0.481]	Lightly Wet	0.294194448738942	Light/moderate wet	-0.423453140857228	0	0	0	(-0.001,0.333]	0	0	0	1	0	Vertisol.	1	0	0	0	0	Head no education	FALSE	2426	608.2	Vertisol.	FALSE	FALSE	0	22.875	919.276258995	(0.295,0.481]	0.420560747663551	0	0	TRUE	TRUE	214	FALSE	0	0	0	0
4484	TRUE	0	Moderate	Oromiya	Oromiya	4100903605	0	(0.481,0.667]	Lightly Drought	-0.225301820429548	Light/moderate drought	-0.720700384956481	0	0	0	(-0.001,0.333]	0	0	0	1	0	Vertisol.	1	0	0	0	0	Head no education	FALSE	2396	416.62	Vertisol.	FALSE	FALSE	0	22.875	657.500763915	(0.481,0.667]	0.5	0	0	TRUE	FALSE	214	FALSE	0	1	1	0
4497	TRUE	0	Moderate	Oromiya	Oromiya	4101302203	6	(0.481,0.667]	Lightly Drought	-0.408549758434466	Light/moderate drought	-1.01702818612889	0	0	1	(-0.001,0.333]	0	1	0	0	0	Leptosol	0	0	1	0	0	Head education 4–6 years	FALSE	1501	112.3	Leptosol	TRUE	FALSE	0	22.875	428.278817236	(0.481,0.667]	0.490654205607477	0	0	FALSE	FALSE	214	TRUE	0	0	1	0
4822	FALSE	1	Flat	Oromiya	Oromiya	4170301901	0	(0.667,0.854]	Lightly Drought	-0.0447683878218716	Light/moderate drought	-0.48959081338576	0	0	0	(-0.001,0.333]	0	0	0	0	1	Mixed type	1	0	0	0	0	Head no education	FALSE	2080	392.5	Mixed type	FALSE	FALSE	0	16.625	201.633184132	(0.667,0.854]	0.822429906542056	51	51	FALSE	FALSE	214	TRUE	0	0	1	2
4825	FALSE	0	Moderate	Oromiya	Oromiya	4170301901	0	(0.667,0.854]	Lightly Drought	-0.0436928801619747	Light/moderate drought	-0.493913547492817	0	0	0	(-0.001,0.333]	0	0	0	1	0	Vertisol.	1	0	0	0	0	Head no education	FALSE	2031	2489.9	Vertisol.	FALSE	FALSE	0	16.625	201.633184132	(0.667,0.854]	0.822429906542056	0	0	FALSE	FALSE	214	FALSE	0	0	0	0
4828	FALSE	1	Flat	Oromiya	Oromiya	4170301901	7	(0.667,0.854]	Lightly Drought	-0.0446708979542929	Light/moderate drought	-0.485184994986014	0	0	0	(-0.001,0.333]	0	0	0	1	0	Vertisol.	0	0	0	1	0	Head education 7–9 years	FALSE	2106	4995.6	Vertisol.	FALSE	FALSE	0	16.625	201.633184132	(0.667,0.854]	0.822429906542056	100	100	FALSE	TRUE	214	FALSE	0	1	1	3
4831	FALSE	1	Flat	Oromiya	Oromiya	4170301901	7	(0.667,0.854]	Lightly Drought	-0.0446708979542929	Light/moderate drought	-0.485184994986014	0	0	0	(-0.001,0.333]	0	0	1	0	0	Luvisol	0	0	0	1	0	Head education 7–9 years	FALSE	2106	399.5	Luvisol	FALSE	FALSE	0	16.625	201.633184132	(0.667,0.854]	0.822429906542056	50	50	FALSE	TRUE	214	TRUE	0	1	1	3
4841	FALSE	1	Flat	Oromiya	Oromiya	4170301901	9	(0.667,0.854]	Lightly Drought	-0.0447683878218716	Light/moderate drought	-0.48959081338576	0	0	0	(-0.001,0.333]	0	0	0	1	0	Vertisol.	0	0	0	1	0	Head education 7–9 years	FALSE	2110	150.9	Vertisol.	FALSE	FALSE	0	16.625	201.633184132	(0.667,0.854]	0.822429906542056	0	0	TRUE	TRUE	214	TRUE	0	0	1	2
4859	FALSE	1	Flat	Oromiya	Oromiya	4170301901	7	(0.667,0.854]	Lightly Drought	-0.0765372136262831	Light/moderate drought	-0.493756896190587	0	0	0	(-0.001,0.333]	0	0	0	1	0	Vertisol.	0	0	0	1	0	Head education 7–9 years	NA	2090	401.9	Vertisol.	FALSE	FALSE	0	16.625	184.121963192	(0.667,0.854]	0.813084112149533	0	0	TRUE	FALSE	214	FALSE	0	0	1	0
4913	TRUE	0	Moderate	Oromiya	Oromiya	4171200807	0	(0.667,0.854]	Lightly Drought	-0.0754359530353137	Light/moderate drought	-0.496039010402302	0	0	0	(-0.001,0.333]	0	0	0	1	0	Vertisol.	1	0	0	0	0	Head no education	FALSE	1851	423.9	Vertisol.	FALSE	FALSE	0	16.625	184.121963192	(0.667,0.854]	0.813084112149533	0	189	FALSE	FALSE	214	FALSE	0	1	1	1
4920	FALSE	1	Flat	Oromiya	Oromiya	4180301004	4	(0.667,0.854]	Lightly Drought	-0.651818200867279	Light/moderate drought	-1.36838029929242	0	0	4	(0.333,0.667]	1	0	0	0	0	Cambisol	0	0	1	0	0	Head education 4–6 years	FALSE	2085	183.6	Cambisol	FALSE	TRUE	0	22.375	289.931627734	(0.667,0.854]	0.738317757009346	0	0	TRUE	FALSE	214	FALSE	0	0	1	0
4930	FALSE	1	Flat	Oromiya	Oromiya	4180301004	0	(0.667,0.854]	Lightly Drought	-0.635452605296358	Light/moderate drought	-1.35742406181893	0	0	4	(0.333,0.667]	0	0	0	1	0	Vertisol.	1	0	0	0	0	Head no education	TRUE	2070	813.95	Vertisol.	FALSE	TRUE	0	22.375	289.931627734	(0.667,0.854]	0.738317757009346	0	0	TRUE	FALSE	214	FALSE	0	0	1	2
4943	FALSE	0	Moderate	Oromiya	Oromiya	4180301004	4	(0.667,0.854]	Lightly Drought	-0.6239707843432	Light/moderate drought	-1.36801466167204	0	0	4	(0.333,0.667]	0	0	1	0	0	Luvisol	0	0	1	0	0	Head education 4–6 years	FALSE	1997	450.2	Luvisol	FALSE	TRUE	0	22.375	302.775321223	(0.667,0.854]	0.724299065420561	0	0	TRUE	FALSE	214	TRUE	0	0	1	2
4979	FALSE	0	Moderate	Oromiya	Oromiya	4180701106	7	(0.667,0.854]	Lightly Drought	-0.760447509682708	Light/moderate drought	-1.52716812326888	1	0	4	(0.333,0.667]	0	0	0	0	1	Mixed type	0	0	0	1	0	Head education 7–9 years	FALSE	1810	774.7	Mixed type	FALSE	TRUE	0	23.375	300.198343565	(0.667,0.854]	0.733644859813084	323	323	FALSE	TRUE	214	FALSE	1	1	1	0
5065	FALSE	0	Moderate	Oromiya	Oromiya	4190400101	0	(0.295,0.481]	Lightly Wet	0.27711209246096	Light/moderate wet	-0.894458765549543	0	0	0	(-0.001,0.333]	0	0	1	0	0	Luvisol	1	0	0	0	0	Head no education	FALSE	2319	359.8	Luvisol	FALSE	TRUE	0	19.625	637.689924793	(0.295,0.481]	0.434579439252336	111	0	TRUE	FALSE	214	FALSE	1	1	0	0
5138	FALSE	0	Moderate	Oromiya	Oromiya	4190800704	10	(0.481,0.667]	Lightly Wet	0.387429397148093	Light/moderate wet	-0.773912588369539	0	0	0	(-0.001,0.333]	0	1	0	0	0	Leptosol	0	0	0	0	1	Head education > 10 years	FALSE	2484	224.3	Leptosol	FALSE	FALSE	0	18.375	678.951842726	(0.481,0.667]	0.537383177570093	0	0	FALSE	TRUE	214	TRUE	0	1	1	4
5155	FALSE	1	Flat	Somalie	Other	5020201001	0	(0.667,0.854]	Severely Drought	-1.96370722735596	Severe drought	-2.9887268681902	6	2	8	(0.667,1]	0	1	0	0	0	Leptosol	1	0	0	0	0	Head no education	FALSE	1660	6007.3	Leptosol	FALSE	FALSE	0	26.125	220.994509029	(0.667,0.854]	0.817757009345794	0	0	TRUE	FALSE	214	FALSE	0	0	0	1
5157	FALSE	1	Flat	Somalie	Other	5020201001	0	(0.295,0.481]	Severely Drought	-1.95898366494369	Severe drought	-3.02428049815203	6	2	8	(0.667,1]	0	1	0	0	0	Leptosol	1	0	0	0	0	Head no education	FALSE	1794	4270.9	Leptosol	FALSE	FALSE	0	26.125	1027.167186343	(0.295,0.481]	0.397196261682243	0	0	TRUE	FALSE	214	FALSE	0	0	0	1
5158	FALSE	1	Flat	Somalie	Other	5020201001	0	(0.295,0.481]	Severely Drought	-1.95898366494369	Severe drought	-3.02428049815203	6	2	8	(0.667,1]	0	1	0	0	0	Leptosol	1	0	0	0	0	Head no education	FALSE	1794	2671.1	Leptosol	FALSE	FALSE	0	26.125	1027.167186343	(0.295,0.481]	0.397196261682243	0	0	TRUE	FALSE	214	FALSE	0	0	0	1
5168	FALSE	1	Flat	Somalie	Other	5020408901	0	(0.667,0.854]	Extremely Drought	-2.38947097861812	Severe drought	-4.17253522208351	8	5	8	(0.667,1]	0	0	1	0	0	Luvisol	1	0	0	0	0	Head no education	TRUE	1733	7403.6	Luvisol	FALSE	FALSE	0	27.625	218.046576372	(0.667,0.854]	0.827102803738318	0	0	TRUE	FALSE	214	FALSE	0	0	0	1
5225	FALSE	1	Flat	Benishangul Gumuz	Other	6020400402	0	(0.481,0.667]	Lightly Drought	-0.486574688377255	Light/moderate drought	-2.3441738400721	2	2	2	(-0.001,0.333]	0	0	0	1	0	Vertisol.	1	0	0	0	0	Head no education	TRUE	1194	4665.7	Vertisol.	FALSE	TRUE	0	23.125	573.0407941	(0.481,0.667]	0.52803738317757	0	0	TRUE	FALSE	214	FALSE	0	1	1	0
5237	TRUE	1	Flat	Benishangul Gumuz	Other	6030304202	0	(0.667,0.854]	Lightly Drought	-0.948847367273459	Light/moderate drought	-2.12760574593861	2	1	5	(0.667,1]	0	0	0	0	1	Mixed type	1	0	0	0	0	Head no education	FALSE	1536	1103.2	Mixed type	FALSE	TRUE	0	24	299.774651889	(0.667,0.854]	0.742990654205608	0	0	TRUE	TRUE	214	FALSE	0	1	1	0
5245	FALSE	1	Flat	Benishangul Gumuz	Other	6030304202	0	(0.667,0.854]	Lightly Drought	-0.923145031316754	Light/moderate drought	-2.10665149960594	2	1	5	(0.667,1]	0	0	1	0	0	Luvisol	1	0	0	0	0	Head no education	FALSE	1531	666.29	Luvisol	FALSE	TRUE	0	24	299.774651889	(0.667,0.854]	0.742990654205608	0	0	TRUE	FALSE	214	FALSE	0	1	1	0
5252	FALSE	1	Flat	Benishangul Gumuz	Other	6030304202	5	(0.667,0.854]	Lightly Drought	-0.948847367273459	Light/moderate drought	-2.12760574593861	2	1	5	(0.667,1]	0	0	0	0	1	Mixed type	0	0	1	0	0	Head education 4–6 years	TRUE	1527	504.51	Mixed type	FALSE	TRUE	0	24	299.774651889	(0.667,0.854]	0.742990654205608	0	0	TRUE	FALSE	214	TRUE	1	1	1	0
5262	FALSE	1	Flat	Benishangul Gumuz	Other	6030304202	0	(0.667,0.854]	Lightly Drought	-0.937452864775255	Light/moderate drought	-2.1221665021533	2	1	5	(0.667,1]	0	0	1	0	0	Luvisol	1	0	0	0	0	Head no education	FALSE	1525	703.27	Luvisol	FALSE	TRUE	0	24	299.774651889	(0.667,0.854]	0.742990654205608	0	57	TRUE	FALSE	214	TRUE	0	1	1	0
5270	FALSE	1	Flat	Benishangul Gumuz	Other	6030304202	0	(0.667,0.854]	Lightly Drought	-0.933260556650499	Light/moderate drought	-2.11599362458067	2	1	5	(0.667,1]	0	0	0	0	1	Mixed type	1	0	0	0	0	Head no education	TRUE	1523	1233.2	Mixed type	FALSE	TRUE	0	24	299.774651889	(0.667,0.854]	0.742990654205608	65	81	FALSE	FALSE	214	TRUE	0	1	0	0
5281	FALSE	1	Flat	Benishangul Gumuz	Other	6030304202	0	(0.481,0.667]	Lightly Drought	-0.862960813744355	Light/moderate drought	-2.10452903015564	2	1	5	(0.667,1]	0	0	0	0	1	Mixed type	1	0	0	0	0	Head no education	FALSE	1514	646.82	Mixed type	FALSE	TRUE	0	24	331.700096586	(0.481,0.667]	0.644859813084112	0	0	TRUE	FALSE	214	TRUE	0	1	1	0
5296	FALSE	1	Flat	Benishangul Gumuz	Other	6030503003	2	(0.481,0.667]	Lightly Drought	-0.737771714206525	Light/moderate drought	-1.71717019523134	2	0	4	(0.333,0.667]	0	0	0	1	0	Vertisol.	0	1	0	0	0	Head education 1–3 years	TRUE	1407	1531.7	Vertisol.	FALSE	FALSE	0	23.25	331.700096586	(0.481,0.667]	0.644859813084112	0	0	TRUE	FALSE	214	FALSE	0	0	1	0
5300	FALSE	1	Flat	Benishangul Gumuz	Other	6030503003	0	(0.481,0.667]	Lightly Drought	-0.725062292419929	Light/moderate drought	-1.70482902966162	1	0	3	(0.333,0.667]	0	0	0	0	1	Mixed type	1	0	0	0	0	Head no education	FALSE	1407	4564.58	Mixed type	FALSE	FALSE	0	23.25	331.700096586	(0.481,0.667]	0.644859813084112	0	0	TRUE	FALSE	214	FALSE	0	0	0	0
5303	FALSE	1	Flat	Benishangul Gumuz	Other	6030503003	0	(0.481,0.667]	Lightly Drought	-0.725062292419929	Light/moderate drought	-1.70482902966162	1	0	3	(0.333,0.667]	0	0	0	0	1	Mixed type	1	0	0	0	0	Head no education	FALSE	1407	4361.15	Mixed type	FALSE	FALSE	0	23.25	331.700096586	(0.481,0.667]	0.644859813084112	0	0	TRUE	FALSE	214	FALSE	0	0	0	0
5305	FALSE	1	Flat	Benishangul Gumuz	Other	6030503003	0	(0.481,0.667]	Lightly Drought	-0.732053352596816	Light/moderate drought	-1.70738088451381	1	0	3	(0.333,0.667]	0	0	0	0	1	Mixed type	1	0	0	0	0	Head no education	FALSE	1432	2914.45	Mixed type	FALSE	FALSE	0	23.25	331.700096586	(0.481,0.667]	0.644859813084112	0	0	TRUE	FALSE	214	FALSE	0	1	0	3
5308	FALSE	1	Flat	Benishangul Gumuz	Other	6030503003	0	(0.481,0.667]	Lightly Drought	-0.732053352596816	Light/moderate drought	-1.70738088451381	1	0	3	(0.333,0.667]	0	0	0	0	1	Mixed type	1	0	0	0	0	Head no education	FALSE	1432	5813.4	Mixed type	FALSE	FALSE	0	23.25	331.700096586	(0.481,0.667]	0.644859813084112	0	0	TRUE	FALSE	214	FALSE	0	1	0	3
5313	FALSE	1	Flat	Benishangul Gumuz	Other	6030503003	0	(0.481,0.667]	Lightly Drought	-0.737771714206525	Light/moderate drought	-1.71717019523134	2	0	4	(0.333,0.667]	0	0	0	0	1	Mixed type	1	0	0	0	0	Head no education	FALSE	1441	690.3	Mixed type	FALSE	FALSE	0	23.25	331.700096586	(0.481,0.667]	0.644859813084112	0	0	TRUE	FALSE	214	TRUE	0	1	1	2
5320	FALSE	1	Flat	Benishangul Gumuz	Other	6040500203	0	(0.481,0.667]	Lightly Drought	-0.120687049690716	Light/moderate drought	-1.34912525501296	0	0	1	(-0.001,0.333]	0	0	0	0	1	Mixed type	1	0	0	0	0	Head no education	FALSE	1406	1824.5	Mixed type	FALSE	TRUE	0	21.75	579.923576037	(0.481,0.667]	0.579439252336449	0	0	TRUE	FALSE	214	FALSE	0	0	0	0
5321	FALSE	1	Flat	Benishangul Gumuz	Other	6040500203	0	(0.481,0.667]	Lightly Drought	-0.120687049690716	Light/moderate drought	-1.34912525501296	0	0	1	(-0.001,0.333]	0	0	0	0	1	Mixed type	1	0	0	0	0	Head no education	FALSE	1406	3244.6	Mixed type	FALSE	TRUE	0	21.75	579.923576037	(0.481,0.667]	0.579439252336449	0	0	TRUE	FALSE	214	FALSE	0	0	0	0
5339	FALSE	1	Flat	Benishangul Gumuz	Other	6060800402	2	(0.667,0.854]	Lightly Drought	-0.793854370962394	Light/moderate drought	-1.7190645110705	2	0	4	(0.333,0.667]	0	0	0	1	0	Vertisol.	0	1	0	0	0	Head education 1–3 years	TRUE	1445	783.32	Vertisol.	FALSE	FALSE	0	23.25	300.198343565	(0.667,0.854]	0.733644859813084	0	0	TRUE	FALSE	214	FALSE	0	0	0	0
5341	FALSE	0	Moderate	Benishangul Gumuz	Other	6060800402	2	(0.667,0.854]	Lightly Drought	-0.793854370962394	Light/moderate drought	-1.7190645110705	2	0	4	(0.333,0.667]	0	0	0	1	0	Vertisol.	0	1	0	0	0	Head education 1–3 years	TRUE	1445	377.55	Vertisol.	FALSE	FALSE	0	23.25	300.198343565	(0.667,0.854]	0.733644859813084	0	0	FALSE	FALSE	214	FALSE	0	0	0	0
5361	FALSE	0	Moderate	Benishangul Gumuz	Other	6060801401	3	(0.481,0.667]	Lightly Drought	-0.752428194644365	Light/moderate drought	-1.8896813200455	3	0	3	(0.333,0.667]	0	1	0	0	0	Leptosol	0	1	0	0	0	Head education 1–3 years	TRUE	1231	1091.5	Leptosol	FALSE	TRUE	0	24.875	433.792186722	(0.481,0.667]	0.574766355140187	0	0	TRUE	FALSE	214	FALSE	1	1	1	0
5511	FALSE	0	Steep	SNNP	SNNP	7011100401	5	(0.295,0.481]	Lightly Wet	0.651152944968623	Light/moderate wet	-0.705708483369107	0	0	0	(-0.001,0.333]	0	0	0	1	0	Vertisol.	0	0	1	0	0	Head education 4–6 years	FALSE	1854	1190.1	Vertisol.	FALSE	FALSE	1	19.375	964.801499198	(0.295,0.481]	0.411214953271028	101	105	FALSE	TRUE	214	FALSE	0	1	1	0
5512	FALSE	0	Moderate	SNNP	SNNP	7011100401	0	(0.295,0.481]	Lightly Wet	0.70918393224534	Light/moderate wet	-0.27833908965096	0	0	0	(-0.001,0.333]	0	0	1	0	0	Luvisol	1	0	0	0	0	Head no education	FALSE	1871	1208.3	Luvisol	FALSE	FALSE	0	19.375	978.767138603	(0.295,0.481]	0.425233644859813	99	103	TRUE	FALSE	214	FALSE	0	1	1	0
5654	FALSE	1	Flat	SNNP	SNNP	7030200501	9	(0.295,0.481]	Lightly Wet	0.723436660241451	Light/moderate wet	-0.816526201889628	0	0	0	(-0.001,0.333]	0	0	0	1	0	Vertisol.	0	0	0	1	0	Head education 7–9 years	FALSE	1963	619.2	Vertisol.	FALSE	FALSE	0	20.875	1168.263537132	(0.295,0.481]	0.383177570093458	0	32	FALSE	FALSE	214	FALSE	0	0	0	0
5658	FALSE	1	Flat	SNNP	SNNP	7030200501	0	(0.295,0.481]	Lightly Wet	0.716606870024832	Light/moderate wet	-0.82861970198408	0	0	0	(-0.001,0.333]	0	0	0	1	0	Vertisol.	1	0	0	0	0	Head no education	FALSE	1968	402.98	Vertisol.	FALSE	FALSE	0	20.875	1168.263537132	(0.295,0.481]	0.383177570093458	25	50	FALSE	TRUE	214	FALSE	0	1	0	1
5667	FALSE	1	Flat	SNNP	SNNP	7030200501	5	(0.295,0.481]	Lightly Wet	0.62613306582658	Light/moderate wet	-0.972270629197711	0	0	0	(-0.001,0.333]	0	0	0	1	0	Vertisol.	0	0	1	0	0	Head education 4–6 years	TRUE	1983	1008.12	Vertisol.	FALSE	FALSE	0	20.875	1086.2857361	(0.295,0.481]	0.397196261682243	50	79	FALSE	FALSE	214	TRUE	0	1	1	2
5672	TRUE	0	Moderate	SNNP	SNNP	7030200501	0	(0.295,0.481]	Lightly Wet	0.727431984331671	Light/moderate wet	-0.930636220320062	0	0	0	(-0.001,0.333]	0	0	0	1	0	Vertisol.	1	0	0	0	0	Head no education	TRUE	1981	1214.31	Vertisol.	FALSE	FALSE	0	20.875	1210.839211533	(0.295,0.481]	0.411214953271028	25	49	FALSE	FALSE	214	FALSE	0	1	1	1
5673	FALSE	1	Flat	SNNP	SNNP	7030200501	0	(0.295,0.481]	Lightly Wet	0.727431984331671	Light/moderate wet	-0.930636220320062	0	0	0	(-0.001,0.333]	0	0	0	0	1	Mixed type	1	0	0	0	0	Head no education	FALSE	1981	726.42	Mixed type	FALSE	FALSE	0	20.875	1210.839211533	(0.295,0.481]	0.411214953271028	28	69	FALSE	TRUE	214	TRUE	0	1	1	1
5676	FALSE	1	Flat	SNNP	SNNP	7030200501	6	(0.295,0.481]	Lightly Wet	0.73090215393281	Light/moderate wet	-0.941461043204378	0	0	0	(-0.001,0.333]	0	0	0	1	0	Vertisol.	0	0	1	0	0	Head education 4–6 years	FALSE	2005	1282.35	Vertisol.	FALSE	FALSE	0	20.875	1210.839211533	(0.295,0.481]	0.411214953271028	0	195	FALSE	TRUE	214	FALSE	0	1	1	0
5680	FALSE	1	Flat	SNNP	SNNP	7030200501	7	(0.295,0.481]	Lightly Wet	0.732220279535141	Light/moderate wet	-0.935231547281636	0	0	0	(-0.001,0.333]	0	0	0	1	0	Vertisol.	0	0	0	1	0	Head education 7–9 years	FALSE	2009	1446.69	Vertisol.	FALSE	FALSE	0	20.875	1210.839211533	(0.295,0.481]	0.411214953271028	62	97	FALSE	TRUE	214	FALSE	0	1	1	1
5681	FALSE	1	Flat	SNNP	SNNP	7030200501	7	(0.295,0.481]	Lightly Wet	0.732220279535141	Light/moderate wet	-0.935231547281636	0	0	0	(-0.001,0.333]	0	0	0	1	0	Vertisol.	0	0	0	1	0	Head education 7–9 years	FALSE	2009	620.73	Vertisol.	FALSE	FALSE	0	20.875	1210.839211533	(0.295,0.481]	0.411214953271028	0	0	FALSE	FALSE	214	FALSE	0	1	1	1
5684	FALSE	1	Flat	SNNP	SNNP	7030200501	0	(0.295,0.481]	Lightly Wet	0.620744524789662	Light/moderate wet	-0.968465524824199	0	0	0	(-0.001,0.333]	0	0	0	1	0	Vertisol.	1	0	0	0	0	Head no education	TRUE	1951	734.42	Vertisol.	FALSE	FALSE	0	20.875	1086.2857361	(0.295,0.481]	0.397196261682243	0	68	FALSE	FALSE	214	TRUE	0	1	1	1
5687	FALSE	1	Flat	SNNP	SNNP	7030200501	0	(0.295,0.481]	Lightly Wet	0.620744524789662	Light/moderate wet	-0.968465524824199	0	0	0	(-0.001,0.333]	0	0	0	1	0	Vertisol.	1	0	0	0	0	Head no education	TRUE	1951	666.5	Vertisol.	FALSE	FALSE	0	20.875	1086.2857361	(0.295,0.481]	0.397196261682243	0	0	FALSE	FALSE	214	TRUE	0	1	1	1
5696	FALSE	1	Flat	SNNP	SNNP	7030200501	0	(0.295,0.481]	Lightly Wet	0.624648896109486	Light/moderate wet	-0.977290359799986	0	0	0	(-0.001,0.333]	0	0	0	1	0	Vertisol.	1	0	0	0	0	Head no education	FALSE	2007	564.96	Vertisol.	FALSE	FALSE	0	20.875	1086.2857361	(0.295,0.481]	0.397196261682243	0	0	FALSE	FALSE	214	FALSE	0	1	1	1
5944	FALSE	0	Moderate	SNNP	SNNP	7090701501	6	(0.667,0.854]	Moderately Drought	-1.22503002681183	Light/moderate drought	-2.05206256433248	5	1	7	(0.667,1]	0	0	0	1	0	Vertisol.	0	0	1	0	0	Head education 4–6 years	FALSE	1441	1721.6	Vertisol.	FALSE	TRUE	0	26.625	372.805671211	(0.667,0.854]	0.668224299065421	0	0	TRUE	FALSE	214	FALSE	0	1	1	3
5948	FALSE	0	Moderate	SNNP	SNNP	7090701501	0	(0.667,0.854]	Severely Drought	-1.83591558024837	Severe drought	-2.13009313291733	8	3	8	(0.667,1]	0	0	0	1	0	Vertisol.	1	0	0	0	0	Head no education	TRUE	1436	1227.5	Vertisol.	FALSE	FALSE	0	26.625	372.805671211	(0.667,0.854]	0.668224299065421	0	0	TRUE	FALSE	214	FALSE	0	1	1	1
5952	FALSE	0	Steep	SNNP	SNNP	7090701501	0	(0.667,0.854]	Moderately Drought	-1.21995140601123	Light/moderate drought	-2.03943665751683	5	1	7	(0.667,1]	0	0	0	1	0	Vertisol.	1	0	0	0	0	Head no education	FALSE	1623	1361.7	Vertisol.	FALSE	FALSE	1	26.625	372.805671211	(0.667,0.854]	0.668224299065421	0	0	TRUE	FALSE	214	FALSE	0	1	0	1
5954	FALSE	0	Moderate	SNNP	SNNP	7090701501	7	(0.667,0.854]	Moderately Drought	-1.21130009067256	Light/moderate drought	-2.05297998815865	5	1	7	(0.667,1]	0	0	0	1	0	Vertisol.	0	0	0	1	0	Head education 7–9 years	TRUE	1576	2131.2	Vertisol.	FALSE	TRUE	0	26.625	372.805671211	(0.667,0.854]	0.668224299065421	0	0	TRUE	FALSE	214	FALSE	0	1	1	0
5958	FALSE	1	Flat	SNNP	SNNP	7090701501	0	(0.667,0.854]	Moderately Drought	-1.22164970605075	Light/moderate drought	-2.04626645487187	5	1	7	(0.667,1]	0	0	0	1	0	Vertisol.	1	0	0	0	0	Head no education	TRUE	1624	1921.3	Vertisol.	FALSE	FALSE	0	26.625	379.115280826	(0.667,0.854]	0.700934579439252	0	0	TRUE	FALSE	214	FALSE	0	1	1	0
6187	FALSE	0	Moderate	SNNP	SNNP	7120100102	0	(0.481,0.667]	Lightly Wet	0.256081065705211	Light/moderate wet	-0.655688980346732	0	0	0	(-0.001,0.333]	0	0	1	0	0	Luvisol	1	0	0	0	0	Head no education	FALSE	1968	1311.4	Luvisol	FALSE	TRUE	0	18.25	508.906272784	(0.481,0.667]	0.565420560747664	92	0	FALSE	TRUE	214	FALSE	0	1	1	1
6232	FALSE	0	Moderate	SNNP	SNNP	7120101602	3	(0.295,0.481]	Lightly Wet	0.93417047264232	Light/moderate wet	-0.43471726045619	0	0	0	(-0.001,0.333]	0	1	0	0	0	Leptosol	0	1	0	0	0	Head education 1–3 years	TRUE	2520	4231.14	Leptosol	FALSE	TRUE	0	18.375	1187.97315343	(0.295,0.481]	0.383177570093458	0	0	TRUE	FALSE	214	FALSE	1	1	1	1
6288	FALSE	1	Flat	SNNP	SNNP	7120102802	0	(0.295,0.481]	Lightly Wet	0.246961487007956	Light/moderate wet	-0.654795461434147	0	0	0	(-0.001,0.333]	0	0	0	1	0	Vertisol.	1	0	0	0	0	Head no education	TRUE	2368	137.71	Vertisol.	FALSE	TRUE	0	18.25	528.25158857	(0.295,0.481]	0.467289719626168	0	0	TRUE	FALSE	214	FALSE	1	0	0	1
6675	FALSE	0	Moderate	SNNP	SNNP	7200800805	0	(0.481,0.667]	Lightly Wet	0.111564154960607	Light/moderate wet	-0.35073549663261	0	0	0	(-0.001,0.333]	0	0	0	1	0	Vertisol.	1	0	0	0	0	Head no education	FALSE	2010	1324.1	Vertisol.	FALSE	FALSE	0	18	455.388623134	(0.481,0.667]	0.579439252336449	76	113	FALSE	TRUE	214	TRUE	1	1	1	1
6689	FALSE	0	Moderate	SNNP	SNNP	7200800805	7	(0.481,0.667]	Lightly Wet	0.112221969805908	Light/moderate wet	-0.341079121496906	0	0	0	(-0.001,0.333]	0	0	0	1	0	Vertisol.	0	0	0	1	0	Head education 7–9 years	FALSE	2012	3519.9	Vertisol.	FALSE	FALSE	0	18	455.388623134	(0.481,0.667]	0.579439252336449	14	14	TRUE	TRUE	214	TRUE	0	1	1	0
6690	FALSE	0	Moderate	SNNP	SNNP	7200800805	7	(0.481,0.667]	Lightly Wet	0.112221969805908	Light/moderate wet	-0.341079121496906	0	0	0	(-0.001,0.333]	0	0	0	1	0	Vertisol.	0	0	0	1	0	Head education 7–9 years	FALSE	2012	1652.7	Vertisol.	FALSE	FALSE	0	18	455.388623134	(0.481,0.667]	0.579439252336449	18	12	FALSE	FALSE	214	FALSE	0	1	1	0
6704	FALSE	0	Moderate	SNNP	SNNP	7200800805	0	(0.295,0.481]	Lightly Wet	0.470206438333843	Light/moderate wet	-0.513426919320263	0	0	0	(-0.001,0.333]	0	0	0	1	0	Vertisol.	1	0	0	0	0	Head no education	TRUE	1982	671.86	Vertisol.	FALSE	FALSE	0	18	637.689924793	(0.295,0.481]	0.434579439252336	149	74	FALSE	TRUE	214	TRUE	1	1	1	2
6706	FALSE	1	Flat	SNNP	SNNP	7200800805	0	(0.295,0.481]	Lightly Wet	0.470206438333843	Light/moderate wet	-0.513426919320263	0	0	0	(-0.001,0.333]	0	0	0	1	0	Vertisol.	1	0	0	0	0	Head no education	TRUE	1982	505.29	Vertisol.	FALSE	FALSE	0	18	637.689924793	(0.295,0.481]	0.434579439252336	99	99	FALSE	FALSE	214	FALSE	1	1	1	2
6711	TRUE	1	Flat	SNNP	SNNP	7200800805	0	(0.295,0.481]	Lightly Wet	0.463372944398139	Light/moderate wet	-0.519906153027332	0	0	0	(-0.001,0.333]	0	0	0	1	0	Vertisol.	1	0	0	0	0	Head no education	TRUE	2071	2684.81	Vertisol.	FALSE	FALSE	0	18	637.689924793	(0.295,0.481]	0.434579439252336	93	19	FALSE	TRUE	214	FALSE	0	1	1	2
6717	FALSE	1	Flat	SNNP	SNNP	7200800805	0	(0.667,0.854]	Lightly Drought	-0.033996735137194	Light/moderate drought	-0.561086726445091	0	0	0	(-0.001,0.333]	0	0	0	1	0	Vertisol.	1	0	0	0	0	Head no education	TRUE	1991	1476.1	Vertisol.	FALSE	FALSE	0	18	322.476421507	(0.667,0.854]	0.686915887850467	169	135	FALSE	TRUE	214	FALSE	0	1	1	1
6720	FALSE	0	Moderate	SNNP	SNNP	7200800805	5	(0.295,0.481]	Lightly Wet	0.472271038697489	Light/moderate wet	-0.517663468487825	0	0	0	(-0.001,0.333]	0	0	0	1	0	Vertisol.	0	0	1	0	0	Head education 4–6 years	TRUE	2042	190.8	Vertisol.	FALSE	FALSE	0	18	637.689924793	(0.295,0.481]	0.434579439252336	262	262	FALSE	FALSE	214	TRUE	0	1	1	1
6722	FALSE	0	Moderate	SNNP	SNNP	7200800805	5	(0.295,0.481]	Lightly Wet	0.472271038697489	Light/moderate wet	-0.517663468487825	0	0	0	(-0.001,0.333]	0	1	0	0	0	Leptosol	0	0	1	0	0	Head education 4–6 years	FALSE	2042	908.25	Leptosol	FALSE	FALSE	0	18	637.689924793	(0.295,0.481]	0.434579439252336	110	110	FALSE	TRUE	214	FALSE	0	1	1	1
6738	FALSE	1	Flat	SNNP	SNNP	7210103003	0	(0.481,0.667]	Lightly Wet	0.167377062397155	Light/moderate wet	-0.150248694950095	0	0	0	(-0.001,0.333]	0	0	1	0	0	Luvisol	1	0	0	0	0	Head no education	TRUE	1880	1554.5	Luvisol	FALSE	FALSE	0	19	444.747876687	(0.481,0.667]	0.61214953271028	45	90	FALSE	TRUE	214	FALSE	1	1	0	2
6750	FALSE	1	Flat	SNNP	SNNP	7210106202	0	(0.481,0.667]	Lightly Wet	0.126769553003924	Light/moderate wet	-0.222813590680327	0	0	0	(-0.001,0.333]	0	1	0	0	0	Leptosol	1	0	0	0	0	Head no education	TRUE	1794	3613.1	Leptosol	FALSE	FALSE	0	19	413.941071131	(0.481,0.667]	0.649532710280374	19	19	FALSE	TRUE	214	FALSE	0	1	0	2
6753	FALSE	1	Flat	SNNP	SNNP	7210106202	0	(0.481,0.667]	Lightly Wet	0.124624088815135	Light/moderate wet	-0.21250328963964	0	0	0	(-0.001,0.333]	0	1	0	0	0	Leptosol	1	0	0	0	0	Head no education	TRUE	1795	1169.8	Leptosol	FALSE	FALSE	0	19	413.941071131	(0.481,0.667]	0.649532710280374	137	103	FALSE	FALSE	214	FALSE	0	1	0	2
6754	FALSE	1	Flat	SNNP	SNNP	7210106202	0	(0.481,0.667]	Lightly Wet	0.124624088815135	Light/moderate wet	-0.21250328963964	0	0	0	(-0.001,0.333]	0	1	0	0	0	Leptosol	1	0	0	0	0	Head no education	TRUE	1795	459.45	Leptosol	FALSE	FALSE	0	19	413.941071131	(0.481,0.667]	0.649532710280374	87	174	FALSE	FALSE	214	FALSE	0	1	0	2
6820	FALSE	0	Moderate	Harari	Other	13010100704	0	(0.295,0.481]	Severely Drought	-1.96663332519121	Severe drought	-3.03594146895919	6	2	8	(0.667,1]	0	1	0	0	0	Leptosol	1	0	0	0	0	Head no education	FALSE	1463	194.6	Leptosol	TRUE	FALSE	0	26.125	1027.167186343	(0.295,0.481]	0.397196261682243	0	0	TRUE	FALSE	214	TRUE	1	0	1	0
6858	FALSE	0	Moderate	Harari	Other	13010101603	0	(0.667,0.854]	Severely Drought	-1.95898366494369	Severe drought	-3.02428049815203	6	2	8	(0.667,1]	0	1	0	0	0	Leptosol	1	0	0	0	0	Head no education	TRUE	1523	3485.45	Leptosol	FALSE	FALSE	0	26.125	220.994509029	(0.667,0.854]	0.817757009345794	0	0	TRUE	FALSE	214	TRUE	0	1	1	0
6860	FALSE	1	Flat	Harari	Other	13010101603	6	(0.667,0.854]	Severely Drought	-1.96663332519121	Severe drought	-3.03594146895919	6	2	8	(0.667,1]	0	1	0	0	0	Leptosol	0	0	1	0	0	Head education 4–6 years	FALSE	1452	2758.05	Leptosol	FALSE	FALSE	0	26.125	220.994509029	(0.667,0.854]	0.817757009345794	0	0	TRUE	FALSE	214	FALSE	0	1	1	2
6862	TRUE	1	Flat	Harari	Other	13010101603	0	(0.667,0.854]	Severely Drought	-1.95788408812977	Severe drought	-2.98521692379675	6	2	8	(0.667,1]	0	1	0	0	0	Leptosol	1	0	0	0	0	Head no education	FALSE	1594	23612.45	Leptosol	FALSE	FALSE	0	26.125	220.994509029	(0.667,0.854]	0.817757009345794	0	0	TRUE	FALSE	214	FALSE	1	1	1	0
6960	TRUE	0	Moderate	Dire Dawa	Other	15010201401	0	(0.481,0.667]	Extremely Drought	-2.67203759416857	Severe drought	-3.82675844089853	7	7	7	(0.667,1]	0	1	0	0	0	Leptosol	1	0	0	0	0	Head no education	TRUE	1554	748.7	Leptosol	FALSE	FALSE	0	30.5	446.002622081	(0.481,0.667]	0.490654205607477	0	0	TRUE	FALSE	214	FALSE	0	0	1	0
298	TRUE	1	Flat	Tigray	Tigray	1020301001	0	(0.481,0.667]	Lightly Wet	0.244368879792874	Light/moderate wet	-0.749490009907982	0	0	0	(-0.001,0.333]	0	1	0	0	0	Leptosol	1	0	0	0	0	Head no education	FALSE	2390	1869.06	Leptosol	FALSE	FALSE	0	17.1111111111111	610.415986932	(0.481,0.667]	0.516393442622951	0	0	FALSE	FALSE	244	FALSE	0	1	0	0
432	FALSE	1	Flat	Tigray	Tigray	1020800603	0	(0.295,0.481]	Lightly Wet	0.112092501433265	Light/moderate wet	-1.71673989984922	2	0	2	(-0.001,0.333]	0	0	1	0	0	Luvisol	1	0	0	0	0	Head no education	FALSE	2032	883.2	Luvisol	FALSE	FALSE	0	22.6666666666667	1099.092472302	(0.295,0.481]	0.434426229508197	0	0	TRUE	FALSE	244	FALSE	0	0	0	1
906	TRUE	1	Flat	Tigray	Tigray	1040400103	6	(0.481,0.667]	Lightly Drought	-0.350272016775492	Light/moderate drought	-1.42537810298291	0	0	2	(-0.001,0.333]	0	0	0	1	0	Vertisol.	0	0	1	0	0	Head education 4–6 years	TRUE	2125	854.29	Vertisol.	FALSE	FALSE	0	20	429.296706745	(0.481,0.667]	0.516393442622951	94	59	FALSE	FALSE	244	TRUE	0	1	1	0
909	TRUE	1	Flat	Tigray	Tigray	1040400103	0	(0.481,0.667]	Moderately Drought	-1.10071732330261	Light/moderate drought	-1.52653727823729	2	0	6	(0.667,1]	0	0	0	1	0	Vertisol.	1	0	0	0	0	Head no education	FALSE	2170	3209.2	Vertisol.	FALSE	FALSE	0	20	457.30337499	(0.481,0.667]	0.508196721311475	0	0	TRUE	FALSE	244	TRUE	0	0	0	0
913	TRUE	1	Flat	Tigray	Tigray	1040400103	0	(0.481,0.667]	Lightly Drought	-0.353679782026586	Light/moderate drought	-1.42224978450961	0	0	2	(-0.001,0.333]	0	0	0	1	0	Vertisol.	1	0	0	0	0	Head no education	FALSE	2210	3759.6	Vertisol.	FALSE	FALSE	0	20	429.296706745	(0.481,0.667]	0.516393442622951	53	29	FALSE	FALSE	244	FALSE	1	1	1	1
917	TRUE	1	Flat	Tigray	Tigray	1040400103	2	(0.481,0.667]	Lightly Drought	-0.317318847929916	Light/moderate drought	-1.44896114679837	0	0	2	(-0.001,0.333]	0	1	0	0	0	Leptosol	0	1	0	0	0	Head education 1–3 years	FALSE	2231	1280.16	Leptosol	FALSE	FALSE	0	20	457.30337499	(0.481,0.667]	0.508196721311475	78	55	FALSE	FALSE	244	FALSE	1	1	1	2
920	TRUE	1	Flat	Tigray	Tigray	1040400103	2	(0.481,0.667]	Lightly Drought	-0.317318847929916	Light/moderate drought	-1.44896114679837	0	0	2	(-0.001,0.333]	0	0	1	0	0	Luvisol	0	1	0	0	0	Head education 1–3 years	FALSE	2231	1537.2	Luvisol	FALSE	FALSE	0	20	457.30337499	(0.481,0.667]	0.508196721311475	78	65	FALSE	FALSE	244	FALSE	1	1	1	2
922	TRUE	0	Moderate	Tigray	Tigray	1040400103	0	(0.481,0.667]	Moderately Drought	-1.10071732330261	Light/moderate drought	-1.52653727823729	2	0	6	(0.667,1]	0	0	0	1	0	Vertisol.	1	0	0	0	0	Head no education	TRUE	2297	2149.5	Vertisol.	FALSE	FALSE	0	20	457.30337499	(0.481,0.667]	0.508196721311475	70	47	TRUE	FALSE	244	FALSE	1	1	0	0
1208	FALSE	0	Moderate	Amhara	Amhara	3010400901	0	(0.481,0.667]	Lightly Drought	-0.737095597631393	Light/moderate drought	-2.07362784583647	2	1	3	(0.333,0.667]	0	0	1	0	0	Luvisol	1	0	0	0	0	Head no education	TRUE	1595	10887	Luvisol	FALSE	TRUE	0	21	281.764311562	(0.481,0.667]	0.594262295081967	0	0	TRUE	FALSE	244	TRUE	0	0	1	1
1226	TRUE	0	Steep	Amhara	Amhara	3010800701	0	(0.481,0.667]	Lightly Drought	-0.148371738669394	Light/moderate drought	-1.90092677895226	2	0	2	(-0.001,0.333]	0	0	1	0	0	Luvisol	1	0	0	0	0	Head no education	FALSE	1426	3571.7	Luvisol	FALSE	FALSE	1	19.5555555555556	655.509593981	(0.481,0.667]	0.483606557377049	0	0	TRUE	FALSE	244	FALSE	1	1	1	1
1227	FALSE	1	Flat	Amhara	Amhara	3010800701	4	(0.481,0.667]	Lightly Drought	-0.512602735687216	Light/moderate drought	-1.91604123011664	2	0	2	(-0.001,0.333]	0	0	0	1	0	Vertisol.	0	0	1	0	0	Head education 4–6 years	FALSE	1505	242.4	Vertisol.	FALSE	FALSE	0	19.5555555555556	385.863991943	(0.481,0.667]	0.536885245901639	0	0	TRUE	FALSE	244	FALSE	1	1	1	0
1230	TRUE	0	Steep	Amhara	Amhara	3010800701	4	(0.481,0.667]	Lightly Drought	-0.512602735687216	Light/moderate drought	-1.91604123011664	2	0	2	(-0.001,0.333]	0	0	0	0	1	Mixed type	0	0	1	0	0	Head education 4–6 years	FALSE	1505	240.45	Mixed type	FALSE	FALSE	1	19.5555555555556	385.863991943	(0.481,0.667]	0.536885245901639	0	0	TRUE	FALSE	244	FALSE	1	1	1	0
1233	TRUE	1	Flat	Amhara	Amhara	3010800701	0	(0.481,0.667]	Lightly Drought	-0.156756033737449	Light/moderate drought	-1.9008937707146	2	0	2	(-0.001,0.333]	0	0	1	0	0	Luvisol	1	0	0	0	0	Head no education	FALSE	1728	2934	Luvisol	FALSE	FALSE	0	19.5555555555556	594.277702683	(0.481,0.667]	0.5	0	0	TRUE	FALSE	244	FALSE	1	1	1	2
1486	TRUE	1	Flat	Amhara	Amhara	3020501907	0	(0.295,0.481]	Lightly Wet	0.596059745021744	Light/moderate wet	-0.750885910004721	0	0	0	(-0.001,0.333]	0	0	0	1	0	Vertisol.	1	0	0	0	0	Head no education	FALSE	3026	767.61	Vertisol.	FALSE	FALSE	0	14.2222222222222	730.450580892	(0.295,0.481]	0.467213114754098	0	0	FALSE	FALSE	244	FALSE	0	1	1	2
1489	TRUE	1	Flat	Amhara	Amhara	3020501907	0	(0.295,0.481]	Lightly Wet	0.599551331118466	Light/moderate wet	-0.753114574829975	0	0	0	(-0.001,0.333]	0	0	0	0	1	Mixed type	1	0	0	0	0	Head no education	FALSE	3109	364.95	Mixed type	FALSE	FALSE	0	14.2222222222222	730.450580892	(0.295,0.481]	0.467213114754098	0	0	TRUE	FALSE	244	FALSE	0	1	1	0
1683	FALSE	1	Flat	Amhara	Amhara	3030400906	0	(0.295,0.481]	Lightly Wet	0.225546055043327	Light/moderate wet	-0.705836132617643	0	0	0	(-0.001,0.333]	0	0	0	0	0	OTHER SOIL TYPE (SPECIFY)	1	0	0	0	0	Head no education	FALSE	3277	1609.3	OTHER SOIL TYPE (SPECIFY)	FALSE	FALSE	0	15.1111111111111	436.892472737	(0.295,0.481]	0.475409836065574	0	0	TRUE	FALSE	244	FALSE	0	1	1	2
1687	FALSE	1	Flat	Amhara	Amhara	3030400906	0	(0.295,0.481]	Lightly Wet	0.225546055043327	Light/moderate wet	-0.705836132617643	0	0	0	(-0.001,0.333]	0	0	0	0	0	OTHER SOIL TYPE (SPECIFY)	1	0	0	0	0	Head no education	FALSE	3277	1252.2	OTHER SOIL TYPE (SPECIFY)	FALSE	FALSE	0	15.1111111111111	436.892472737	(0.295,0.481]	0.475409836065574	0	0	FALSE	FALSE	244	FALSE	0	1	1	2
1688	TRUE	1	Flat	Amhara	Amhara	3030400906	0	(0.295,0.481]	Lightly Wet	0.225546055043327	Light/moderate wet	-0.705836132617643	0	0	0	(-0.001,0.333]	0	0	0	0	0	OTHER SOIL TYPE (SPECIFY)	1	0	0	0	0	Head no education	FALSE	3277	1000.42	OTHER SOIL TYPE (SPECIFY)	FALSE	FALSE	0	15.1111111111111	436.892472737	(0.295,0.481]	0.475409836065574	0	0	FALSE	FALSE	244	FALSE	0	1	1	2
1739	TRUE	1	Flat	Amhara	Amhara	3030701002	0	(0.481,0.667]	Lightly Wet	0.191252034058148	Light/moderate wet	-0.78117394837395	0	0	0	(-0.001,0.333]	0	0	0	1	0	Vertisol.	1	0	0	0	0	Head no education	FALSE	2138	894.3	Vertisol.	FALSE	TRUE	0	15.1111111111111	464.743097896	(0.481,0.667]	0.55327868852459	78	134	FALSE	FALSE	244	FALSE	0	1	1	1
1751	TRUE	1	Flat	Amhara	Amhara	3030701002	0	(0.481,0.667]	Lightly Wet	0.186229835239352	Light/moderate wet	-0.768324861660454	0	0	0	(-0.001,0.333]	0	0	0	1	0	Vertisol.	1	0	0	0	0	Head no education	FALSE	2120	256.62	Vertisol.	FALSE	TRUE	0	15.1111111111111	464.743097896	(0.481,0.667]	0.55327868852459	273	273	FALSE	FALSE	244	FALSE	0	1	1	2
1754	TRUE	1	Flat	Amhara	Amhara	3030701002	3	(0.481,0.667]	Lightly Wet	0.21724197017535	Light/moderate wet	-0.782818614544316	0	0	0	(-0.001,0.333]	0	0	0	1	0	Vertisol.	0	1	0	0	0	Head education 1–3 years	FALSE	2100	397.15	Vertisol.	FALSE	TRUE	0	15.1111111111111	478.871468639	(0.481,0.667]	0.540983606557377	176	201	FALSE	FALSE	244	FALSE	0	1	1	1
1768	TRUE	0	Moderate	Amhara	Amhara	3030701002	0	(0.481,0.667]	Lightly Wet	0.215362237827299	Light/moderate wet	-0.772488128565104	0	0	0	(-0.001,0.333]	0	1	0	0	0	Leptosol	1	0	0	0	0	Head no education	FALSE	2268	2043.49	Leptosol	FALSE	TRUE	0	15.1111111111111	478.871468639	(0.481,0.667]	0.540983606557377	73	73	FALSE	FALSE	244	TRUE	0	1	1	1
1823	TRUE	1	Flat	Amhara	Amhara	3030801617	0	(0.481,0.667]	Lightly Drought	-0.28189757691411	Light/moderate drought	-1.70414021517809	2	0	2	(-0.001,0.333]	0	0	0	1	0	Vertisol.	1	0	0	0	0	Head no education	FALSE	1745	2147.3	Vertisol.	FALSE	FALSE	0	22.1111111111111	676.883984208	(0.481,0.667]	0.508196721311475	0	0	FALSE	FALSE	244	FALSE	0	1	1	1
1938	TRUE	0	Moderate	Amhara	Amhara	3040301401	0	(0.481,0.667]	Lightly Wet	0.317083054672802	Light/moderate wet	-0.512835684923138	0	0	0	(-0.001,0.333]	0	0	1	0	0	Luvisol	1	0	0	0	0	Head no education	FALSE	2213	399.6	Luvisol	FALSE	FALSE	0	14.1111111111111	478.871468639	(0.481,0.667]	0.540983606557377	0	0	TRUE	FALSE	244	FALSE	0	1	1	1
1964	FALSE	0	Moderate	Amhara	Amhara	3040600801	0	(0.295,0.481]	Lightly Drought	-0.949253077707426	Light/moderate drought	-1.47768321892251	0	0	4	(0.333,0.667]	0	0	0	1	0	Vertisol.	1	0	0	0	0	Head no education	FALSE	1996	1070.6	Vertisol.	FALSE	FALSE	0	19.2222222222222	795.343535004	(0.295,0.481]	0.471311475409836	0	0	FALSE	FALSE	244	FALSE	0	0	1	2
1965	FALSE	0	Moderate	Amhara	Amhara	3040600801	0	(0.295,0.481]	Lightly Drought	-0.953139756311659	Light/moderate drought	-1.50969249162349	1	0	4	(0.333,0.667]	0	0	0	1	0	Vertisol.	1	0	0	0	0	Head no education	FALSE	2055	80.35	Vertisol.	FALSE	FALSE	0	19.2222222222222	795.343535004	(0.295,0.481]	0.471311475409836	0	0	FALSE	FALSE	244	TRUE	0	1	1	2
1966	FALSE	0	Moderate	Amhara	Amhara	3040600801	0	(0.295,0.481]	Lightly Drought	-0.953139756311659	Light/moderate drought	-1.50969249162349	1	0	4	(0.333,0.667]	0	0	0	1	0	Vertisol.	1	0	0	0	0	Head no education	FALSE	2055	336.47	Vertisol.	FALSE	FALSE	0	19.2222222222222	795.343535004	(0.295,0.481]	0.471311475409836	0	0	FALSE	FALSE	244	TRUE	0	1	1	2
1969	FALSE	1	Flat	Amhara	Amhara	3040600801	0	(0.295,0.481]	Lightly Wet	0.28575125743566	Light/moderate wet	-0.809093982569684	0	0	0	(-0.001,0.333]	0	0	0	0	1	Mixed type	1	0	0	0	0	Head no education	FALSE	2127	1559.95	Mixed type	FALSE	FALSE	0	19.2222222222222	795.343535004	(0.295,0.481]	0.471311475409836	0	0	FALSE	FALSE	244	TRUE	0	1	1	2
2029	TRUE	0	Moderate	Amhara	Amhara	3041100903	3	(0.667,0.854]	Lightly Drought	-0.46159838725808	Light/moderate drought	-1.21524052894252	0	0	2	(-0.001,0.333]	0	0	0	0	1	Mixed type	0	1	0	0	0	Head education 1–3 years	FALSE	2066	818.66	Mixed type	FALSE	FALSE	0	19.1111111111111	273.085695792	(0.667,0.854]	0.75	0	0	TRUE	FALSE	244	FALSE	1	1	1	2
2033	TRUE	0	Moderate	Amhara	Amhara	3041100903	0	(0.295,0.481]	Lightly Drought	-0.0023843705955388	Light/moderate drought	-1.51901971604801	1	0	2	(-0.001,0.333]	0	0	0	0	1	Mixed type	1	0	0	0	0	Head no education	FALSE	3434	1072.95	Mixed type	FALSE	FALSE	0	19.1111111111111	657.242332879	(0.295,0.481]	0.459016393442623	0	0	FALSE	FALSE	244	FALSE	0	1	1	2
2183	TRUE	0	Steep	Amhara	Amhara	3050400305	0	(0.481,0.667]	Lightly Wet	0.223752558923496	Light/moderate wet	-0.757546943445336	0	0	0	(-0.001,0.333]	0	0	0	1	0	Vertisol.	1	0	0	0	0	Head no education	TRUE	2216	2490.62	Vertisol.	FALSE	FALSE	1	18.5555555555556	610.415986932	(0.481,0.667]	0.516393442622951	0	0	TRUE	FALSE	244	FALSE	0	0	1	2
2187	TRUE	0	Steep	Amhara	Amhara	3050400305	0	(0.481,0.667]	Lightly Wet	0.211097331890684	Light/moderate wet	-0.749490009907982	0	0	0	(-0.001,0.333]	0	0	0	1	0	Vertisol.	1	0	0	0	0	Head no education	TRUE	2389	3116.25	Vertisol.	FALSE	FALSE	1	18.5555555555556	610.415986932	(0.481,0.667]	0.516393442622951	0	0	TRUE	FALSE	244	FALSE	0	0	1	1
2209	FALSE	1	Flat	Amhara	Amhara	3050701204	0	(0.295,0.481]	Lightly Wet	0.834150567115511	Light/moderate wet	-0.381395427722931	0	0	0	(-0.001,0.333]	0	0	1	0	0	Luvisol	1	0	0	0	0	Head no education	TRUE	2019	685.9	Luvisol	FALSE	FALSE	0	16.3333333333333	1046.109072664	(0.295,0.481]	0.434426229508197	0	0	FALSE	FALSE	244	FALSE	0	1	1	2
2216	FALSE	1	Flat	Amhara	Amhara	3050701204	0	(0.295,0.481]	Lightly Wet	0.846085410657777	Light/moderate wet	-0.38030080826455	0	0	0	(-0.001,0.333]	0	0	0	1	0	Vertisol.	1	0	0	0	0	Head no education	TRUE	2028	81.75	Vertisol.	FALSE	FALSE	0	16.3333333333333	1046.109072664	(0.295,0.481]	0.434426229508197	0	0	TRUE	FALSE	244	FALSE	0	1	1	2
2223	TRUE	1	Flat	Amhara	Amhara	3050701204	0	(0.295,0.481]	Lightly Wet	0.846085410657777	Light/moderate wet	-0.38030080826455	0	0	0	(-0.001,0.333]	0	0	0	1	0	Vertisol.	1	0	0	0	0	Head no education	TRUE	2028	1291.4	Vertisol.	FALSE	FALSE	0	16.3333333333333	1046.109072664	(0.295,0.481]	0.434426229508197	0	0	TRUE	FALSE	244	FALSE	0	1	1	2
2241	FALSE	1	Flat	Amhara	Amhara	3050701204	0	(0.295,0.481]	Lightly Wet	0.757012158644185	Light/moderate wet	-0.315590954866347	0	0	0	(-0.001,0.333]	0	1	0	0	0	Leptosol	1	0	0	0	0	Head no education	FALSE	1983	5021.6	Leptosol	FALSE	FALSE	0	16.3333333333333	937.623802992	(0.295,0.481]	0.450819672131148	0	0	TRUE	FALSE	244	FALSE	0	1	0	1
2413	FALSE	1	Flat	Amhara	Amhara	3060202603	0	(0.295,0.481]	Lightly Wet	0.992090463521563	Light/moderate wet	-0.334566073521383	0	0	0	(-0.001,0.333]	0	0	0	0	1	Mixed type	1	0	0	0	0	Head no education	TRUE	2496	3269.2	Mixed type	FALSE	FALSE	0	14.4444444444444	1136.946195236	(0.295,0.481]	0.434426229508197	306	0	FALSE	TRUE	244	TRUE	0	1	1	3
2438	FALSE	1	Flat	Amhara	Amhara	3060202603	0	(0.295,0.481]	Lightly Wet	0.988951550867858	Light/moderate wet	-0.214612874699071	0	0	0	(-0.001,0.333]	0	0	1	0	0	Luvisol	1	0	0	0	0	Head no education	FALSE	2536	3057.1	Luvisol	FALSE	FALSE	0	14.4444444444444	1088.157282695	(0.295,0.481]	0.409836065573771	245	0	FALSE	TRUE	244	FALSE	1	1	1	2
2470	FALSE	0	Moderate	Amhara	Amhara	3060402001	0	(0.295,0.481]	Lightly Wet	0.995838514302889	Light/moderate wet	-0.341271424792713	0	0	0	(-0.001,0.333]	0	0	0	0	0	OTHER SOIL TYPE (SPECIFY)	1	0	0	0	0	Head no education	FALSE	3311	515.42	OTHER SOIL TYPE (SPECIFY)	FALSE	FALSE	0	14.4444444444444	1136.946195236	(0.295,0.481]	0.434426229508197	0	0	FALSE	FALSE	244	TRUE	0	1	1	2
2483	FALSE	0	Moderate	Amhara	Amhara	3060402001	0	(0.295,0.481]	Lightly Wet	0.990413093511037	Light/moderate wet	-0.341959397733732	0	0	0	(-0.001,0.333]	0	0	0	0	1	Mixed type	1	0	0	0	0	Head no education	FALSE	3000	748.13	Mixed type	FALSE	FALSE	0	14.4444444444444	1136.946195236	(0.295,0.481]	0.434426229508197	0	0	FALSE	FALSE	244	FALSE	1	0	1	1
2485	FALSE	0	Moderate	Amhara	Amhara	3060402001	0	(0.295,0.481]	Lightly Wet	0.990413093511037	Light/moderate wet	-0.341959397733732	0	0	0	(-0.001,0.333]	0	0	0	0	1	Mixed type	1	0	0	0	0	Head no education	FALSE	3000	1293.05	Mixed type	FALSE	FALSE	0	14.4444444444444	1136.946195236	(0.295,0.481]	0.434426229508197	0	0	FALSE	FALSE	244	FALSE	1	0	1	1
2490	FALSE	0	Moderate	Amhara	Amhara	3060402001	0	(0.295,0.481]	Lightly Wet	0.995838514302889	Light/moderate wet	-0.341271424792713	0	0	0	(-0.001,0.333]	1	0	0	0	0	Cambisol	1	0	0	0	0	Head no education	FALSE	2984	438.77	Cambisol	FALSE	FALSE	0	14.4444444444444	1136.946195236	(0.295,0.481]	0.434426229508197	68	0	TRUE	FALSE	244	FALSE	1	0	0	1
2600	FALSE	0	Moderate	Amhara	Amhara	3060901807	0	(0.295,0.481]	Lightly Wet	0.820282018212864	Light/moderate wet	-0.398713540339122	0	0	0	(-0.001,0.333]	0	0	0	1	0	Vertisol.	1	0	0	0	0	Head no education	TRUE	2259	2262.2	Vertisol.	FALSE	FALSE	0	16.1111111111111	953.277379176	(0.295,0.481]	0.44672131147541	0	0	FALSE	TRUE	244	TRUE	0	1	1	2
2696	FALSE	0	Steep	Amhara	Amhara	3061601207	0	(0.481,0.667]	Lightly Wet	0.416860930358326	Light/moderate wet	-0.460779956464717	0	0	0	(-0.001,0.333]	0	1	0	0	0	Leptosol	1	0	0	0	0	Head no education	TRUE	2822	1073.5	Leptosol	FALSE	FALSE	1	12.5555555555556	400.69881261	(0.481,0.667]	0.581967213114754	0	0	FALSE	FALSE	244	FALSE	0	1	1	2
2812	FALSE	1	Flat	Amhara	Amhara	3070502405	0	(0.481,0.667]	Lightly Wet	0.297049482951908	Light/moderate wet	-1.04401625050442	0	0	1	(-0.001,0.333]	0	0	1	0	0	Luvisol	1	0	0	0	0	Head no education	FALSE	2288	412.55	Luvisol	FALSE	FALSE	0	16.7777777777778	594.277702683	(0.481,0.667]	0.5	291	242	FALSE	TRUE	244	FALSE	0	1	0	1
2818	FALSE	1	Flat	Amhara	Amhara	3070502405	0	(0.481,0.667]	Lightly Wet	0.299966600140341	Light/moderate wet	-1.04871016637203	0	0	1	(-0.001,0.333]	0	0	1	0	0	Luvisol	1	0	0	0	0	Head no education	TRUE	2296	2742.43	Luvisol	FALSE	FALSE	0	16.7777777777778	594.277702683	(0.481,0.667]	0.5	139	182	FALSE	TRUE	244	FALSE	0	1	0	1
2828	TRUE	1	Flat	Amhara	Amhara	3070502405	5	(0.481,0.667]	Lightly Wet	0.297049482951908	Light/moderate wet	-1.04401625050442	0	0	1	(-0.001,0.333]	0	0	1	0	0	Luvisol	0	0	1	0	0	Head education 4–6 years	FALSE	2286	1400.11	Luvisol	FALSE	FALSE	0	16.7777777777778	594.277702683	(0.481,0.667]	0.5	179	236	FALSE	TRUE	244	FALSE	0	1	1	1
2833	FALSE	1	Flat	Amhara	Amhara	3070502405	5	(0.481,0.667]	Lightly Wet	0.297049482951908	Light/moderate wet	-1.04401625050442	0	0	1	(-0.001,0.333]	0	0	1	0	0	Luvisol	0	0	1	0	0	Head education 4–6 years	FALSE	2286	174.11	Luvisol	FALSE	FALSE	0	16.7777777777778	594.277702683	(0.481,0.667]	0.5	0	0	FALSE	FALSE	244	TRUE	0	1	1	1
2838	FALSE	1	Flat	Amhara	Amhara	3070502405	0	(0.481,0.667]	Lightly Wet	0.299966600140341	Light/moderate wet	-1.04871016637203	0	0	1	(-0.001,0.333]	0	0	1	0	0	Luvisol	1	0	0	0	0	Head no education	TRUE	2275	1084	Luvisol	FALSE	FALSE	0	16.7777777777778	594.277702683	(0.481,0.667]	0.5	55	74	FALSE	TRUE	244	TRUE	1	1	0	0
2862	FALSE	0	Moderate	Amhara	Amhara	3070801402	0	(0.295,0.481]	Lightly Wet	0.301732839926768	Light/moderate wet	-1.05628056150043	0	0	1	(-0.001,0.333]	0	0	1	0	0	Luvisol	1	0	0	0	0	Head no education	FALSE	1978	249.2	Luvisol	FALSE	FALSE	0	16.7777777777778	665.082488387	(0.295,0.481]	0.442622950819672	120	201	FALSE	TRUE	244	FALSE	1	1	1	2
2864	FALSE	0	Moderate	Amhara	Amhara	3070801402	0	(0.295,0.481]	Lightly Wet	0.301732839926768	Light/moderate wet	-1.05628056150043	0	0	1	(-0.001,0.333]	0	0	1	0	0	Luvisol	1	0	0	0	0	Head no education	FALSE	1978	1472	Luvisol	FALSE	FALSE	0	16.7777777777778	665.082488387	(0.295,0.481]	0.442622950819672	0	102	FALSE	TRUE	244	FALSE	1	1	1	2
2870	FALSE	0	Moderate	Amhara	Amhara	3070801402	0	(0.481,0.667]	Lightly Wet	0.302363124775189	Light/moderate wet	-1.04617362196072	0	0	1	(-0.001,0.333]	0	0	1	0	0	Luvisol	1	0	0	0	0	Head no education	TRUE	1994	2802.2	Luvisol	FALSE	FALSE	0	16.7777777777778	594.277702683	(0.481,0.667]	0.5	132	178	FALSE	TRUE	244	FALSE	0	1	0	4
2878	FALSE	0	Moderate	Amhara	Amhara	3070801402	0	(0.295,0.481]	Lightly Wet	0.301732839926768	Light/moderate wet	-1.05628056150043	0	0	1	(-0.001,0.333]	0	0	1	0	0	Luvisol	1	0	0	0	0	Head no education	FALSE	2011	1420.35	Luvisol	FALSE	FALSE	0	16.7777777777778	665.082488387	(0.295,0.481]	0.442622950819672	141	141	FALSE	TRUE	244	FALSE	1	1	1	2
3037	FALSE	0	Moderate	Amhara	Amhara	3080300603	0	(0.295,0.481]	Lightly Wet	0.342431229846442	Light/moderate wet	-1.4720610960158	0	0	2	(-0.001,0.333]	0	0	0	1	0	Vertisol.	1	0	0	0	0	Head no education	FALSE	2176	1159.85	Vertisol.	FALSE	TRUE	0	19.8888888888889	1041.442190372	(0.295,0.481]	0.426229508196721	0	0	TRUE	FALSE	244	FALSE	0	1	1	0
3085	FALSE	1	Flat	Amhara	Amhara	3090101202	0	(0.481,0.667]	Lightly Drought	-0.321294634460066	Light/moderate drought	-1.70680627062854	1	0	2	(-0.001,0.333]	0	0	1	0	0	Luvisol	1	0	0	0	0	Head no education	TRUE	2065	1166	Luvisol	FALSE	FALSE	0	19.2222222222222	414.871733144	(0.481,0.667]	0.610655737704918	43	0	FALSE	TRUE	244	TRUE	0	0	0	0
3087	FALSE	1	Flat	Amhara	Amhara	3090101202	0	(0.481,0.667]	Lightly Drought	-0.325231707249437	Light/moderate drought	-1.70942476956566	1	0	2	(-0.001,0.333]	0	0	1	0	0	Luvisol	1	0	0	0	0	Head no education	TRUE	2067	2003.7	Luvisol	FALSE	FALSE	0	19.2222222222222	414.871733144	(0.481,0.667]	0.610655737704918	125	0	FALSE	TRUE	244	FALSE	1	1	1	1
3094	TRUE	0	Moderate	Amhara	Amhara	3090101202	0	(0.481,0.667]	Lightly Drought	-0.32072947969192	Light/moderate drought	-1.70884355371558	1	0	2	(-0.001,0.333]	0	0	1	0	0	Luvisol	1	0	0	0	0	Head no education	FALSE	2089	2301.3	Luvisol	FALSE	FALSE	0	19.2222222222222	416.374051073	(0.481,0.667]	0.55327868852459	217	0	FALSE	TRUE	244	FALSE	0	1	0	0
3101	TRUE	1	Flat	Amhara	Amhara	3090101202	0	(0.481,0.667]	Lightly Drought	-0.323036966771599	Light/moderate drought	-1.72146137548896	1	0	2	(-0.001,0.333]	0	0	1	0	0	Luvisol	1	0	0	0	0	Head no education	FALSE	2078	512.55	Luvisol	FALSE	FALSE	0	19.2222222222222	416.374051073	(0.481,0.667]	0.55327868852459	98	0	FALSE	TRUE	244	FALSE	0	1	1	2
3105	TRUE	0	Moderate	Amhara	Amhara	3090101202	0	(0.481,0.667]	Lightly Drought	-0.321294634460066	Light/moderate drought	-1.70680627062854	1	0	2	(-0.001,0.333]	0	0	1	0	0	Luvisol	1	0	0	0	0	Head no education	FALSE	2079	1978.4	Luvisol	FALSE	FALSE	0	19.2222222222222	414.871733144	(0.481,0.667]	0.610655737704918	126	0	FALSE	TRUE	244	TRUE	0	1	1	3
3118	FALSE	1	Flat	Amhara	Amhara	3090202501	5	(0.481,0.667]	Lightly Wet	0.297049482951908	Light/moderate wet	-1.04401625050442	0	0	1	(-0.001,0.333]	0	0	0	1	0	Vertisol.	0	0	1	0	0	Head education 4–6 years	TRUE	2543	471.4	Vertisol.	FALSE	TRUE	0	16.7777777777778	594.277702683	(0.481,0.667]	0.5	85	85	TRUE	FALSE	244	TRUE	0	1	1	0
3124	FALSE	1	Flat	Amhara	Amhara	3090202501	0	(0.481,0.667]	Lightly Wet	0.293796235301321	Light/moderate wet	-1.05368139891632	0	0	1	(-0.001,0.333]	0	0	0	1	0	Vertisol.	1	0	0	0	0	Head no education	TRUE	2543	162.9	Vertisol.	FALSE	TRUE	0	16.7777777777778	594.277702683	(0.481,0.667]	0.5	0	0	FALSE	FALSE	244	TRUE	0	1	1	0
3128	FALSE	1	Flat	Amhara	Amhara	3090202501	0	(0.481,0.667]	Lightly Wet	0.302363124775189	Light/moderate wet	-1.04617362196072	0	0	1	(-0.001,0.333]	0	0	0	1	0	Vertisol.	1	0	0	0	0	Head no education	TRUE	2547	203.65	Vertisol.	FALSE	TRUE	0	16.7777777777778	594.277702683	(0.481,0.667]	0.5	147	0	FALSE	TRUE	244	TRUE	1	1	0	0
3130	FALSE	1	Flat	Amhara	Amhara	3090202501	0	(0.295,0.481]	Lightly Wet	0.304907289992735	Light/moderate wet	-1.04664780069821	0	0	1	(-0.001,0.333]	0	0	0	1	0	Vertisol.	1	0	0	0	0	Head no education	TRUE	2530	306.77	Vertisol.	FALSE	TRUE	0	16.7777777777778	665.082488387	(0.295,0.481]	0.442622950819672	0	0	FALSE	FALSE	244	TRUE	0	1	1	0
3132	FALSE	1	Flat	Amhara	Amhara	3090202501	0	(0.481,0.667]	Lightly Wet	0.293796235301321	Light/moderate wet	-1.05368139891632	0	0	1	(-0.001,0.333]	0	0	0	1	0	Vertisol.	1	0	0	0	0	Head no education	TRUE	2542	1147.1	Vertisol.	FALSE	TRUE	0	16.7777777777778	594.277702683	(0.481,0.667]	0.5	131	35	FALSE	TRUE	244	TRUE	0	1	1	0
3136	FALSE	1	Flat	Amhara	Amhara	3090202501	0	(0.481,0.667]	Lightly Wet	0.299966600140341	Light/moderate wet	-1.04871016637203	0	0	1	(-0.001,0.333]	0	0	0	1	0	Vertisol.	1	0	0	0	0	Head no education	TRUE	2575	404.88	Vertisol.	FALSE	TRUE	0	16.7777777777778	594.277702683	(0.481,0.667]	0.5	0	0	TRUE	FALSE	244	TRUE	0	1	1	0
3165	FALSE	1	Flat	Amhara	Amhara	3090203201	0	(0.295,0.481]	Lightly Wet	0.301732839926768	Light/moderate wet	-1.05628056150043	0	0	1	(-0.001,0.333]	0	0	1	0	0	Luvisol	1	0	0	0	0	Head no education	FALSE	2584	497.75	Luvisol	FALSE	TRUE	0	16.7777777777778	665.082488387	(0.295,0.481]	0.442622950819672	281	121	FALSE	TRUE	244	TRUE	1	1	1	0
3282	FALSE	0	Moderate	Amhara	Amhara	3100400408	0	(0.295,0.481]	Lightly Drought	-0.542859651880521	Light/moderate drought	-0.986597601866205	0	0	0	(-0.001,0.333]	0	0	0	1	0	Vertisol.	1	0	0	0	0	Head no education	FALSE	1453	1801.45	Vertisol.	FALSE	FALSE	0	16.3333333333333	1046.109072664	(0.295,0.481]	0.434426229508197	0	0	TRUE	FALSE	244	FALSE	0	1	0	0
3283	TRUE	0	Moderate	Amhara	Amhara	3100400408	6	(0.295,0.481]	Lightly Wet	0.75032317245545	Light/moderate wet	-0.29947006420337	0	0	0	(-0.001,0.333]	0	0	0	0	1	Mixed type	0	0	1	0	0	Head education 4–6 years	FALSE	1458	2750.4	Mixed type	FALSE	FALSE	0	16.3333333333333	937.623802992	(0.295,0.481]	0.450819672131148	91	45	FALSE	FALSE	244	TRUE	0	1	1	2
3284	TRUE	0	Moderate	Amhara	Amhara	3100400408	6	(0.295,0.481]	Lightly Wet	0.75032317245545	Light/moderate wet	-0.29947006420337	0	0	0	(-0.001,0.333]	0	0	0	0	1	Mixed type	0	0	1	0	0	Head education 4–6 years	FALSE	1458	4508.05	Mixed type	FALSE	FALSE	0	16.3333333333333	937.623802992	(0.295,0.481]	0.450819672131148	0	0	FALSE	FALSE	244	FALSE	0	1	1	2
3285	TRUE	0	Moderate	Amhara	Amhara	3100400408	6	(0.295,0.481]	Lightly Wet	0.75032317245545	Light/moderate wet	-0.29947006420337	0	0	0	(-0.001,0.333]	0	1	0	0	0	Leptosol	0	0	1	0	0	Head education 4–6 years	TRUE	1458	2153.75	Leptosol	FALSE	FALSE	0	16.3333333333333	937.623802992	(0.295,0.481]	0.450819672131148	0	0	FALSE	FALSE	244	FALSE	0	1	1	2
3371	TRUE	0	Moderate	Oromiya	Oromiya	4010102202	3	(0.481,0.667]	Lightly Drought	-0.813414704105486	Light/moderate drought	-1.71717019523134	2	0	5	(0.333,0.667]	0	0	0	0	1	Mixed type	0	1	0	0	0	Head education 1–3 years	FALSE	1396	1069.5	Mixed type	FALSE	TRUE	0	23.1111111111111	347.81386154	(0.481,0.667]	0.622950819672131	11688	0	FALSE	TRUE	244	FALSE	1	1	1	2
3376	FALSE	1	Flat	Oromiya	Oromiya	4010102202	2	(0.481,0.667]	Lightly Drought	-0.806419383877736	Light/moderate drought	-1.70482902966162	1	0	4	(0.333,0.667]	0	0	0	1	0	Vertisol.	0	1	0	0	0	Head education 1–3 years	FALSE	1336	885.05	Vertisol.	FALSE	TRUE	0	23.1111111111111	347.81386154	(0.481,0.667]	0.622950819672131	0	0	TRUE	FALSE	244	FALSE	0	1	1	1
3389	FALSE	1	Flat	Oromiya	Oromiya	4010102202	0	(0.481,0.667]	Lightly Drought	-0.816821883717034	Light/moderate drought	-1.7050996991207	1	0	5	(0.333,0.667]	0	0	0	0	1	Mixed type	1	0	0	0	0	Head no education	FALSE	1417	592.4	Mixed type	FALSE	TRUE	0	23.1111111111111	340.48837359	(0.481,0.667]	0.635245901639344	0	0	TRUE	FALSE	244	FALSE	1	1	1	0
3413	FALSE	0	Moderate	Oromiya	Oromiya	4010601302	10	(0.481,0.667]	Lightly Drought	-0.310397581362464	Light/moderate drought	-0.90972591972281	0	0	0	(-0.001,0.333]	0	0	1	0	0	Luvisol	0	0	0	0	1	Head education > 10 years	FALSE	2014	1139.6	Luvisol	FALSE	TRUE	0	19.4444444444444	321.372264916	(0.481,0.667]	0.659836065573771	0	0	FALSE	FALSE	244	FALSE	1	1	0	4
3428	FALSE	0	Moderate	Oromiya	Oromiya	4010601302	4	(0.667,0.854]	Lightly Drought	-0.380167694778698	Light/moderate drought	-0.90972591972281	0	0	0	(-0.001,0.333]	0	0	1	0	0	Luvisol	0	0	1	0	0	Head education 4–6 years	FALSE	1981	621.7	Luvisol	FALSE	TRUE	0	19.4444444444444	257.377491369	(0.667,0.854]	0.676229508196721	0	0	TRUE	FALSE	244	FALSE	0	1	1	2
3444	FALSE	1	Flat	Oromiya	Oromiya	4010601302	0	(0.481,0.667]	Lightly Drought	-0.310397581362464	Light/moderate drought	-0.90972591972281	0	0	0	(-0.001,0.333]	0	0	1	0	0	Luvisol	1	0	0	0	0	Head no education	FALSE	1944	1330.4	Luvisol	FALSE	TRUE	0	19.4444444444444	321.372264916	(0.481,0.667]	0.659836065573771	0	0	TRUE	FALSE	244	FALSE	1	1	1	0
3481	FALSE	0	Steep	Oromiya	Oromiya	4011300501	7	(0.667,0.854]	Lightly Drought	-0.384645084332274	Light/moderate drought	-0.916127660732528	0	0	0	(-0.001,0.333]	0	0	1	0	0	Luvisol	0	0	0	1	0	Head education 7–9 years	FALSE	1650	1056.2	Luvisol	FALSE	TRUE	1	19.4444444444444	257.377491369	(0.667,0.854]	0.676229508196721	0	0	TRUE	FALSE	244	FALSE	0	1	1	1
3482	FALSE	0	Steep	Oromiya	Oromiya	4011300501	7	(0.667,0.854]	Lightly Drought	-0.384645084332274	Light/moderate drought	-0.916127660732528	0	0	0	(-0.001,0.333]	0	0	1	0	0	Luvisol	0	0	0	1	0	Head education 7–9 years	FALSE	1650	760.35	Luvisol	FALSE	TRUE	1	19.4444444444444	257.377491369	(0.667,0.854]	0.676229508196721	0	0	TRUE	FALSE	244	FALSE	0	1	1	1
3483	FALSE	0	Steep	Oromiya	Oromiya	4011300501	7	(0.667,0.854]	Lightly Drought	-0.384645084332274	Light/moderate drought	-0.916127660732528	0	0	0	(-0.001,0.333]	0	0	1	0	0	Luvisol	0	0	0	1	0	Head education 7–9 years	FALSE	1650	1434.6	Luvisol	FALSE	TRUE	1	19.4444444444444	257.377491369	(0.667,0.854]	0.676229508196721	0	0	TRUE	FALSE	244	FALSE	0	1	1	1
3507	FALSE	1	Flat	Oromiya	Oromiya	4011802402	0	(0.481,0.667]	Lightly Drought	-0.022339515464703	Light/moderate drought	-0.901238749703621	0	0	0	(-0.001,0.333]	0	0	1	0	0	Luvisol	1	0	0	0	0	Head no education	FALSE	1723	485.7	Luvisol	FALSE	TRUE	0	20.3333333333333	578.811389141	(0.481,0.667]	0.508196721311475	0	0	TRUE	FALSE	244	FALSE	0	1	1	0
3591	FALSE	0	Steep	Oromiya	Oromiya	4021001102	0	(0.481,0.667]	Lightly Drought	-0.170695783139425	Light/moderate drought	-1.35362358726672	0	0	1	(-0.001,0.333]	0	1	0	0	0	Leptosol	1	0	0	0	0	Head no education	FALSE	2027	896.85	Leptosol	FALSE	TRUE	1	21.5555555555556	613.372713772	(0.481,0.667]	0.5	0	0	FALSE	FALSE	244	FALSE	0	0	1	0
3598	FALSE	0	Moderate	Oromiya	Oromiya	4021001102	5	(0.481,0.667]	Lightly Drought	-0.168604739098956	Light/moderate drought	-1.34548219568254	0	0	1	(-0.001,0.333]	0	0	0	0	1	Mixed type	0	0	1	0	0	Head education 4–6 years	FALSE	2031	788.4	Mixed type	FALSE	TRUE	0	21.5555555555556	613.372713772	(0.481,0.667]	0.5	0	0	TRUE	FALSE	244	TRUE	0	1	1	4
3604	FALSE	0	Moderate	Oromiya	Oromiya	4021001102	5	(0.481,0.667]	Lightly Drought	-0.168604739098956	Light/moderate drought	-1.34548219568254	0	0	1	(-0.001,0.333]	0	0	0	0	1	Mixed type	0	0	1	0	0	Head education 4–6 years	FALSE	2031	1016	Mixed type	FALSE	TRUE	0	21.5555555555556	613.372713772	(0.481,0.667]	0.5	0	0	TRUE	FALSE	244	TRUE	0	1	1	4
3619	FALSE	1	Flat	Oromiya	Oromiya	4021401801	0	(0.481,0.667]	Lightly Drought	-0.183312821218774	Light/moderate drought	-0.90923833177592	0	0	0	(-0.001,0.333]	0	0	0	0	1	Mixed type	1	0	0	0	0	Head no education	FALSE	1639	5159.1	Mixed type	FALSE	FALSE	0	19.2222222222222	416.374051073	(0.481,0.667]	0.55327868852459	0	0	TRUE	FALSE	244	FALSE	1	1	1	4
3988	FALSE	0	Moderate	Oromiya	Oromiya	4050803103	0	(0.481,0.667]	Lightly Wet	0.189116677678287	Light/moderate wet	-0.757639235065774	0	0	0	(-0.001,0.333]	1	0	0	0	0	Cambisol	1	0	0	0	0	Head no education	FALSE	1691	5186	Cambisol	FALSE	FALSE	0	19.1111111111111	556.11260882	(0.481,0.667]	0.5	0	0	TRUE	FALSE	244	FALSE	0	1	1	4
3989	TRUE	0	Moderate	Oromiya	Oromiya	4050803103	0	(0.481,0.667]	Lightly Wet	0.189116677678287	Light/moderate wet	-0.757639235065774	0	0	0	(-0.001,0.333]	1	0	0	0	0	Cambisol	1	0	0	0	0	Head no education	FALSE	1691	938.5	Cambisol	FALSE	FALSE	0	19.1111111111111	556.11260882	(0.481,0.667]	0.5	0	0	TRUE	FALSE	244	FALSE	0	1	1	4
3991	FALSE	1	Flat	Oromiya	Oromiya	4050803103	6	(0.481,0.667]	Lightly Wet	0.198233323830283	Light/moderate wet	-0.750920662931834	0	0	0	(-0.001,0.333]	0	0	1	0	0	Luvisol	0	0	1	0	0	Head education 4–6 years	TRUE	1652	1008.49	Luvisol	FALSE	FALSE	0	19.1111111111111	556.11260882	(0.481,0.667]	0.5	0	0	TRUE	FALSE	244	FALSE	0	1	1	3
4009	FALSE	0	Moderate	Oromiya	Oromiya	4050803103	4	(0.481,0.667]	Lightly Wet	0.189116677678287	Light/moderate wet	-0.757639235065774	0	0	0	(-0.001,0.333]	0	0	0	1	0	Vertisol.	0	0	1	0	0	Head education 4–6 years	FALSE	1642	2079.5	Vertisol.	FALSE	FALSE	0	19.1111111111111	556.11260882	(0.481,0.667]	0.5	0	0	TRUE	FALSE	244	FALSE	0	1	1	4
4012	FALSE	0	Moderate	Oromiya	Oromiya	4050803103	4	(0.481,0.667]	Lightly Wet	0.189116677678287	Light/moderate wet	-0.757639235065774	0	0	0	(-0.001,0.333]	0	0	0	1	0	Vertisol.	0	0	1	0	0	Head education 4–6 years	FALSE	1642	2726.1	Vertisol.	FALSE	FALSE	0	19.1111111111111	556.11260882	(0.481,0.667]	0.5	0	0	TRUE	FALSE	244	FALSE	0	1	1	4
4123	FALSE	1	Flat	Oromiya	Oromiya	4060501004	0	(0.667,0.854]	Lightly Drought	-0.127478041369813	Light/moderate drought	-0.714683793125562	0	0	0	(-0.001,0.333]	0	0	1	0	0	Luvisol	1	0	0	0	0	Head no education	FALSE	3169	1469.5	Luvisol	FALSE	FALSE	0	17	157.796257409	(0.667,0.854]	0.770491803278688	0	0	FALSE	FALSE	244	FALSE	1	1	1	2
4431	TRUE	0	Moderate	Oromiya	Oromiya	4090700105	0	(0.481,0.667]	Moderately Drought	-1.01951716832507	Light/moderate drought	-1.32562566469772	0	0	5	(0.333,0.667]	0	1	0	0	0	Leptosol	1	0	0	0	0	Head no education	TRUE	1750	425	Leptosol	FALSE	FALSE	0	21.3333333333333	668.868079143	(0.481,0.667]	0.5	0	0	FALSE	FALSE	244	TRUE	0	0	0	1
4440	TRUE	1	Flat	Oromiya	Oromiya	4091001104	6	(0.481,0.667]	Moderately Drought	-1.18360267033362	Light/moderate drought	-1.51317406696762	2	0	7	(0.667,1]	0	0	1	0	0	Luvisol	0	0	1	0	0	Head education 4–6 years	FALSE	1784	517.3	Luvisol	FALSE	FALSE	0	22.2222222222222	553.542693004	(0.481,0.667]	0.590163934426229	0	0	TRUE	FALSE	244	FALSE	0	1	1	0
4445	TRUE	1	Flat	Oromiya	Oromiya	4091001104	0	(0.481,0.667]	Lightly Drought	-0.293133839030481	Light/moderate drought	-0.951257701186001	0	0	0	(-0.001,0.333]	0	0	1	0	0	Luvisol	1	0	0	0	0	Head no education	FALSE	1784	1481.2	Luvisol	FALSE	FALSE	0	22.2222222222222	553.542693004	(0.481,0.667]	0.590163934426229	68	88	TRUE	FALSE	244	FALSE	0	1	0	1
4449	TRUE	1	Flat	Oromiya	Oromiya	4091001104	0	(0.481,0.667]	Lightly Drought	-0.274559114387308	Light/moderate drought	-0.908628803331126	0	0	0	(-0.001,0.333]	0	0	1	0	0	Luvisol	1	0	0	0	0	Head no education	TRUE	1762	3691.4	Luvisol	FALSE	FALSE	0	22.2222222222222	553.542693004	(0.481,0.667]	0.590163934426229	0	0	FALSE	FALSE	244	FALSE	0	1	1	0
4455	FALSE	1	Flat	Oromiya	Oromiya	4100500403	0	(0.667,0.854]	Moderately Drought	-1.37704209843459	Light/moderate drought	-2.51384442455466	3	1	7	(0.667,1]	0	0	1	0	0	Luvisol	1	0	0	0	0	Head no education	FALSE	1797	206	Luvisol	FALSE	FALSE	0	25.2222222222222	226.025280493	(0.667,0.854]	0.770491803278688	97	97	TRUE	FALSE	244	TRUE	0	1	1	1
4456	FALSE	1	Flat	Oromiya	Oromiya	4100500403	0	(0.295,0.481]	Lightly Wet	0.0458087715377084	Light/moderate wet	-1.05013557018557	0	0	1	(-0.001,0.333]	0	0	1	0	0	Luvisol	1	0	0	0	0	Head no education	FALSE	1802	670.3	Luvisol	FALSE	FALSE	0	25.2222222222222	1024.590407875	(0.295,0.481]	0.401639344262295	149	0	TRUE	TRUE	244	FALSE	0	1	1	0
4697	FALSE	1	Flat	Oromiya	Oromiya	4130901003	0	(0.481,0.667]	Lightly Wet	0.430457739534585	Light/moderate wet	-0.0246055386123357	0	0	0	(-0.001,0.333]	0	0	0	1	0	Vertisol.	1	0	0	0	0	Head no education	FALSE	2263	523.05	Vertisol.	FALSE	FALSE	0	14.3333333333333	414.695421718	(0.481,0.667]	0.516393442622951	0	0	TRUE	FALSE	244	FALSE	0	0	0	4
4717	FALSE	1	Flat	Oromiya	Oromiya	4130901003	0	(0.295,0.481]	Lightly Wet	0.417471696554616	Light/moderate wet	-0.254530376221058	0	0	0	(-0.001,0.333]	0	0	0	1	0	Vertisol.	1	0	0	0	0	Head no education	TRUE	2226	725	Vertisol.	FALSE	FALSE	0	14.3333333333333	420.687226945	(0.295,0.481]	0.479508196721311	0	0	TRUE	FALSE	244	FALSE	0	0	0	0
4724	FALSE	1	Flat	Oromiya	Oromiya	4130901003	9	(0.295,0.481]	Lightly Wet	0.412353301742878	Light/moderate wet	-0.256020657576249	0	0	0	(-0.001,0.333]	0	0	0	1	0	Vertisol.	0	0	0	1	0	Head education 7–9 years	TRUE	2265	670.55	Vertisol.	FALSE	FALSE	0	14.3333333333333	420.687226945	(0.295,0.481]	0.479508196721311	0	0	TRUE	FALSE	244	FALSE	0	1	1	4
4734	FALSE	1	Flat	Oromiya	Oromiya	4130901003	0	(0.481,0.667]	Lightly Wet	0.428087718537518	Light/moderate wet	-0.0265139231959828	0	0	0	(-0.001,0.333]	0	0	0	1	0	Vertisol.	1	0	0	0	0	Head no education	TRUE	2232	243.8	Vertisol.	FALSE	FALSE	0	14.3333333333333	414.695421718	(0.481,0.667]	0.516393442622951	0	0	TRUE	FALSE	244	TRUE	0	0	0	1
4817	FALSE	1	Flat	Oromiya	Oromiya	4170301901	8	(0.667,0.854]	Lightly Drought	-0.0631340019342647	Light/moderate drought	-0.488412419493025	0	0	0	(-0.001,0.333]	0	0	0	1	0	Vertisol.	0	0	0	1	0	Head education 7–9 years	FALSE	2061	40.9	Vertisol.	FALSE	FALSE	0	16.3333333333333	191.665533984	(0.667,0.854]	0.733606557377049	0	0	TRUE	FALSE	244	TRUE	0	0	0	0
4820	FALSE	0	Moderate	Oromiya	Oromiya	4170301901	8	(0.667,0.854]	Lightly Drought	-0.0631340019342647	Light/moderate drought	-0.488412419493025	0	0	0	(-0.001,0.333]	0	0	0	1	0	Vertisol.	0	0	0	1	0	Head education 7–9 years	FALSE	2061	3190.5	Vertisol.	FALSE	FALSE	0	16.3333333333333	191.665533984	(0.667,0.854]	0.733606557377049	0	157	TRUE	TRUE	244	FALSE	0	0	0	0
4937	FALSE	1	Flat	Oromiya	Oromiya	4180301004	0	(0.667,0.854]	Lightly Drought	-0.715018911533454	Light/moderate drought	-1.35669379004581	0	0	5	(0.333,0.667]	0	1	0	0	0	Leptosol	1	0	0	0	0	Head no education	FALSE	1990	1787.15	Leptosol	FALSE	TRUE	0	22.2222222222222	307.799514915	(0.667,0.854]	0.704918032786885	0	0	FALSE	FALSE	244	TRUE	0	0	1	1
5025	FALSE	0	Moderate	Oromiya	Oromiya	4190100103	0	(0.481,0.667]	Lightly Wet	0.242187416711151	Light/moderate wet	-0.778637929172538	0	0	0	(-0.001,0.333]	0	0	0	1	0	Vertisol.	1	0	0	0	0	Head no education	FALSE	2383	106.51	Vertisol.	FALSE	FALSE	0	18.1111111111111	560.810879092	(0.481,0.667]	0.491803278688525	0	0	FALSE	FALSE	244	FALSE	0	1	1	0
5029	FALSE	1	Flat	Oromiya	Oromiya	4190100103	10	(0.481,0.667]	Lightly Wet	0.285575753880209	Light/moderate wet	-0.774670676475449	0	0	0	(-0.001,0.333]	0	0	0	0	0	OTHER SOIL TYPE (SPECIFY)	0	0	0	0	1	Head education > 10 years	FALSE	2444	1137.15	OTHER SOIL TYPE (SPECIFY)	FALSE	FALSE	0	18.1111111111111	684.049469333	(0.481,0.667]	0.487704918032787	0	0	FALSE	FALSE	244	TRUE	0	1	1	2
5066	FALSE	0	Moderate	Oromiya	Oromiya	4190400101	0	(0.295,0.481]	Lightly Wet	0.229733576859572	Light/moderate wet	-0.905803138007234	0	0	0	(-0.001,0.333]	0	0	1	0	0	Luvisol	1	0	0	0	0	Head no education	FALSE	2308	2245.1	Luvisol	FALSE	TRUE	0	19.2222222222222	642.70743672	(0.295,0.481]	0.438524590163934	0	0	FALSE	TRUE	244	TRUE	0	1	0	2
5224	FALSE	1	Flat	Benishangul Gumuz	Other	6020400402	0	(0.295,0.481]	Lightly Drought	-0.572180589896584	Light/moderate drought	-2.3441738400721	2	2	3	(0.333,0.667]	0	0	0	1	0	Vertisol.	1	0	0	0	0	Head no education	TRUE	1194	3438.3	Vertisol.	FALSE	TRUE	0	22.8888888888889	578.186007883	(0.295,0.481]	0.479508196721311	0	0	TRUE	FALSE	244	FALSE	0	1	1	0
5244	FALSE	1	Flat	Benishangul Gumuz	Other	6030304202	0	(0.481,0.667]	Lightly Drought	-0.959373379549867	Light/moderate drought	-2.12014390302925	3	1	6	(0.667,1]	0	1	0	0	0	Leptosol	1	0	0	0	0	Head no education	FALSE	1529	1001.77	Leptosol	FALSE	TRUE	0	23.8888888888889	347.81386154	(0.481,0.667]	0.622950819672131	0	60	TRUE	FALSE	244	FALSE	0	1	1	1
5271	FALSE	1	Flat	Benishangul Gumuz	Other	6030304202	0	(0.667,0.854]	Moderately Drought	-1.01639799058652	Light/moderate drought	-2.11599362458067	3	1	6	(0.667,1]	0	0	0	0	1	Mixed type	1	0	0	0	0	Head no education	TRUE	1523	1929.3	Mixed type	FALSE	TRUE	0	23.8888888888889	317.414184741	(0.667,0.854]	0.709016393442623	0	0	FALSE	FALSE	244	TRUE	0	1	0	0
5295	FALSE	1	Flat	Benishangul Gumuz	Other	6030503003	3	(0.481,0.667]	Moderately Drought	-1.3309729021343	Light/moderate drought	-1.72203077793529	3	0	8	(0.667,1]	0	0	0	0	1	Mixed type	0	1	0	0	0	Head education 1–3 years	FALSE	1451	1893.03	Mixed type	FALSE	FALSE	0	23.1111111111111	340.48837359	(0.481,0.667]	0.635245901639344	0	0	TRUE	FALSE	244	FALSE	0	1	1	0
5301	FALSE	1	Flat	Benishangul Gumuz	Other	6030503003	0	(0.481,0.667]	Lightly Drought	-0.806419383877736	Light/moderate drought	-1.70482902966162	1	0	4	(0.333,0.667]	0	0	0	0	1	Mixed type	1	0	0	0	0	Head no education	FALSE	1407	5827.88	Mixed type	FALSE	FALSE	0	23.1111111111111	347.81386154	(0.481,0.667]	0.622950819672131	0	0	TRUE	FALSE	244	TRUE	0	0	0	0
5309	FALSE	1	Flat	Benishangul Gumuz	Other	6030503003	0	(0.481,0.667]	Lightly Drought	-0.811624155683153	Light/moderate drought	-1.70738088451381	1	0	4	(0.333,0.667]	0	0	0	0	1	Mixed type	1	0	0	0	0	Head no education	FALSE	1432	5530.35	Mixed type	FALSE	FALSE	0	23.1111111111111	347.81386154	(0.481,0.667]	0.622950819672131	0	0	TRUE	FALSE	244	FALSE	0	1	0	3
5310	FALSE	1	Flat	Benishangul Gumuz	Other	6030503003	0	(0.481,0.667]	Moderately Drought	-1.3309729021343	Light/moderate drought	-1.72203077793529	3	0	8	(0.667,1]	0	0	0	0	1	Mixed type	1	0	0	0	0	Head no education	FALSE	1425	2287.5	Mixed type	FALSE	FALSE	0	23.1111111111111	347.81386154	(0.481,0.667]	0.622950819672131	0	0	TRUE	FALSE	244	FALSE	0	0	1	0
5319	FALSE	1	Flat	Benishangul Gumuz	Other	6040500203	0	(0.481,0.667]	Lightly Drought	-0.192960367915162	Light/moderate drought	-1.34912525501296	0	0	1	(-0.001,0.333]	0	1	0	0	0	Leptosol	1	0	0	0	0	Head no education	FALSE	1406	6274.3	Leptosol	FALSE	TRUE	0	21.5555555555556	584.824995032	(0.481,0.667]	0.524590163934426	0	0	TRUE	FALSE	244	FALSE	0	0	0	0
5335	FALSE	1	Flat	Benishangul Gumuz	Other	6060800402	5	(0.481,0.667]	Lightly Drought	-0.822186770680017	Light/moderate drought	-1.70766067176424	1	0	5	(0.333,0.667]	1	0	0	0	0	Cambisol	0	0	1	0	0	Head education 4–6 years	TRUE	1449	3476.8	Cambisol	FALSE	FALSE	0	23.1111111111111	340.48837359	(0.481,0.667]	0.635245901639344	0	0	TRUE	FALSE	244	FALSE	0	0	1	0
5347	FALSE	0	Moderate	Benishangul Gumuz	Other	6060800402	0	(0.667,0.854]	Lightly Drought	-0.877334879520937	Light/moderate drought	-1.72203077793529	1	0	5	(0.333,0.667]	0	0	0	1	0	Vertisol.	1	0	0	0	0	Head no education	TRUE	1459	1408.1	Vertisol.	FALSE	FALSE	0	23.1111111111111	317.650960065	(0.667,0.854]	0.700819672131147	0	0	TRUE	FALSE	244	FALSE	0	0	0	0
5354	FALSE	1	Flat	Benishangul Gumuz	Other	6060800402	2	(0.667,0.854]	Lightly Drought	-0.866588866046074	Light/moderate drought	-1.70942476956566	1	0	5	(0.333,0.667]	0	0	0	1	0	Vertisol.	0	1	0	0	0	Head education 1–3 years	TRUE	1457	600.44	Vertisol.	FALSE	FALSE	0	23.1111111111111	317.650960065	(0.667,0.854]	0.700819672131147	0	0	TRUE	FALSE	244	FALSE	0	1	0	0
5360	FALSE	1	Flat	Benishangul Gumuz	Other	6060801401	0	(0.481,0.667]	Lightly Drought	-0.865437909287916	Light/moderate drought	-1.90421384219502	4	0	4	(0.333,0.667]	0	0	0	1	0	Vertisol.	1	0	0	0	0	Head no education	TRUE	1269	2748.75	Vertisol.	FALSE	TRUE	0	24.7777777777778	444.206328604	(0.481,0.667]	0.561475409836066	0	0	TRUE	FALSE	244	FALSE	0	0	1	0
5366	FALSE	0	Moderate	Benishangul Gumuz	Other	6060801401	0	(0.481,0.667]	Lightly Drought	-0.880403174844525	Light/moderate drought	-1.90738807557335	4	0	4	(0.333,0.667]	0	0	0	1	0	Vertisol.	1	0	0	0	0	Head no education	FALSE	1451	1497.3	Vertisol.	FALSE	TRUE	0	24.7777777777778	444.206328604	(0.481,0.667]	0.561475409836066	0	0	TRUE	FALSE	244	FALSE	0	0	0	0
5398	FALSE	1	Flat	SNNP	SNNP	7010502502	4	(0.667,0.854]	Lightly Drought	-0.28981460994165	Light/moderate drought	-0.768594170399352	0	0	0	(-0.001,0.333]	0	0	0	0	0	OTHER SOIL TYPE (SPECIFY)	0	0	1	0	0	Head education 4–6 years	FALSE	1873	2623	OTHER SOIL TYPE (SPECIFY)	FALSE	FALSE	0	18.4444444444444	191.665533984	(0.667,0.854]	0.733606557377049	0	95	TRUE	FALSE	244	FALSE	1	1	1	2
5452	TRUE	1	Flat	SNNP	SNNP	7010502502	0	(0.667,0.854]	Lightly Drought	-0.291613703500485	Light/moderate drought	-0.766214986364352	0	0	0	(-0.001,0.333]	0	0	0	1	0	Vertisol.	1	0	0	0	0	Head no education	TRUE	1924	2271.3	Vertisol.	FALSE	FALSE	0	18.4444444444444	191.665533984	(0.667,0.854]	0.733606557377049	0	110	FALSE	FALSE	244	FALSE	1	1	1	3
5483	FALSE	0	Moderate	SNNP	SNNP	7010502502	0	(0.667,0.854]	Lightly Drought	-0.127248848361282	Light/moderate drought	-0.584350928925376	0	0	0	(-0.001,0.333]	0	0	0	0	0	OTHER SOIL TYPE (SPECIFY)	1	0	0	0	0	Head no education	TRUE	1949	2596.09	OTHER SOIL TYPE (SPECIFY)	FALSE	FALSE	0	18.4444444444444	263.868016602	(0.667,0.854]	0.69672131147541	0	0	FALSE	FALSE	244	FALSE	1	1	1	5
5515	FALSE	0	Steep	SNNP	SNNP	7011100401	4	(0.295,0.481]	Lightly Wet	0.737951914041971	Light/moderate wet	-0.29530860584602	0	0	0	(-0.001,0.333]	0	0	1	0	0	Luvisol	0	0	1	0	0	Head education 4–6 years	FALSE	1865	2522.45	Luvisol	FALSE	FALSE	1	19.1111111111111	998.056468656	(0.295,0.481]	0.463114754098361	0	0	FALSE	FALSE	244	TRUE	0	1	1	1
5662	FALSE	0	Steep	SNNP	SNNP	7030200501	6	(0.295,0.481]	Lightly Drought	-0.873389979676658	Light/moderate drought	-1.05205137837617	0	0	5	(0.333,0.667]	0	0	0	1	0	Vertisol.	0	0	1	0	0	Head education 4–6 years	FALSE	1962	106.62	Vertisol.	FALSE	FALSE	1	20.5555555555556	1179.28325577	(0.295,0.481]	0.426229508196721	0	0	FALSE	FALSE	244	TRUE	0	0	1	2
5666	FALSE	1	Flat	SNNP	SNNP	7030200501	5	(0.295,0.481]	Lightly Wet	0.548096171050299	Light/moderate wet	-0.972270629197711	0	0	0	(-0.001,0.333]	0	0	0	1	0	Vertisol.	0	0	1	0	0	Head education 4–6 years	TRUE	1983	219.9	Vertisol.	FALSE	FALSE	0	20.5555555555556	1094.486101923	(0.295,0.481]	0.409836065573771	45	91	FALSE	TRUE	244	FALSE	0	1	1	2
5918	FALSE	1	Flat	SNNP	SNNP	7090500303	5	(0.481,0.667]	Lightly Drought	-0.191367111672484	Light/moderate drought	-0.788902291934824	0	0	0	(-0.001,0.333]	0	0	1	0	0	Luvisol	0	0	1	0	0	Head education 4–6 years	FALSE	1731	848.3	Luvisol	FALSE	TRUE	0	19.5555555555556	416.374051073	(0.481,0.667]	0.55327868852459	0	0	FALSE	FALSE	244	FALSE	0	1	1	2
5921	FALSE	1	Flat	SNNP	SNNP	7090500303	4	(0.481,0.667]	Lightly Drought	-0.271201822137115	Light/moderate drought	-0.868264999534676	0	0	0	(-0.001,0.333]	0	0	0	1	0	Vertisol.	0	0	1	0	0	Head education 4–6 years	TRUE	1752	829.55	Vertisol.	FALSE	TRUE	0	19.5555555555556	357.815459558	(0.481,0.667]	0.610655737704918	0	0	FALSE	FALSE	244	FALSE	0	1	1	2
5923	FALSE	1	Flat	SNNP	SNNP	7090500303	4	(0.481,0.667]	Lightly Drought	-0.271201822137115	Light/moderate drought	-0.868264999534676	0	0	0	(-0.001,0.333]	0	0	0	1	0	Vertisol.	0	0	1	0	0	Head education 4–6 years	TRUE	1752	189.3	Vertisol.	FALSE	TRUE	0	19.5555555555556	357.815459558	(0.481,0.667]	0.610655737704918	0	0	FALSE	FALSE	244	FALSE	0	1	1	2
5924	FALSE	0	Moderate	SNNP	SNNP	7090500303	4	(0.481,0.667]	Lightly Drought	-0.271201822137115	Light/moderate drought	-0.868264999534676	0	0	0	(-0.001,0.333]	0	0	0	1	0	Vertisol.	0	0	1	0	0	Head education 4–6 years	TRUE	1752	265.2	Vertisol.	FALSE	TRUE	0	19.5555555555556	357.815459558	(0.481,0.667]	0.610655737704918	0	0	FALSE	FALSE	244	FALSE	0	1	1	2
5986	FALSE	0	Moderate	SNNP	SNNP	7090900601	0	(0.481,0.667]	Lightly Drought	-0.338012416546082	Light/moderate drought	-1.04090985479175	0	0	2	(-0.001,0.333]	0	0	1	0	0	Luvisol	1	0	0	0	0	Head no education	FALSE	2026	776.1	Luvisol	FALSE	TRUE	0	21.6666666666667	444.206328604	(0.481,0.667]	0.561475409836066	0	0	TRUE	FALSE	244	FALSE	0	1	1	2
5992	FALSE	1	Flat	SNNP	SNNP	7090900601	0	(0.481,0.667]	Lightly Drought	-0.207799351611793	Light/moderate drought	-1.03382826433652	0	0	1	(-0.001,0.333]	0	0	1	0	0	Luvisol	1	0	0	0	0	Head no education	FALSE	1989	1198.3	Luvisol	FALSE	TRUE	0	21.6666666666667	540.396102272	(0.481,0.667]	0.549180327868853	0	0	FALSE	FALSE	244	FALSE	0	1	1	2
5995	FALSE	1	Flat	SNNP	SNNP	7090900601	0	(0.481,0.667]	Lightly Drought	-0.207799351611793	Light/moderate drought	-1.03382826433652	0	0	1	(-0.001,0.333]	0	0	1	0	0	Luvisol	1	0	0	0	0	Head no education	FALSE	1989	1239.8	Luvisol	FALSE	TRUE	0	21.6666666666667	540.396102272	(0.481,0.667]	0.549180327868853	0	0	FALSE	FALSE	244	FALSE	0	1	1	2
6265	TRUE	1	Flat	SNNP	SNNP	7120102802	3	(0.481,0.667]	Lightly Wet	0.212712255646233	Light/moderate wet	-0.642172407834447	0	0	0	(-0.001,0.333]	0	1	0	0	0	Leptosol	0	1	0	0	0	Head education 1–3 years	FALSE	2390	3464.2	Leptosol	FALSE	TRUE	0	18	499.871918001	(0.481,0.667]	0.487704918032787	144	0	FALSE	TRUE	244	FALSE	1	1	1	2
6270	TRUE	1	Flat	SNNP	SNNP	7120102802	0	(0.481,0.667]	Lightly Wet	0.251131778029374	Light/moderate wet	-0.650196604316481	0	0	0	(-0.001,0.333]	0	0	0	1	0	Vertisol.	1	0	0	0	0	Head no education	TRUE	2371	2023.3	Vertisol.	FALSE	TRUE	0	18	518.761358982	(0.481,0.667]	0.55327868852459	618	0	TRUE	FALSE	244	FALSE	1	1	1	0
6284	FALSE	0	Moderate	SNNP	SNNP	7120102802	0	(0.481,0.667]	Lightly Wet	0.254884539950041	Light/moderate wet	-0.646634658609375	0	0	0	(-0.001,0.333]	0	1	0	0	0	Leptosol	1	0	0	0	0	Head no education	FALSE	2356	3272.4	Leptosol	FALSE	TRUE	0	18	518.761358982	(0.481,0.667]	0.55327868852459	76	0	FALSE	TRUE	244	FALSE	1	1	1	2
6516	FALSE	1	Flat	SNNP	SNNP	7180101001	10	(0.295,0.481]	Lightly Drought	-0.415589135648556	Light/moderate drought	-1.20306862015394	0	0	2	(-0.001,0.333]	0	0	0	0	0	OTHER SOIL TYPE (SPECIFY)	0	0	0	0	1	Head education > 10 years	NA	1836	904.5	OTHER SOIL TYPE (SPECIFY)	FALSE	TRUE	0	23.6666666666667	612.226444991	(0.295,0.481]	0.467213114754098	0	0	TRUE	FALSE	244	FALSE	0	1	1	1
6608	FALSE	1	Flat	SNNP	SNNP	7200203802	0	(0.481,0.667]	Lightly Wet	0.40157767529623	Light/moderate wet	-0.191593605627245	0	0	0	(-0.001,0.333]	0	0	1	0	0	Luvisol	1	0	0	0	0	Head no education	TRUE	1842	1320.4	Luvisol	FALSE	TRUE	0	13.3333333333333	352.796111035	(0.481,0.667]	0.598360655737705	76	91	FALSE	TRUE	244	FALSE	1	1	1	1
6611	FALSE	1	Flat	SNNP	SNNP	7200203802	0	(0.295,0.481]	Lightly Wet	0.479474226904837	Light/moderate wet	-0.168927313972491	0	0	0	(-0.001,0.333]	0	0	0	1	0	Vertisol.	1	0	0	0	0	Head no education	FALSE	1842	613.2	Vertisol.	FALSE	TRUE	0	13.3333333333333	420.687226945	(0.295,0.481]	0.479508196721311	163	163	FALSE	TRUE	244	FALSE	1	1	1	1
6614	FALSE	1	Flat	SNNP	SNNP	7200203802	0	(0.295,0.481]	Lightly Wet	0.479474226904837	Light/moderate wet	-0.168927313972491	0	0	0	(-0.001,0.333]	0	0	0	1	0	Vertisol.	1	0	0	0	0	Head no education	TRUE	1842	461	Vertisol.	FALSE	TRUE	0	13.3333333333333	420.687226945	(0.295,0.481]	0.479508196721311	0	0	FALSE	FALSE	244	FALSE	1	1	1	1
6624	FALSE	1	Flat	SNNP	SNNP	7200203802	0	(0.481,0.667]	Lightly Wet	0.39652657162451	Light/moderate wet	-0.178799376424465	0	0	0	(-0.001,0.333]	0	0	1	0	0	Luvisol	1	0	0	0	0	Head no education	TRUE	1838	2741.2	Luvisol	FALSE	TRUE	0	13.3333333333333	352.796111035	(0.481,0.667]	0.598360655737705	40	55	FALSE	TRUE	244	FALSE	0	1	1	2
6631	FALSE	1	Flat	SNNP	SNNP	7200203802	0	(0.295,0.481]	Lightly Wet	0.484008585193099	Light/moderate wet	-0.16887296356084	0	0	0	(-0.001,0.333]	0	0	0	1	0	Vertisol.	1	0	0	0	0	Head no education	FALSE	1835	1141.8	Vertisol.	FALSE	TRUE	0	13.3333333333333	420.687226945	(0.295,0.481]	0.479508196721311	61	44	FALSE	TRUE	244	FALSE	0	1	0	0
6803	TRUE	1	Flat	Harari	Other	13010100303	6	(0.667,0.854]	Severely Drought	-1.86900766023946	Severe drought	-3.02428049815203	6	2	9	(0.667,1]	0	0	0	1	0	Vertisol.	0	0	1	0	0	Head education 4–6 years	TRUE	2023	1590.3	Vertisol.	FALSE	FALSE	0	25.2222222222222	226.025280493	(0.667,0.854]	0.770491803278688	63	63	FALSE	FALSE	244	TRUE	0	0	1	0
6848	TRUE	0	Moderate	Harari	Other	13010101405	0	(0.667,0.854]	Severely Drought	-1.86900766023946	Severe drought	-3.02428049815203	6	2	9	(0.667,1]	0	0	1	0	0	Luvisol	1	0	0	0	0	Head no education	FALSE	1821	197.3	Luvisol	FALSE	FALSE	0	25.2222222222222	226.025280493	(0.667,0.854]	0.770491803278688	203	0	FALSE	FALSE	244	TRUE	0	1	1	0
6850	TRUE	0	Moderate	Harari	Other	13010101405	0	(0.667,0.854]	Severely Drought	-1.87539242935588	Severe drought	-3.03594146895919	6	2	9	(0.667,1]	0	0	0	0	1	Mixed type	1	0	0	0	0	Head no education	FALSE	1815	487.5	Mixed type	FALSE	FALSE	0	25.2222222222222	226.025280493	(0.667,0.854]	0.770491803278688	103	0	FALSE	FALSE	244	FALSE	0	1	1	1
6861	FALSE	1	Flat	Harari	Other	13010101603	10	(0.667,0.854]	Moderately Drought	-1.40096480546524	Light/moderate drought	-2.5195639754871	3	1	7	(0.667,1]	0	1	0	0	0	Leptosol	0	0	0	0	1	Head education > 10 years	FALSE	1414	21855.65	Leptosol	FALSE	FALSE	0	25.2222222222222	226.025280493	(0.667,0.854]	0.770491803278688	0	0	TRUE	FALSE	244	FALSE	0	1	1	0
2048	TRUE	0	Moderate	Amhara	Amhara	3041100903	0	(0.295,0.481]	Lightly Wet	0.053808240776488	Light/moderate wet	-1.51862895932974	1	0	2	(-0.001,0.333]	0	0	0	0	1	Mixed type	1	0	0	0	0	Head no education	FALSE	3451	1821.47	Mixed type	FALSE	FALSE	0	19.1	657.242332879	(0.295,0.481]	0.408759124087591	137	137	FALSE	FALSE	274	FALSE	0	1	0	1
2584	TRUE	0	Moderate	Amhara	Amhara	3060901807	0	(0.295,0.481]	Lightly Wet	0.827169933309119	Light/moderate wet	-0.405347533147764	0	0	0	(-0.001,0.333]	0	0	0	1	0	Vertisol.	1	0	0	0	0	Head no education	TRUE	2240	3196.45	Vertisol.	FALSE	FALSE	0	16.1	963.112200615	(0.295,0.481]	0.474452554744526	41	0	FALSE	TRUE	274	TRUE	0	1	0	3
3414	FALSE	0	Moderate	Oromiya	Oromiya	4010601302	10	(0.667,0.854]	Lightly Drought	-0.274931242665151	Light/moderate drought	-0.90972591972281	0	0	0	(-0.001,0.333]	0	0	1	0	0	Luvisol	0	0	0	0	1	Head education > 10 years	FALSE	2014	1362.6	Luvisol	FALSE	TRUE	0	19.6	328.077764755	(0.667,0.854]	0.667883211678832	0	0	FALSE	FALSE	274	FALSE	1	1	0	4
3418	FALSE	0	Moderate	Oromiya	Oromiya	4010601302	10	(0.667,0.854]	Lightly Drought	-0.274931242665151	Light/moderate drought	-0.90972591972281	0	0	0	(-0.001,0.333]	0	0	1	0	0	Luvisol	0	0	0	0	1	Head education > 10 years	FALSE	2014	1221.4	Luvisol	FALSE	TRUE	0	19.6	328.077764755	(0.667,0.854]	0.667883211678832	0	0	TRUE	FALSE	274	FALSE	1	1	0	4
3683	FALSE	1	Flat	Oromiya	Oromiya	4030201803	7	(0.667,0.854]	Lightly Drought	-0.426788760266586	Light/moderate drought	-0.907806672989666	0	0	0	(-0.001,0.333]	0	0	1	0	0	Luvisol	0	0	0	1	0	Head education 7–9 years	FALSE	1749	2145.16	Luvisol	FALSE	TRUE	0	20.5	264.748197069	(0.667,0.854]	0.715328467153285	0	0	FALSE	FALSE	274	FALSE	0	1	1	2
3987	FALSE	1	Flat	Oromiya	Oromiya	4050803103	0	(0.481,0.667]	Lightly Wet	0.163813388590714	Light/moderate wet	-0.757639235065774	0	0	0	(-0.001,0.333]	0	0	0	1	0	Vertisol.	1	0	0	0	0	Head no education	FALSE	1691	4435.5	Vertisol.	FALSE	FALSE	0	19.2	561.812027365	(0.481,0.667]	0.5	0	0	FALSE	FALSE	274	FALSE	0	1	1	4
3992	FALSE	0	Moderate	Oromiya	Oromiya	4050803103	6	(0.481,0.667]	Lightly Wet	0.172477676727105	Light/moderate wet	-0.750920662931834	0	0	0	(-0.001,0.333]	0	0	1	0	0	Luvisol	0	0	1	0	0	Head education 4–6 years	FALSE	1652	3324	Luvisol	FALSE	FALSE	0	19.2	561.812027365	(0.481,0.667]	0.5	15	15	FALSE	FALSE	274	FALSE	0	1	1	3
3996	FALSE	0	Moderate	Oromiya	Oromiya	4050803103	6	(0.481,0.667]	Lightly Wet	0.171518590415334	Light/moderate wet	-0.753150451306587	0	0	0	(-0.001,0.333]	0	0	0	0	1	Mixed type	0	0	1	0	0	Head education 4–6 years	FALSE	1651	3989.5	Mixed type	FALSE	FALSE	0	19.2	561.812027365	(0.481,0.667]	0.5	0	0	TRUE	FALSE	274	FALSE	1	1	1	2
3997	FALSE	1	Flat	Oromiya	Oromiya	4050803103	6	(0.481,0.667]	Lightly Wet	0.171518590415334	Light/moderate wet	-0.753150451306587	0	0	0	(-0.001,0.333]	0	0	0	0	1	Mixed type	0	0	1	0	0	Head education 4–6 years	FALSE	1651	1937.4	Mixed type	FALSE	FALSE	0	19.2	561.812027365	(0.481,0.667]	0.5	0	0	TRUE	FALSE	274	TRUE	1	1	1	2
4000	FALSE	1	Flat	Oromiya	Oromiya	4050803103	0	(0.481,0.667]	Lightly Wet	0.168795760663226	Light/moderate wet	-0.75047754232869	0	0	0	(-0.001,0.333]	0	0	0	0	1	Mixed type	1	0	0	0	0	Head no education	NA	1430	895.84	Mixed type	FALSE	FALSE	0	19.2	561.812027365	(0.481,0.667]	0.5	0	0	FALSE	FALSE	274	FALSE	0	0	1	0
4002	FALSE	0	Moderate	Oromiya	Oromiya	4050803103	5	(0.481,0.667]	Lightly Wet	0.172477676727105	Light/moderate wet	-0.750920662931834	0	0	0	(-0.001,0.333]	0	0	0	0	1	Mixed type	0	0	1	0	0	Head education 4–6 years	FALSE	1615	567.5	Mixed type	FALSE	FALSE	0	19.2	561.812027365	(0.481,0.667]	0.5	88	0	FALSE	TRUE	274	TRUE	0	1	1	3
4006	FALSE	1	Flat	Oromiya	Oromiya	4050803103	0	(0.481,0.667]	Lightly Wet	0.168795760663226	Light/moderate wet	-0.75047754232869	0	0	0	(-0.001,0.333]	0	0	0	1	0	Vertisol.	1	0	0	0	0	Head no education	FALSE	1614	3896.15	Vertisol.	FALSE	FALSE	0	19.2	561.812027365	(0.481,0.667]	0.5	0	0	TRUE	FALSE	274	FALSE	0	1	1	4
4007	FALSE	1	Flat	Oromiya	Oromiya	4050803103	0	(0.481,0.667]	Lightly Wet	0.168795760663226	Light/moderate wet	-0.75047754232869	0	0	0	(-0.001,0.333]	0	0	0	1	0	Vertisol.	1	0	0	0	0	Head no education	FALSE	1614	8537.5	Vertisol.	FALSE	FALSE	0	19.2	561.812027365	(0.481,0.667]	0.5	117	117	FALSE	TRUE	274	FALSE	0	1	1	4
4714	FALSE	1	Flat	Oromiya	Oromiya	4130901003	0	(0.481,0.667]	Lightly Wet	0.395241389922918	Light/moderate wet	-0.256137888129884	0	0	0	(-0.001,0.333]	0	0	0	1	0	Vertisol.	1	0	0	0	0	Head no education	TRUE	2256	1522.4	Vertisol.	FALSE	FALSE	0	14.4	442.889063301	(0.481,0.667]	0.481751824817518	0	0	TRUE	FALSE	274	FALSE	1	1	1	4
5013	FALSE	1	Flat	Oromiya	Oromiya	4190100103	9	(0.295,0.481]	Lightly Wet	0.287659919615075	Light/moderate wet	-0.783504225049589	0	0	0	(-0.001,0.333]	0	0	1	0	0	Luvisol	0	0	0	1	0	Head education 7–9 years	FALSE	2388	2491.6	Luvisol	FALSE	FALSE	0	18.2	665.082488387	(0.295,0.481]	0.394160583941606	0	0	FALSE	TRUE	274	TRUE	0	1	1	4
5022	FALSE	1	Flat	Oromiya	Oromiya	4190100103	0	(0.295,0.481]	Lightly Wet	0.293367661580766	Light/moderate wet	-0.773912588369539	0	0	0	(-0.001,0.333]	0	0	0	0	0	OTHER SOIL TYPE (SPECIFY)	1	0	0	0	0	Head no education	FALSE	2415	3620.25	OTHER SOIL TYPE (SPECIFY)	FALSE	FALSE	0	18.2	684.049469333	(0.295,0.481]	0.434306569343066	66	0	FALSE	TRUE	274	FALSE	1	1	1	4
5096	FALSE	0	Moderate	Oromiya	Oromiya	4190800704	0	(0.295,0.481]	Lightly Wet	0.245974301311843	Light/moderate wet	-0.775604666908549	0	0	0	(-0.001,0.333]	0	0	1	0	0	Luvisol	1	0	0	0	0	Head no education	FALSE	2394	2897.3	Luvisol	FALSE	FALSE	0	18.2	560.972911593	(0.295,0.481]	0.437956204379562	79	0	FALSE	TRUE	274	TRUE	0	1	0	2
5100	FALSE	1	Flat	Oromiya	Oromiya	4190800704	0	(0.295,0.481]	Lightly Wet	0.245974301311843	Light/moderate wet	-0.775604666908549	0	0	0	(-0.001,0.333]	0	0	1	0	0	Luvisol	1	0	0	0	0	Head no education	FALSE	2394	578.9	Luvisol	FALSE	FALSE	0	18.2	560.972911593	(0.295,0.481]	0.437956204379562	35	0	FALSE	TRUE	274	TRUE	0	1	0	2
5279	FALSE	1	Flat	Benishangul Gumuz	Other	6030304202	0	(0.481,0.667]	Lightly Drought	-0.913221367125474	Light/moderate drought	-2.10452903015564	3	1	6	(0.667,1]	0	0	1	0	0	Luvisol	1	0	0	0	0	Head no education	FALSE	1514	886.83	Luvisol	FALSE	TRUE	0	24.1	347.81386154	(0.481,0.667]	0.554744525547445	0	0	TRUE	FALSE	274	TRUE	0	1	1	0
5334	FALSE	1	Flat	Benishangul Gumuz	Other	6060800402	5	(0.481,0.667]	Lightly Drought	-0.781985264358115	Light/moderate drought	-1.70766067176424	1	0	5	(0.333,0.667]	1	0	0	0	0	Cambisol	0	0	1	0	0	Head education 4–6 years	TRUE	1449	3556.25	Cambisol	FALSE	FALSE	0	23.3	340.48837359	(0.481,0.667]	0.565693430656934	0	0	TRUE	FALSE	274	FALSE	0	0	1	0
5340	FALSE	0	Moderate	Benishangul Gumuz	Other	6060800402	2	(0.481,0.667]	Lightly Drought	-0.823101888668881	Light/moderate drought	-1.7190645110705	2	0	5	(0.333,0.667]	0	0	0	1	0	Vertisol.	0	1	0	0	0	Head education 1–3 years	TRUE	1445	548.53	Vertisol.	FALSE	FALSE	0	23.3	317.650960065	(0.481,0.667]	0.624087591240876	0	0	TRUE	FALSE	274	FALSE	0	0	0	0
5342	FALSE	1	Flat	Benishangul Gumuz	Other	6060800402	5	(0.481,0.667]	Moderately Drought	-1.29681105405264	Light/moderate drought	-1.70680627062854	3	0	9	(0.667,1]	0	0	0	1	0	Vertisol.	0	0	1	0	0	Head education 4–6 years	TRUE	1441	613.6	Vertisol.	FALSE	FALSE	0	23.3	340.48837359	(0.481,0.667]	0.565693430656934	0	0	TRUE	FALSE	274	FALSE	0	0	1	0
5350	FALSE	1	Flat	Benishangul Gumuz	Other	6060800402	0	(0.481,0.667]	Lightly Drought	-0.81813966587666	Light/moderate drought	-1.70680627062854	1	0	5	(0.333,0.667]	0	0	0	1	0	Vertisol.	1	0	0	0	0	Head no education	TRUE	1437	2184.85	Vertisol.	FALSE	FALSE	0	23.3	317.650960065	(0.481,0.667]	0.624087591240876	0	0	TRUE	FALSE	274	FALSE	0	0	1	0
5356	FALSE	0	Moderate	Benishangul Gumuz	Other	6060800402	2	(0.481,0.667]	Lightly Drought	-0.831173058845698	Light/moderate drought	-1.72203077793529	1	0	5	(0.333,0.667]	0	0	0	1	0	Vertisol.	0	1	0	0	0	Head education 1–3 years	TRUE	1470	1323.7	Vertisol.	FALSE	FALSE	0	23.3	317.650960065	(0.481,0.667]	0.624087591240876	0	0	TRUE	FALSE	274	FALSE	0	0	1	0
6000	FALSE	0	Steep	SNNP	SNNP	7100100403	0	(0.481,0.667]	Lightly Drought	-0.550018144775763	Light/moderate drought	-1.3513726973652	0	0	3	(-0.001,0.333]	0	0	0	1	0	Vertisol.	1	0	0	0	0	Head no education	TRUE	2111	1015.8	Vertisol.	FALSE	TRUE	1	23.5	489.4929532	(0.481,0.667]	0.569343065693431	0	0	TRUE	FALSE	274	FALSE	0	1	1	0
6002	FALSE	0	Moderate	SNNP	SNNP	7100100403	0	(0.481,0.667]	Lightly Drought	-0.550018144775763	Light/moderate drought	-1.3513726973652	0	0	3	(-0.001,0.333]	0	0	0	1	0	Vertisol.	1	0	0	0	0	Head no education	TRUE	2111	749.5	Vertisol.	FALSE	TRUE	0	23.5	489.4929532	(0.481,0.667]	0.569343065693431	0	0	TRUE	FALSE	274	FALSE	0	1	1	0
6510	FALSE	1	Flat	SNNP	SNNP	7180101001	0	(0.295,0.481]	Moderately Drought	-1.29838588521834	Light/moderate drought	-1.71526604940006	4	0	8	(0.667,1]	0	0	1	0	0	Luvisol	1	0	0	0	0	Head no education	FALSE	1850	564.9	Luvisol	FALSE	TRUE	0	23.5	670.29554809	(0.295,0.481]	0.408759124087591	0	0	TRUE	FALSE	274	FALSE	0	1	1	0
6538	FALSE	1	Flat	SNNP	SNNP	7180102302	0	(0.295,0.481]	Lightly Drought	-0.318236874362108	Light/moderate drought	-1.19352855540352	0	0	2	(-0.001,0.333]	0	0	1	0	0	Luvisol	1	0	0	0	0	Head no education	TRUE	1538	465.74	Luvisol	FALSE	TRUE	0	23.5	670.29554809	(0.295,0.481]	0.408759124087591	0	0	TRUE	FALSE	274	FALSE	0	1	1	3
2	FALSE	1	Flat	Tigray	Tigray	1010101601	0	(0.295,0.481]	Severely Drought	-1.6168792518332	Severe drought	-3.73676243440924	3	1	4	(0.667,1]	0	0	1	0	0	Luvisol	1	0	0	0	0	Head no education	FALSE	1103	82.38	Luvisol	FALSE	FALSE	0	28.6	265.388155105	(0.295,0.481]	0.451612903225806	0	0	TRUE	FALSE	124	FALSE	0	0	0	0
5	FALSE	1	Flat	Tigray	Tigray	1010101601	0	(0.295,0.481]	Severely Drought	-1.7157805783423	Severe drought	-4.41213861066259	2	1	3	(0.667,1]	0	0	1	0	0	Luvisol	1	0	0	0	0	Head no education	FALSE	1100	469.81	Luvisol	FALSE	FALSE	0	28.6	247.72832038	(0.295,0.481]	0.411290322580645	0	0	TRUE	FALSE	124	TRUE	1	1	1	1
63	FALSE	1	Flat	Tigray	Tigray	1010201403	5	(0.667,0.854]	Lightly Drought	-0.906313180761963	Light/moderate drought	-2.35604396552182	1	1	2	(0.333,0.667]	0	0	0	0	1	Mixed type	0	0	1	0	0	Head education 4–6 years	TRUE	1836	140.96	Mixed type	FALSE	FALSE	0	23.6	104.078161171	(0.667,0.854]	0.782258064516129	0	0	FALSE	FALSE	124	TRUE	0	1	1	5
230	FALSE	1	Flat	Tigray	Tigray	1020200802	0	(0.295,0.481]	Lightly Wet	0.182560290670927	Light/moderate wet	-0.973591948663758	0	0	0	(-0.001,0.333]	0	0	1	0	0	Luvisol	1	0	0	0	0	Head no education	FALSE	1991	102.24	Luvisol	FALSE	FALSE	0	18.4	286.35475267	(0.295,0.481]	0.419354838709677	489	391	TRUE	FALSE	124	TRUE	0	1	1	2
248	TRUE	1	Flat	Tigray	Tigray	1020200802	0	(0.295,0.481]	Lightly Wet	0.209058819159737	Light/moderate wet	-0.966898702398928	0	0	0	(-0.001,0.333]	0	0	1	0	0	Luvisol	1	0	0	0	0	Head no education	FALSE	2031	58.82	Luvisol	FALSE	FALSE	0	18.4	286.35475267	(0.295,0.481]	0.419354838709677	510	340	FALSE	FALSE	124	TRUE	0	1	1	2
251	FALSE	1	Flat	Tigray	Tigray	1020200802	4	(0.295,0.481]	Lightly Wet	0.194060567550244	Light/moderate wet	-0.962977518513253	0	0	0	(-0.001,0.333]	0	0	1	0	0	Luvisol	0	0	1	0	0	Head education 4–6 years	FALSE	1950	84.36	Luvisol	FALSE	FALSE	0	18.4	286.35475267	(0.295,0.481]	0.419354838709677	948	1185	FALSE	FALSE	124	FALSE	0	1	1	2
262	FALSE	1	Flat	Tigray	Tigray	1020200802	0	(0.295,0.481]	Lightly Wet	0.539328722088463	Light/moderate wet	-0.717926213749637	0	0	0	(-0.001,0.333]	0	0	1	0	0	Luvisol	1	0	0	0	0	Head no education	FALSE	1900	81.06	Luvisol	FALSE	FALSE	0	18.4	465.035640084	(0.295,0.481]	0.395161290322581	370	247	FALSE	FALSE	124	TRUE	0	1	1	2
296	TRUE	0	Moderate	Tigray	Tigray	1020301001	0	(0.295,0.481]	Lightly Wet	0.379841276894232	Light/moderate wet	-0.749490009907982	0	0	0	(-0.001,0.333]	0	1	0	0	0	Leptosol	1	0	0	0	0	Head no education	FALSE	2390	521.97	Leptosol	FALSE	FALSE	0	18.4	401.023224715	(0.295,0.481]	0.443548387096774	0	0	FALSE	FALSE	124	FALSE	0	1	0	0
632	TRUE	1	Flat	Tigray	Tigray	1030501202	3	(0.295,0.481]	Lightly Wet	0.628738171881994	Light/moderate wet	-0.72138462515372	0	0	0	(-0.001,0.333]	0	1	0	0	0	Leptosol	0	1	0	0	0	Head education 1–3 years	TRUE	2365	1642.65	Leptosol	FALSE	FALSE	0	21.4	606.552858588	(0.295,0.481]	0.362903225806452	24	24	FALSE	FALSE	124	FALSE	0	1	1	2
647	TRUE	1	Flat	Tigray	Tigray	1030501202	0	(0.295,0.481]	Lightly Wet	0.654437654542106	Light/moderate wet	-0.70237313782568	0	0	0	(-0.001,0.333]	0	0	1	0	0	Luvisol	1	0	0	0	0	Head no education	FALSE	2347	259.45	Luvisol	FALSE	FALSE	0	21.4	606.552858588	(0.295,0.481]	0.362903225806452	77	77	TRUE	FALSE	124	FALSE	0	1	1	1
750	TRUE	0	Moderate	Tigray	Tigray	1040101204	0	(0.295,0.481]	Lightly Wet	0.231784267771687	Light/moderate wet	-1.19583392786413	0	0	1	(-0.001,0.333]	1	0	0	0	0	Cambisol	1	0	0	0	0	Head no education	FALSE	1803	252.57	Cambisol	FALSE	FALSE	0	21.4	465.035640084	(0.295,0.481]	0.395161290322581	0	0	TRUE	FALSE	124	TRUE	1	1	1	1
850	FALSE	0	Moderate	Tigray	Tigray	1040300404	0	(0.481,0.667]	Lightly Drought	-0.405685699625345	Light/moderate drought	-1.17187445334737	0	0	2	(0.333,0.667]	0	1	0	0	0	Leptosol	1	0	0	0	0	Head no education	FALSE	2217	197.05	Leptosol	FALSE	FALSE	0	21.4	183.645514161	(0.481,0.667]	0.596774193548387	406	457	FALSE	FALSE	124	TRUE	0	0	0	2
928	TRUE	1	Flat	Tigray	Tigray	1040400103	0	(0.481,0.667]	Lightly Drought	-0.23374169953381	Light/moderate drought	-1.34230878594729	0	0	1	(-0.001,0.333]	0	1	0	0	0	Leptosol	1	0	0	0	0	Head no education	TRUE	2368	1053.86	Leptosol	FALSE	FALSE	0	21.4	302.557571061	(0.481,0.667]	0.5	133	47	FALSE	TRUE	124	FALSE	1	1	1	0
1052	TRUE	1	Flat	Tigray	Tigray	1050200201	6	(0.295,0.481]	Severely Drought	-1.7157805783423	Severe drought	-4.41213861066259	2	1	3	(0.667,1]	0	0	0	1	0	Vertisol.	0	0	1	0	0	Head education 4–6 years	FALSE	993	372.05	Vertisol.	FALSE	FALSE	0	28.6	247.72832038	(0.295,0.481]	0.411290322580645	0	0	TRUE	FALSE	124	FALSE	0	0	1	0
1053	TRUE	1	Flat	Tigray	Tigray	1050200201	0	(0.295,0.481]	Severely Drought	-1.6735167946788	Severe drought	-4.43377821527262	2	1	3	(0.667,1]	0	0	1	0	0	Luvisol	1	0	0	0	0	Head no education	FALSE	993	596.15	Luvisol	FALSE	FALSE	0	28.6	247.72832038	(0.295,0.481]	0.411290322580645	0	0	TRUE	FALSE	124	FALSE	0	0	1	0
1111	TRUE	1	Flat	Tigray	Tigray	1050301501	0	(0.295,0.481]	Lightly Drought	-0.246420346105317	Light/moderate drought	-2.87443298949413	1	1	1	(-0.001,0.333]	0	0	0	1	0	Vertisol.	1	0	0	0	0	Head no education	TRUE	943	550.98	Vertisol.	FALSE	FALSE	0	24.6	509.47568819	(0.295,0.481]	0.346774193548387	0	0	TRUE	FALSE	124	TRUE	0	1	1	2
1128	FALSE	1	Flat	Tigray	Tigray	1050302304	0	(0.481,0.667]	Moderately Drought	-1.07315754831839	Light/moderate drought	-3.48662636102353	1	1	1	(-0.001,0.333]	0	0	0	1	0	Vertisol.	1	0	0	0	0	Head no education	TRUE	1048	707.24	Vertisol.	FALSE	FALSE	0	27.4	297.219659078	(0.481,0.667]	0.5	0	0	TRUE	FALSE	124	TRUE	0	1	1	2
1130	FALSE	1	Flat	Tigray	Tigray	1050302304	4	(0.481,0.667]	Moderately Drought	-1.11649674418555	Light/moderate drought	-3.47276439999283	1	1	2	(0.333,0.667]	0	0	0	0	1	Mixed type	0	0	1	0	0	Head education 4–6 years	FALSE	1309	795.25	Mixed type	FALSE	FALSE	0	27.4	297.219659078	(0.481,0.667]	0.5	0	0	TRUE	FALSE	124	TRUE	0	1	1	2
1135	FALSE	0	Steep	Tigray	Tigray	1050302304	0	(0.481,0.667]	Moderately Drought	-1.06032988479649	Light/moderate drought	-3.43095244031002	1	1	2	(0.333,0.667]	0	0	1	0	0	Luvisol	1	0	0	0	0	Head no education	FALSE	1306	297.98	Luvisol	FALSE	FALSE	1	27.4	297.219659078	(0.481,0.667]	0.5	0	0	TRUE	FALSE	124	FALSE	0	1	1	2
1292	FALSE	1	Flat	Amhara	Amhara	3011400816	0	(0.481,0.667]	Moderately Drought	-1.2392739427111	Light/moderate drought	-2.5790789055472	3	1	3	(0.667,1]	0	0	0	1	0	Vertisol.	1	0	0	0	0	Head no education	TRUE	626	4662.3	Vertisol.	FALSE	FALSE	0	29.2	181.666108016	(0.481,0.667]	0.564516129032258	54	0	TRUE	FALSE	124	TRUE	0	0	0	5
1339	TRUE	0	Moderate	Amhara	Amhara	3020100703	0	(0.295,0.481]	Lightly Wet	0.627207316999694	Light/moderate wet	-1.32866349596013	0	0	1	(-0.001,0.333]	0	0	1	0	0	Luvisol	1	0	0	0	0	Head no education	TRUE	1818	1311.35	Luvisol	FALSE	FALSE	0	18.8	547.638105232	(0.295,0.481]	0.362903225806452	0	0	TRUE	FALSE	124	TRUE	0	0	1	1
1345	TRUE	0	Moderate	Amhara	Amhara	3020100703	0	(0.295,0.481]	Lightly Wet	0.615825164373091	Light/moderate wet	-1.3271464438297	0	0	1	(-0.001,0.333]	0	0	0	0	0	OTHER SOIL TYPE (SPECIFY)	1	0	0	0	0	Head no education	FALSE	1782	950.83	OTHER SOIL TYPE (SPECIFY)	FALSE	FALSE	0	18.8	547.638105232	(0.295,0.481]	0.362903225806452	0	0	TRUE	FALSE	124	TRUE	0	0	1	2
1381	FALSE	1	Flat	Amhara	Amhara	3020202508	0	(0.295,0.481]	Lightly Wet	0.293945732148672	Light/moderate wet	-1.30166185587612	0	0	1	(-0.001,0.333]	0	0	0	0	1	Mixed type	1	0	0	0	0	Head no education	TRUE	1822	123.9	Mixed type	FALSE	FALSE	0	17.8	313.41121504	(0.295,0.481]	0.443548387096774	0	0	FALSE	FALSE	124	FALSE	1	1	1	1
1390	FALSE	1	Flat	Amhara	Amhara	3020202508	8	(0.481,0.667]	Lightly Wet	0.129930992891753	Light/moderate wet	-1.31693921705614	0	0	1	(-0.001,0.333]	0	0	0	0	1	Mixed type	0	0	0	1	0	Head education 7–9 years	TRUE	1832	255.87	Mixed type	FALSE	FALSE	0	17.8	251.223691245	(0.481,0.667]	0.491935483870968	78	391	TRUE	FALSE	124	TRUE	0	0	0	0
1394	FALSE	1	Flat	Amhara	Amhara	3020202508	0	(0.295,0.481]	Lightly Wet	0.293945732148672	Light/moderate wet	-1.30166185587612	0	0	1	(-0.001,0.333]	0	0	0	0	1	Mixed type	1	0	0	0	0	Head no education	TRUE	1816	1013.8	Mixed type	FALSE	FALSE	0	17.8	313.41121504	(0.295,0.481]	0.443548387096774	49	49	FALSE	FALSE	124	FALSE	1	0	1	2
1395	FALSE	1	Flat	Amhara	Amhara	3020202508	0	(0.295,0.481]	Lightly Wet	0.293945732148672	Light/moderate wet	-1.30166185587612	0	0	1	(-0.001,0.333]	0	0	0	0	1	Mixed type	1	0	0	0	0	Head no education	TRUE	1816	808.3	Mixed type	FALSE	FALSE	0	17.8	313.41121504	(0.295,0.481]	0.443548387096774	62	25	TRUE	FALSE	124	TRUE	1	0	1	2
1404	FALSE	1	Flat	Amhara	Amhara	3020202508	0	(0.481,0.667]	Lightly Wet	0.139281675649824	Light/moderate wet	-1.31613873456175	0	0	1	(-0.001,0.333]	0	0	0	1	0	Vertisol.	1	0	0	0	0	Head no education	TRUE	1815	268.45	Vertisol.	FALSE	FALSE	0	17.8	251.223691245	(0.481,0.667]	0.491935483870968	186	149	FALSE	FALSE	124	TRUE	0	1	1	0
1551	TRUE	0	Moderate	Amhara	Amhara	3020900708	0	(0.295,0.481]	Lightly Wet	0.362722669449056	Light/moderate wet	-1.28323675971893	0	0	1	(-0.001,0.333]	0	0	1	0	0	Luvisol	1	0	0	0	0	Head no education	FALSE	2103	1151.77	Luvisol	FALSE	FALSE	0	18	346.43577388	(0.295,0.481]	0.42741935483871	0	87	TRUE	FALSE	124	FALSE	0	1	1	2
1556	TRUE	0	Moderate	Amhara	Amhara	3020900708	0	(0.295,0.481]	Lightly Wet	0.372880186630318	Light/moderate wet	-1.28402163884669	0	0	1	(-0.001,0.333]	0	0	1	0	0	Luvisol	1	0	0	0	0	Head no education	FALSE	2092	1176.95	Luvisol	FALSE	FALSE	0	18	346.43577388	(0.295,0.481]	0.42741935483871	0	85	TRUE	FALSE	124	FALSE	1	1	1	1
1586	TRUE	0	Moderate	Amhara	Amhara	3030100204	0	(0.295,0.481]	Lightly Wet	0.480050463589531	Light/moderate wet	-1.50669545956776	1	0	1	(-0.001,0.333]	0	0	0	0	1	Mixed type	1	0	0	0	0	Head no education	FALSE	2379	4579.14	Mixed type	FALSE	TRUE	0	20.2	578.813365718	(0.295,0.481]	0.354838709677419	0	0	TRUE	FALSE	124	FALSE	0	1	1	2
2977	TRUE	0	Steep	Amhara	Amhara	3080201503	0	(0.295,0.481]	Lightly Wet	0.751417940779376	Light/moderate wet	-1.46735894735888	0	0	1	(-0.001,0.333]	0	0	1	0	0	Luvisol	1	0	0	0	0	Head no education	FALSE	1857	4007.35	Luvisol	FALSE	FALSE	1	21.2	761.970227134	(0.295,0.481]	0.330645161290323	0	0	FALSE	FALSE	124	FALSE	1	1	1	2
2980	TRUE	1	Flat	Amhara	Amhara	3080201503	0	(0.295,0.481]	Lightly Wet	0.751417940779376	Light/moderate wet	-1.46735894735888	0	0	1	(-0.001,0.333]	0	0	0	0	0	OTHER SOIL TYPE (SPECIFY)	1	0	0	0	0	Head no education	FALSE	1857	1574.8	OTHER SOIL TYPE (SPECIFY)	FALSE	FALSE	0	21.2	761.970227134	(0.295,0.481]	0.330645161290323	0	0	FALSE	FALSE	124	TRUE	1	1	1	2
2982	TRUE	1	Flat	Amhara	Amhara	3080201503	0	(0.295,0.481]	Lightly Wet	0.751417940779376	Light/moderate wet	-1.46735894735888	0	0	1	(-0.001,0.333]	0	0	0	0	0	OTHER SOIL TYPE (SPECIFY)	1	0	0	0	0	Head no education	FALSE	1857	397.41	OTHER SOIL TYPE (SPECIFY)	FALSE	FALSE	0	21.2	761.970227134	(0.295,0.481]	0.330645161290323	0	0	FALSE	FALSE	124	TRUE	1	1	1	2
2986	TRUE	0	Moderate	Amhara	Amhara	3080201503	0	(0.295,0.481]	Lightly Wet	0.727444895801215	Light/moderate wet	-1.48443323797783	0	0	1	(-0.001,0.333]	0	0	1	0	0	Luvisol	1	0	0	0	0	Head no education	FALSE	1899	3467.35	Luvisol	FALSE	FALSE	0	21.2	761.970227134	(0.295,0.481]	0.330645161290323	0	82	TRUE	FALSE	124	FALSE	0	1	1	2
2989	TRUE	1	Flat	Amhara	Amhara	3080201503	0	(0.295,0.481]	Lightly Wet	0.727444895801215	Light/moderate wet	-1.48443323797783	0	0	1	(-0.001,0.333]	0	0	1	0	0	Luvisol	1	0	0	0	0	Head no education	FALSE	1899	2483.2	Luvisol	FALSE	FALSE	0	21.2	761.970227134	(0.295,0.481]	0.330645161290323	0	0	TRUE	FALSE	124	FALSE	0	1	1	2
2995	TRUE	0	Steep	Amhara	Amhara	3080201503	0	(0.295,0.481]	Lightly Wet	0.762463690551716	Light/moderate wet	-1.4720610960158	0	0	1	(-0.001,0.333]	1	0	0	0	0	Cambisol	1	0	0	0	0	Head no education	FALSE	1922	1732.92	Cambisol	FALSE	FALSE	1	21.2	761.970227134	(0.295,0.481]	0.330645161290323	0	0	FALSE	FALSE	124	FALSE	0	1	1	2
2996	TRUE	1	Flat	Amhara	Amhara	3080201503	0	(0.295,0.481]	Lightly Wet	0.751417940779376	Light/moderate wet	-1.46735894735888	0	0	1	(-0.001,0.333]	0	0	1	0	0	Luvisol	1	0	0	0	0	Head no education	FALSE	1954	372.01	Luvisol	FALSE	FALSE	0	21.2	761.970227134	(0.295,0.481]	0.330645161290323	0	0	TRUE	FALSE	124	TRUE	1	1	1	1
2998	TRUE	1	Flat	Amhara	Amhara	3080201503	0	(0.295,0.481]	Lightly Wet	0.727444895801215	Light/moderate wet	-1.48443323797783	0	0	1	(-0.001,0.333]	0	0	1	0	0	Luvisol	1	0	0	0	0	Head no education	FALSE	1925	481.92	Luvisol	FALSE	FALSE	0	21.2	761.970227134	(0.295,0.481]	0.330645161290323	0	0	FALSE	FALSE	124	TRUE	0	1	1	1
3022	TRUE	0	Moderate	Amhara	Amhara	3080300603	0	(0.295,0.481]	Lightly Wet	0.751417940779376	Light/moderate wet	-1.46735894735888	0	0	1	(-0.001,0.333]	0	0	1	0	0	Luvisol	1	0	0	0	0	Head no education	FALSE	2149	158.48	Luvisol	FALSE	TRUE	0	21.2	761.970227134	(0.295,0.481]	0.330645161290323	0	0	TRUE	FALSE	124	FALSE	1	1	1	1
3026	TRUE	1	Flat	Amhara	Amhara	3080300603	0	(0.295,0.481]	Lightly Wet	0.727444895801215	Light/moderate wet	-1.48443323797783	0	0	1	(-0.001,0.333]	0	0	0	1	0	Vertisol.	1	0	0	0	0	Head no education	FALSE	2074	282.91	Vertisol.	FALSE	TRUE	0	21.2	761.970227134	(0.295,0.481]	0.330645161290323	0	0	TRUE	FALSE	124	FALSE	1	1	0	0
3027	FALSE	1	Flat	Amhara	Amhara	3080300603	0	(0.295,0.481]	Lightly Wet	0.727444895801215	Light/moderate wet	-1.48443323797783	0	0	1	(-0.001,0.333]	0	0	0	1	0	Vertisol.	1	0	0	0	0	Head no education	FALSE	2074	553.9	Vertisol.	FALSE	TRUE	0	21.2	761.970227134	(0.295,0.481]	0.330645161290323	0	0	TRUE	FALSE	124	FALSE	1	1	0	0
3033	FALSE	1	Flat	Amhara	Amhara	3080300603	0	(0.295,0.481]	Lightly Wet	0.762463690551716	Light/moderate wet	-1.4720610960158	0	0	1	(-0.001,0.333]	0	1	0	0	0	Leptosol	1	0	0	0	0	Head no education	FALSE	2176	156.96	Leptosol	FALSE	TRUE	0	21.2	761.970227134	(0.295,0.481]	0.330645161290323	0	0	FALSE	FALSE	124	TRUE	0	1	1	0
3036	FALSE	0	Moderate	Amhara	Amhara	3080300603	0	(0.295,0.481]	Lightly Wet	0.762463690551716	Light/moderate wet	-1.4720610960158	0	0	1	(-0.001,0.333]	0	1	0	0	0	Leptosol	1	0	0	0	0	Head no education	FALSE	2176	1439.75	Leptosol	FALSE	TRUE	0	21.2	761.970227134	(0.295,0.481]	0.330645161290323	0	0	TRUE	FALSE	124	FALSE	0	1	1	0
4091	FALSE	1	Flat	Oromiya	Oromiya	4060102303	0	(0.481,0.667]	Lightly Wet	0.150677564692467	Light/moderate wet	-0.517647117647565	0	0	0	(-0.001,0.333]	0	0	0	1	0	Vertisol.	1	0	0	0	0	Head no education	FALSE	2548	272.78	Vertisol.	FALSE	FALSE	0	18.4	231.973656982	(0.481,0.667]	0.564516129032258	0	0	FALSE	FALSE	124	FALSE	1	1	1	2
5099	FALSE	0	Moderate	Oromiya	Oromiya	4190800704	0	(0.295,0.481]	Lightly Wet	0.447817521006365	Light/moderate wet	-0.775604666908549	0	0	0	(-0.001,0.333]	0	0	1	0	0	Luvisol	1	0	0	0	0	Head no education	FALSE	2394	3026.8	Luvisol	FALSE	FALSE	0	18.4	420.1129007	(0.295,0.481]	0.379032258064516	0	0	FALSE	FALSE	124	TRUE	0	1	0	2
5619	FALSE	1	Flat	SNNP	SNNP	7021001401	2	(0.295,0.481]	Moderately Wet	1.18326947781698	Light/moderate wet	-0.468385445729712	0	0	0	(-0.001,0.333]	0	0	0	1	0	Vertisol.	0	1	0	0	0	Head education 1–3 years	FALSE	2029	379.47	Vertisol.	FALSE	TRUE	0	18.6	856.338475923	(0.295,0.481]	0.346774193548387	0	79	FALSE	FALSE	124	TRUE	0	1	1	0
5768	FALSE	1	Flat	SNNP	SNNP	7040101103	5	(0.481,0.667]	Lightly Wet	0.115742011343443	Light/moderate wet	-0.456496093512406	0	0	0	(-0.001,0.333]	0	0	0	1	0	Vertisol.	0	0	1	0	0	Head education 4–6 years	TRUE	1920	682.3	Vertisol.	FALSE	FALSE	0	21.4	295.192922516	(0.481,0.667]	0.620967741935484	29	44	FALSE	TRUE	124	FALSE	0	1	1	0
5810	FALSE	0	Moderate	SNNP	SNNP	7060700601	0	(0.295,0.481]	Moderately Wet	1.05299785323873	Light/moderate wet	-0.682073064071019	0	0	0	(-0.001,0.333]	0	0	0	1	0	Vertisol.	1	0	0	0	0	Head no education	FALSE	2188	79.5	Vertisol.	FALSE	TRUE	0	21.2	839.336519037	(0.295,0.481]	0.330645161290323	0	818	FALSE	TRUE	124	FALSE	0	1	0	0
12	FALSE	1	Flat	Tigray	Tigray	1010101601	5	(0.295,0.481]	Severely Drought	-1.64972509152649	Severe drought	-3.71121593908392	3	2	5	(0.667,1]	0	0	1	0	0	Luvisol	0	0	1	0	0	Head education 4–6 years	FALSE	1133	267.28	Luvisol	FALSE	FALSE	0	29.3333333333333	291.421886446	(0.295,0.481]	0.480519480519481	0	0	TRUE	FALSE	154	TRUE	1	1	1	2
32	TRUE	1	Flat	Tigray	Tigray	1010201403	0	(0.667,0.854]	Moderately Drought	-1.01621993281727	Light/moderate drought	-2.34610140786024	2	1	3	(0.333,0.667]	0	0	1	0	0	Luvisol	1	0	0	0	0	Head no education	TRUE	1813	5312.55	Luvisol	FALSE	FALSE	0	24.3333333333333	108.347583893	(0.667,0.854]	0.824675324675325	38	38	FALSE	FALSE	154	TRUE	0	1	1	2
38	TRUE	1	Flat	Tigray	Tigray	1010201403	0	(0.667,0.854]	Moderately Drought	-1.0322044274103	Light/moderate drought	-2.35604396552182	2	1	3	(0.333,0.667]	0	1	0	0	0	Leptosol	1	0	0	0	0	Head no education	FALSE	1812	2256.65	Leptosol	FALSE	FALSE	0	24.3333333333333	108.347583893	(0.667,0.854]	0.824675324675325	0	0	TRUE	FALSE	154	TRUE	0	1	1	1
61	TRUE	1	Flat	Tigray	Tigray	1010201403	5	(0.667,0.854]	Moderately Drought	-1.0322044274103	Light/moderate drought	-2.35604396552182	2	1	3	(0.333,0.667]	1	0	0	0	0	Cambisol	0	0	1	0	0	Head education 4–6 years	FALSE	1836	150.55	Cambisol	FALSE	FALSE	0	24.3333333333333	108.347583893	(0.667,0.854]	0.824675324675325	0	0	TRUE	FALSE	154	TRUE	0	1	1	5
111	FALSE	1	Flat	Tigray	Tigray	1010500204	2	(0.295,0.481]	Severely Drought	-1.88626347578426	Severe drought	-4.68635709989531	3	2	4	(0.667,1]	0	1	0	0	0	Leptosol	0	1	0	0	0	Head education 1–3 years	FALSE	1082	466.55	Leptosol	FALSE	FALSE	0	29.3333333333333	257.258281488	(0.295,0.481]	0.474025974025974	0	0	TRUE	FALSE	154	TRUE	0	1	1	2
138	TRUE	1	Flat	Tigray	Tigray	1010600402	0	(0.667,0.854]	Moderately Drought	-1.12995316258955	Light/moderate drought	-2.60781436793472	2	1	3	(0.333,0.667]	0	0	1	0	0	Luvisol	1	0	0	0	0	Head no education	FALSE	1324	1050.39	Luvisol	FALSE	FALSE	0	24.6666666666667	110.921477629	(0.667,0.854]	0.824675324675325	0	0	FALSE	FALSE	154	TRUE	0	1	1	2
149	TRUE	1	Flat	Tigray	Tigray	1010600402	6	(0.667,0.854]	Moderately Drought	-1.11557532469645	Light/moderate drought	-2.60083545227661	2	1	3	(0.333,0.667]	0	1	0	0	0	Leptosol	0	0	1	0	0	Head education 4–6 years	TRUE	1325	4665.55	Leptosol	FALSE	FALSE	0	24.6666666666667	107.709023118	(0.667,0.854]	0.831168831168831	43	43	FALSE	FALSE	154	FALSE	0	1	1	2
151	TRUE	1	Flat	Tigray	Tigray	1010600402	6	(0.667,0.854]	Moderately Drought	-1.11557532469645	Light/moderate drought	-2.60083545227661	2	1	3	(0.333,0.667]	0	0	0	1	0	Vertisol.	0	0	1	0	0	Head education 4–6 years	TRUE	1325	1630	Vertisol.	FALSE	FALSE	0	24.6666666666667	107.709023118	(0.667,0.854]	0.831168831168831	49	49	TRUE	FALSE	154	FALSE	0	1	1	2
159	TRUE	1	Flat	Tigray	Tigray	1010600402	0	(0.667,0.854]	Moderately Drought	-1.13144890194414	Light/moderate drought	-2.59450181914842	2	1	3	(0.333,0.667]	0	0	0	1	0	Vertisol.	1	0	0	0	0	Head no education	FALSE	1342	1258.35	Vertisol.	FALSE	FALSE	0	24.6666666666667	108.305716182	(0.667,0.854]	0.837662337662338	0	0	FALSE	FALSE	154	FALSE	1	1	1	1
160	TRUE	1	Flat	Tigray	Tigray	1010600402	0	(0.667,0.854]	Moderately Drought	-1.13144890194414	Light/moderate drought	-2.59450181914842	2	1	3	(0.333,0.667]	0	0	0	1	0	Vertisol.	1	0	0	0	0	Head no education	FALSE	1342	1386.15	Vertisol.	FALSE	FALSE	0	24.6666666666667	108.305716182	(0.667,0.854]	0.837662337662338	0	0	TRUE	FALSE	154	FALSE	1	1	1	1
166	TRUE	1	Flat	Tigray	Tigray	1010600402	0	(0.667,0.854]	Moderately Drought	-1.08093901789742	Light/moderate drought	-2.57809199749656	2	1	3	(0.333,0.667]	0	0	0	1	0	Vertisol.	1	0	0	0	0	Head no education	FALSE	1305	1852.16	Vertisol.	FALSE	FALSE	0	24.6666666666667	110.921477629	(0.667,0.854]	0.824675324675325	0	0	FALSE	FALSE	154	TRUE	0	1	1	2
173	TRUE	1	Flat	Tigray	Tigray	1010600402	0	(0.667,0.854]	Moderately Drought	-1.11557532469645	Light/moderate drought	-2.60083545227661	2	1	3	(0.333,0.667]	0	0	0	1	0	Vertisol.	1	0	0	0	0	Head no education	FALSE	1294	2401	Vertisol.	FALSE	FALSE	0	24.6666666666667	107.709023118	(0.667,0.854]	0.831168831168831	0	0	FALSE	FALSE	154	FALSE	0	1	1	2
182	TRUE	1	Flat	Tigray	Tigray	1010600402	0	(0.667,0.854]	Moderately Drought	-1.10753698964	Light/moderate drought	-2.59450181914842	2	1	3	(0.333,0.667]	0	0	0	1	0	Vertisol.	1	0	0	0	0	Head no education	FALSE	1332	2231.13	Vertisol.	FALSE	FALSE	0	24.6666666666667	107.709023118	(0.667,0.854]	0.831168831168831	0	0	TRUE	FALSE	154	FALSE	0	0	1	3
189	FALSE	0	Steep	Tigray	Tigray	1020100207	9	(0.295,0.481]	Lightly Wet	0.686937985571561	Light/moderate wet	-1.57932534188318	1	0	1	(-0.001,0.333]	0	0	1	0	0	Luvisol	0	0	0	1	0	Head education 7–9 years	FALSE	1669	2442.46	Luvisol	FALSE	FALSE	1	21.8333333333333	904.01437134	(0.295,0.481]	0.337662337662338	0	0	FALSE	FALSE	154	TRUE	1	1	1	1
196	TRUE	1	Flat	Tigray	Tigray	1020100207	10	(0.295,0.481]	Lightly Wet	0.807201324049603	Light/moderate wet	-1.58048060530228	1	0	1	(-0.001,0.333]	0	0	1	0	0	Luvisol	0	0	0	0	1	Head education > 10 years	FALSE	1744	705.24	Luvisol	FALSE	FALSE	0	21.8333333333333	991.94078695	(0.295,0.481]	0.37012987012987	0	0	TRUE	TRUE	154	TRUE	1	1	1	2
203	TRUE	1	Flat	Tigray	Tigray	1020100207	2	(0.295,0.481]	Lightly Wet	0.703688024217403	Light/moderate wet	-1.58382905661356	1	0	1	(-0.001,0.333]	0	1	0	0	0	Leptosol	0	1	0	0	0	Head education 1–3 years	FALSE	1756	105.16	Leptosol	FALSE	FALSE	0	21.8333333333333	904.01437134	(0.295,0.481]	0.337662337662338	0	0	TRUE	FALSE	154	TRUE	0	1	1	2
276	FALSE	1	Flat	Tigray	Tigray	1020301001	6	(0.481,0.667]	Lightly Wet	0.368635062768097	Light/moderate wet	-0.762158594690419	0	0	0	(-0.001,0.333]	0	0	1	0	0	Luvisol	0	0	1	0	0	Head education 4–6 years	TRUE	2413	319.34	Luvisol	FALSE	FALSE	0	18.8333333333333	461.231293105	(0.481,0.667]	0.487012987012987	94	94	FALSE	FALSE	154	TRUE	0	1	1	2
285	TRUE	0	Moderate	Tigray	Tigray	1020301001	4	(0.481,0.667]	Lightly Wet	0.3787608451395	Light/moderate wet	-0.749490009907982	0	0	0	(-0.001,0.333]	0	1	0	0	0	Leptosol	0	0	1	0	0	Head education 4–6 years	FALSE	2361	757.59	Leptosol	FALSE	FALSE	0	18.8333333333333	461.231293105	(0.481,0.667]	0.487012987012987	0	0	FALSE	FALSE	154	TRUE	0	1	1	0
290	TRUE	1	Flat	Tigray	Tigray	1020301001	0	(0.481,0.667]	Lightly Wet	0.368635062768097	Light/moderate wet	-0.762158594690419	0	0	0	(-0.001,0.333]	0	0	0	1	0	Vertisol.	1	0	0	0	0	Head no education	TRUE	2288	2899.07	Vertisol.	FALSE	FALSE	0	18.8333333333333	461.231293105	(0.481,0.667]	0.487012987012987	24	24	FALSE	FALSE	154	TRUE	0	1	0	1
292	FALSE	1	Flat	Tigray	Tigray	1020301001	0	(0.481,0.667]	Lightly Wet	0.392580674626694	Light/moderate wet	-0.757546943445336	0	0	0	(-0.001,0.333]	0	0	0	1	0	Vertisol.	1	0	0	0	0	Head no education	FALSE	2358	924.53	Vertisol.	FALSE	FALSE	0	18.8333333333333	461.231293105	(0.481,0.667]	0.487012987012987	0	0	FALSE	FALSE	154	TRUE	0	0	0	0
303	TRUE	1	Flat	Tigray	Tigray	1020301001	0	(0.481,0.667]	Lightly Wet	0.381189313430057	Light/moderate wet	-0.769251419445665	0	0	0	(-0.001,0.333]	0	1	0	0	0	Leptosol	1	0	0	0	0	Head no education	FALSE	2321	2123.53	Leptosol	FALSE	FALSE	0	18.8333333333333	461.231293105	(0.481,0.667]	0.487012987012987	33	466	FALSE	FALSE	154	TRUE	0	1	1	1
306	TRUE	1	Flat	Tigray	Tigray	1020301001	0	(0.481,0.667]	Lightly Wet	0.381189313430057	Light/moderate wet	-0.769251419445665	0	0	0	(-0.001,0.333]	0	0	0	1	0	Vertisol.	1	0	0	0	0	Head no education	FALSE	2321	723.53	Vertisol.	FALSE	FALSE	0	18.8333333333333	461.231293105	(0.481,0.667]	0.487012987012987	69	69	FALSE	FALSE	154	TRUE	0	1	1	1
320	FALSE	0	Steep	Tigray	Tigray	1020401702	5	(0.295,0.481]	Lightly Wet	0.791740402724268	Light/moderate wet	-1.59557766342141	1	0	1	(-0.001,0.333]	0	0	0	0	1	Mixed type	0	0	1	0	0	Head education 4–6 years	FALSE	1746	97.81	Mixed type	FALSE	FALSE	1	21.8333333333333	991.94078695	(0.295,0.481]	0.37012987012987	102	102	FALSE	FALSE	154	TRUE	0	0	1	2
321	FALSE	0	Moderate	Tigray	Tigray	1020401702	5	(0.295,0.481]	Lightly Wet	0.791740402724268	Light/moderate wet	-1.59557766342141	1	0	1	(-0.001,0.333]	0	0	0	0	1	Mixed type	0	0	1	0	0	Head education 4–6 years	FALSE	1746	84.8	Mixed type	FALSE	FALSE	0	21.8333333333333	991.94078695	(0.295,0.481]	0.37012987012987	943	943	FALSE	FALSE	154	TRUE	0	0	1	2
327	TRUE	1	Flat	Tigray	Tigray	1020401702	7	(0.295,0.481]	Lightly Wet	0.714916732714615	Light/moderate wet	-1.5658431902927	1	0	1	(-0.001,0.333]	0	0	0	0	1	Mixed type	0	0	0	1	0	Head education 7–9 years	FALSE	1761	247.24	Mixed type	FALSE	FALSE	0	21.8333333333333	904.01437134	(0.295,0.481]	0.337662337662338	0	0	FALSE	FALSE	154	FALSE	0	1	1	2
330	FALSE	0	Moderate	Tigray	Tigray	1020401702	0	(0.295,0.481]	Lightly Wet	0.686937985571561	Light/moderate wet	-1.57932534188318	1	0	1	(-0.001,0.333]	0	0	1	0	0	Luvisol	1	0	0	0	0	Head no education	FALSE	1754	2195.86	Luvisol	FALSE	FALSE	0	21.8333333333333	904.01437134	(0.295,0.481]	0.337662337662338	46	23	FALSE	FALSE	154	TRUE	0	1	1	1
354	FALSE	1	Flat	Tigray	Tigray	1020601301	0	(0.295,0.481]	Lightly Wet	0.482940308055955	Light/moderate wet	-1.75388203176698	1	0	1	(-0.001,0.333]	0	0	0	0	1	Mixed type	1	0	0	0	0	Head no education	FALSE	2069	590.9	Mixed type	FALSE	FALSE	0	24.1666666666667	868.080994	(0.295,0.481]	0.350649350649351	0	85	TRUE	FALSE	154	TRUE	0	1	0	0
360	TRUE	1	Flat	Tigray	Tigray	1020601301	0	(0.295,0.481]	Lightly Wet	0.503368627044733	Light/moderate wet	-1.72177553172196	1	0	1	(-0.001,0.333]	0	0	0	0	1	Mixed type	1	0	0	0	0	Head no education	FALSE	2076	1850	Mixed type	FALSE	FALSE	0	24.1666666666667	868.080994	(0.295,0.481]	0.350649350649351	16	16	FALSE	FALSE	154	TRUE	0	1	1	1
374	FALSE	1	Flat	Tigray	Tigray	1020601301	0	(0.295,0.481]	Lightly Wet	0.460921469446924	Light/moderate wet	-1.73730944205152	1	0	1	(-0.001,0.333]	0	0	0	1	0	Vertisol.	1	0	0	0	0	Head no education	TRUE	2146	1105.3	Vertisol.	FALSE	FALSE	0	24.1666666666667	868.080994	(0.295,0.481]	0.350649350649351	45	0	FALSE	FALSE	154	FALSE	0	1	0	0
375	TRUE	1	Flat	Tigray	Tigray	1020601301	0	(0.295,0.481]	Lightly Wet	0.460921469446924	Light/moderate wet	-1.73730944205152	1	0	1	(-0.001,0.333]	0	0	0	1	0	Vertisol.	1	0	0	0	0	Head no education	TRUE	2146	1640.7	Vertisol.	FALSE	FALSE	0	24.1666666666667	868.080994	(0.295,0.481]	0.350649350649351	0	0	FALSE	FALSE	154	TRUE	0	1	0	0
402	FALSE	0	Moderate	Tigray	Tigray	1020800603	0	(0.295,0.481]	Lightly Wet	0.424464957318496	Light/moderate wet	-1.85651736183041	1	0	1	(-0.001,0.333]	0	0	0	0	1	Mixed type	1	0	0	0	0	Head no education	FALSE	1740	276	Mixed type	FALSE	FALSE	0	24.1666666666667	842.506695137	(0.295,0.481]	0.337662337662338	0	0	TRUE	FALSE	154	TRUE	0	0	1	0
426	FALSE	0	Steep	Tigray	Tigray	1020800603	0	(0.295,0.481]	Lightly Wet	0.476385142248515	Light/moderate wet	-1.95603891808213	1	0	1	(-0.001,0.333]	0	0	0	0	1	Mixed type	1	0	0	0	0	Head no education	FALSE	1907	1496.9	Mixed type	FALSE	FALSE	1	24.1666666666667	904.01437134	(0.295,0.481]	0.337662337662338	33	33	TRUE	FALSE	154	FALSE	0	1	1	2
428	FALSE	0	Steep	Tigray	Tigray	1020800603	0	(0.295,0.481]	Lightly Wet	0.476385142248515	Light/moderate wet	-1.95603891808213	1	0	1	(-0.001,0.333]	0	0	0	0	1	Mixed type	1	0	0	0	0	Head no education	FALSE	1907	819.7	Mixed type	FALSE	FALSE	1	24.1666666666667	904.01437134	(0.295,0.481]	0.337662337662338	37	37	TRUE	FALSE	154	FALSE	0	1	1	2
457	FALSE	0	Moderate	Tigray	Tigray	1020900602	0	(0.481,0.667]	Lightly Drought	-0.029644738298765	Light/moderate drought	-1.399351239378	0	0	1	(-0.001,0.333]	0	0	0	1	0	Vertisol.	1	0	0	0	0	Head no education	FALSE	2312	3511	Vertisol.	FALSE	FALSE	0	22	461.231293105	(0.481,0.667]	0.487012987012987	34	34	FALSE	FALSE	154	TRUE	1	1	1	0
459	FALSE	1	Flat	Tigray	Tigray	1020900602	0	(0.481,0.667]	Lightly Drought	-0.00925948579536965	Light/moderate drought	-1.41265050892414	0	0	1	(-0.001,0.333]	0	0	1	0	0	Luvisol	1	0	0	0	0	Head no education	FALSE	2387	3538.45	Luvisol	FALSE	FALSE	0	22	461.231293105	(0.481,0.667]	0.487012987012987	76	76	FALSE	FALSE	154	FALSE	0	1	1	2
465	FALSE	1	Flat	Tigray	Tigray	1020900602	0	(0.481,0.667]	Lightly Wet	0.0119308401148564	Light/moderate wet	-1.38794603386759	0	0	1	(-0.001,0.333]	0	0	0	1	0	Vertisol.	1	0	0	0	0	Head no education	TRUE	2340	6809.15	Vertisol.	FALSE	FALSE	0	22	461.231293105	(0.481,0.667]	0.487012987012987	0	0	FALSE	FALSE	154	TRUE	0	1	1	2
491	TRUE	0	Moderate	Tigray	Tigray	1030300605	0	(0.295,0.481]	Lightly Wet	0.357731306408528	Light/moderate wet	-1.07279683388463	0	0	1	(-0.001,0.333]	1	0	0	0	0	Cambisol	1	0	0	0	0	Head no education	FALSE	2850	225.2	Cambisol	FALSE	FALSE	0	24.3333333333333	723.934756777	(0.295,0.481]	0.376623376623377	0	0	FALSE	FALSE	154	TRUE	0	0	0	1
504	TRUE	1	Flat	Tigray	Tigray	1030300605	0	(0.295,0.481]	Lightly Wet	0.386220335614536	Light/moderate wet	-1.03643821947353	0	0	1	(-0.001,0.333]	1	0	0	0	0	Cambisol	1	0	0	0	0	Head no education	FALSE	2866	609.21	Cambisol	FALSE	FALSE	0	24.3333333333333	723.934756777	(0.295,0.481]	0.376623376623377	16	49	TRUE	FALSE	154	TRUE	0	1	1	1
515	TRUE	0	Moderate	Tigray	Tigray	1030300605	0	(0.295,0.481]	Lightly Wet	0.362867845818048	Light/moderate wet	-1.02098197267556	0	0	1	(-0.001,0.333]	0	0	0	1	0	Vertisol.	1	0	0	0	0	Head no education	FALSE	2842	123.99	Vertisol.	FALSE	FALSE	0	24.3333333333333	723.934756777	(0.295,0.481]	0.376623376623377	0	81	FALSE	FALSE	154	TRUE	0	1	1	2
519	TRUE	1	Flat	Tigray	Tigray	1030300605	0	(0.295,0.481]	Lightly Wet	0.332001310865676	Light/moderate wet	-1.04403673122218	0	0	1	(-0.001,0.333]	0	0	0	0	1	Mixed type	1	0	0	0	0	Head no education	FALSE	2834	66.86	Mixed type	FALSE	FALSE	0	24.3333333333333	723.934756777	(0.295,0.481]	0.376623376623377	0	0	FALSE	FALSE	154	TRUE	0	1	1	2
520	TRUE	0	Moderate	Tigray	Tigray	1030300605	0	(0.295,0.481]	Lightly Wet	0.332001310865676	Light/moderate wet	-1.04403673122218	0	0	1	(-0.001,0.333]	0	0	0	0	1	Mixed type	1	0	0	0	0	Head no education	FALSE	2834	468.61	Mixed type	FALSE	FALSE	0	24.3333333333333	723.934756777	(0.295,0.481]	0.376623376623377	0	43	FALSE	FALSE	154	TRUE	0	1	1	2
521	TRUE	1	Flat	Tigray	Tigray	1030300605	0	(0.295,0.481]	Lightly Wet	0.332001310865676	Light/moderate wet	-1.04403673122218	0	0	1	(-0.001,0.333]	0	0	0	0	1	Mixed type	1	0	0	0	0	Head no education	FALSE	2834	117.14	Mixed type	FALSE	FALSE	0	24.3333333333333	723.934756777	(0.295,0.481]	0.376623376623377	0	0	FALSE	FALSE	154	TRUE	0	1	1	2
525	FALSE	1	Flat	Tigray	Tigray	1030300605	0	(0.295,0.481]	Lightly Wet	0.357731306408528	Light/moderate wet	-1.07279683388463	0	0	1	(-0.001,0.333]	1	0	0	0	0	Cambisol	1	0	0	0	0	Head no education	FALSE	2801	138.84	Cambisol	FALSE	FALSE	0	24.3333333333333	723.934756777	(0.295,0.481]	0.376623376623377	72	216	FALSE	FALSE	154	TRUE	0	1	1	2
529	TRUE	1	Flat	Tigray	Tigray	1030300605	0	(0.295,0.481]	Lightly Wet	0.357731306408528	Light/moderate wet	-1.07279683388463	0	0	1	(-0.001,0.333]	1	0	0	0	0	Cambisol	1	0	0	0	0	Head no education	FALSE	2801	767.91	Cambisol	FALSE	FALSE	0	24.3333333333333	723.934756777	(0.295,0.481]	0.376623376623377	39	65	FALSE	TRUE	154	TRUE	0	1	1	2
537	TRUE	0	Moderate	Tigray	Tigray	1030300605	0	(0.295,0.481]	Lightly Wet	0.386220335614536	Light/moderate wet	-1.03643821947353	0	0	1	(-0.001,0.333]	0	0	0	0	1	Mixed type	1	0	0	0	0	Head no education	FALSE	2809	100.79	Mixed type	FALSE	FALSE	0	24.3333333333333	723.934756777	(0.295,0.481]	0.376623376623377	0	198	FALSE	FALSE	154	TRUE	0	1	0	1
555	TRUE	1	Flat	Tigray	Tigray	1030300605	0	(0.295,0.481]	Lightly Wet	0.332001310865676	Light/moderate wet	-1.04403673122218	0	0	1	(-0.001,0.333]	1	0	0	0	0	Cambisol	1	0	0	0	0	Head no education	FALSE	2795	171.66	Cambisol	FALSE	FALSE	0	24.3333333333333	723.934756777	(0.295,0.481]	0.376623376623377	0	117	FALSE	FALSE	154	TRUE	1	1	1	1
577	TRUE	1	Flat	Tigray	Tigray	1030400101	0	(0.481,0.667]	Lightly Wet	0.0449776732611519	Light/moderate wet	-0.793661795351978	0	0	0	(-0.001,0.333]	0	0	1	0	0	Luvisol	1	0	0	0	0	Head no education	FALSE	2069	615.62	Luvisol	FALSE	TRUE	0	18.8333333333333	339.289495918	(0.481,0.667]	0.538961038961039	81	114	FALSE	FALSE	154	TRUE	0	1	1	2
588	TRUE	1	Flat	Tigray	Tigray	1030400101	0	(0.481,0.667]	Lightly Wet	0.038078210178407	Light/moderate wet	-0.787555166185276	0	0	0	(-0.001,0.333]	0	0	1	0	0	Luvisol	1	0	0	0	0	Head no education	FALSE	2064	297.99	Luvisol	FALSE	TRUE	0	18.8333333333333	339.289495918	(0.481,0.667]	0.538961038961039	134	201	FALSE	FALSE	154	TRUE	0	1	1	1
599	TRUE	1	Flat	Tigray	Tigray	1030400101	0	(0.481,0.667]	Lightly Wet	0.0547572267750062	Light/moderate wet	-0.782698754217887	0	0	0	(-0.001,0.333]	0	1	0	0	0	Leptosol	1	0	0	0	0	Head no education	FALSE	2053	417.21	Leptosol	FALSE	TRUE	0	18.8333333333333	339.289495918	(0.481,0.667]	0.538961038961039	120	96	FALSE	FALSE	154	FALSE	1	1	1	2
619	TRUE	1	Flat	Tigray	Tigray	1030501202	0	(0.295,0.481]	Lightly Wet	0.699644798959783	Light/moderate wet	-0.816112695900224	0	0	0	(-0.001,0.333]	0	0	1	0	0	Luvisol	1	0	0	0	0	Head no education	FALSE	2373	652.35	Luvisol	FALSE	FALSE	0	21.6666666666667	770.684656866	(0.295,0.481]	0.376623376623377	61	61	TRUE	FALSE	154	FALSE	0	0	0	0
629	TRUE	1	Flat	Tigray	Tigray	1030501202	3	(0.295,0.481]	Lightly Wet	0.610036810298457	Light/moderate wet	-0.72138462515372	0	0	0	(-0.001,0.333]	0	1	0	0	0	Leptosol	0	1	0	0	0	Head education 1–3 years	TRUE	2365	1579	Leptosol	FALSE	FALSE	0	21.6666666666667	723.934756777	(0.295,0.481]	0.376623376623377	13	19	FALSE	FALSE	154	FALSE	0	1	1	2
634	TRUE	1	Flat	Tigray	Tigray	1030501202	4	(0.295,0.481]	Lightly Wet	0.627868049635542	Light/moderate wet	-0.745298131595079	0	0	0	(-0.001,0.333]	0	0	1	0	0	Luvisol	0	0	1	0	0	Head education 4–6 years	TRUE	2352	1179	Luvisol	TRUE	FALSE	0	21.6666666666667	723.934756777	(0.295,0.481]	0.376623376623377	59	68	TRUE	FALSE	154	FALSE	0	1	1	1
636	TRUE	1	Flat	Tigray	Tigray	1030501202	4	(0.295,0.481]	Lightly Wet	0.627868049635542	Light/moderate wet	-0.745298131595079	0	0	0	(-0.001,0.333]	0	0	1	0	0	Luvisol	0	0	1	0	0	Head education 4–6 years	TRUE	2352	867.38	Luvisol	TRUE	FALSE	0	21.6666666666667	723.934756777	(0.295,0.481]	0.376623376623377	46	58	TRUE	FALSE	154	FALSE	0	1	1	1
638	TRUE	1	Flat	Tigray	Tigray	1030501202	4	(0.295,0.481]	Lightly Wet	0.627868049635542	Light/moderate wet	-0.745298131595079	0	0	0	(-0.001,0.333]	0	0	1	0	0	Luvisol	0	0	1	0	0	Head education 4–6 years	TRUE	2352	1785.5	Luvisol	TRUE	FALSE	0	21.6666666666667	723.934756777	(0.295,0.481]	0.376623376623377	118	84	TRUE	FALSE	154	FALSE	0	1	1	1
658	TRUE	1	Flat	Tigray	Tigray	1030501202	0	(0.295,0.481]	Lightly Wet	0.627868049635542	Light/moderate wet	-0.745298131595079	0	0	0	(-0.001,0.333]	0	0	1	0	0	Luvisol	1	0	0	0	0	Head no education	FALSE	2342	1075.3	Luvisol	FALSE	FALSE	0	21.6666666666667	723.934756777	(0.295,0.481]	0.376623376623377	28	130	FALSE	FALSE	154	FALSE	0	1	1	2
670	TRUE	1	Flat	Tigray	Tigray	1030600608	0	(0.295,0.481]	Lightly Wet	0.627659350418009	Light/moderate wet	-0.70237313782568	0	0	0	(-0.001,0.333]	0	0	0	0	1	Mixed type	1	0	0	0	0	Head no education	FALSE	2032	264.92	Mixed type	FALSE	FALSE	0	21.6666666666667	723.934756777	(0.295,0.481]	0.376623376623377	0	0	FALSE	FALSE	154	FALSE	0	1	1	1
672	TRUE	1	Flat	Tigray	Tigray	1030600608	0	(0.295,0.481]	Lightly Wet	0.627659350418009	Light/moderate wet	-0.70237313782568	0	0	0	(-0.001,0.333]	0	0	0	0	1	Mixed type	1	0	0	0	0	Head no education	FALSE	2032	509.85	Mixed type	FALSE	FALSE	0	21.6666666666667	723.934756777	(0.295,0.481]	0.376623376623377	0	0	FALSE	FALSE	154	FALSE	0	1	1	1
774	FALSE	1	Flat	Tigray	Tigray	1040101204	0	(0.295,0.481]	Lightly Wet	0.174379432686534	Light/moderate wet	-1.16386738124467	0	0	1	(-0.001,0.333]	0	0	0	1	0	Vertisol.	1	0	0	0	0	Head no education	TRUE	1794	3186.42	Vertisol.	FALSE	FALSE	0	21.6666666666667	514.752892952	(0.295,0.481]	0.448051948051948	22	47	TRUE	FALSE	154	FALSE	0	1	0	2
776	FALSE	1	Flat	Tigray	Tigray	1040101204	0	(0.295,0.481]	Lightly Wet	0.174379432686534	Light/moderate wet	-1.16386738124467	0	0	1	(-0.001,0.333]	1	0	0	0	0	Cambisol	1	0	0	0	0	Head no education	TRUE	1794	1404.5	Cambisol	FALSE	FALSE	0	21.6666666666667	514.752892952	(0.295,0.481]	0.448051948051948	0	0	FALSE	FALSE	154	TRUE	0	1	0	2
795	FALSE	0	Moderate	Tigray	Tigray	1040101204	0	(0.295,0.481]	Lightly Wet	0.178243937871255	Light/moderate wet	-1.19583392786413	0	0	1	(-0.001,0.333]	1	0	0	0	0	Cambisol	1	0	0	0	0	Head no education	FALSE	1810	94.97	Cambisol	FALSE	FALSE	0	21.6666666666667	514.752892952	(0.295,0.481]	0.448051948051948	0	0	TRUE	FALSE	154	TRUE	1	1	1	2
816	TRUE	0	Moderate	Tigray	Tigray	1040101204	0	(0.295,0.481]	Lightly Wet	0.157206477636155	Light/moderate wet	-1.181771056022	0	0	1	(-0.001,0.333]	0	0	1	0	0	Luvisol	1	0	0	0	0	Head no education	FALSE	1804	2908.25	Luvisol	FALSE	FALSE	0	21.6666666666667	514.752892952	(0.295,0.481]	0.448051948051948	10	65	FALSE	FALSE	154	FALSE	1	1	1	2
847	FALSE	1	Flat	Tigray	Tigray	1040300404	0	(0.481,0.667]	Lightly Drought	-0.424780859757227	Light/moderate drought	-1.17187445334737	0	0	2	(0.333,0.667]	0	0	1	0	0	Luvisol	1	0	0	0	0	Head no education	TRUE	2217	3223.07	Luvisol	FALSE	FALSE	0	21.6666666666667	318.660673832	(0.481,0.667]	0.564935064935065	53	50	FALSE	FALSE	154	FALSE	0	0	0	2
876	FALSE	1	Flat	Tigray	Tigray	1040300404	0	(0.481,0.667]	Lightly Drought	-0.424780859757227	Light/moderate drought	-1.17187445334737	0	0	2	(0.333,0.667]	0	0	1	0	0	Luvisol	1	0	0	0	0	Head no education	TRUE	2193	2454.21	Luvisol	FALSE	FALSE	0	21.6666666666667	318.660673832	(0.481,0.667]	0.564935064935065	16	16	FALSE	FALSE	154	FALSE	0	1	1	1
878	FALSE	1	Flat	Tigray	Tigray	1040300404	0	(0.481,0.667]	Lightly Drought	-0.424780859757227	Light/moderate drought	-1.17187445334737	0	0	2	(0.333,0.667]	1	0	0	0	0	Cambisol	1	0	0	0	0	Head no education	FALSE	2193	1232.59	Cambisol	FALSE	FALSE	0	21.6666666666667	318.660673832	(0.481,0.667]	0.564935064935065	24	24	FALSE	FALSE	154	FALSE	0	1	1	1
881	FALSE	1	Flat	Tigray	Tigray	1040300404	0	(0.481,0.667]	Lightly Drought	-0.438285050749787	Light/moderate drought	-1.17247619154224	0	0	2	(0.333,0.667]	0	0	1	0	0	Luvisol	1	0	0	0	0	Head no education	FALSE	2176	2614.48	Luvisol	FALSE	FALSE	0	21.6666666666667	318.660673832	(0.481,0.667]	0.564935064935065	0	0	FALSE	FALSE	154	FALSE	0	0	1	3
882	FALSE	1	Flat	Tigray	Tigray	1040300404	0	(0.481,0.667]	Lightly Drought	-0.438285050749787	Light/moderate drought	-1.17247619154224	0	0	2	(0.333,0.667]	0	0	0	1	0	Vertisol.	1	0	0	0	0	Head no education	TRUE	2176	4520.7	Vertisol.	FALSE	FALSE	0	21.6666666666667	318.660673832	(0.481,0.667]	0.564935064935065	33	33	FALSE	FALSE	154	FALSE	0	0	1	3
914	TRUE	0	Moderate	Tigray	Tigray	1040400103	0	(0.481,0.667]	Lightly Drought	-0.25372358267097	Light/moderate drought	-1.25970138260447	0	0	1	(-0.001,0.333]	0	0	1	0	0	Luvisol	1	0	0	0	0	Head no education	FALSE	2210	2094.3	Luvisol	FALSE	FALSE	0	21.6666666666667	341.366562655	(0.481,0.667]	0.5	81	29	FALSE	TRUE	154	FALSE	1	1	1	1
924	TRUE	1	Flat	Tigray	Tigray	1040400103	0	(0.481,0.667]	Lightly Drought	-0.237106431970372	Light/moderate drought	-1.3194366707629	0	0	1	(-0.001,0.333]	0	0	0	1	0	Vertisol.	1	0	0	0	0	Head no education	TRUE	2307	1031.4	Vertisol.	FALSE	FALSE	0	21.6666666666667	352.219457601	(0.481,0.667]	0.506493506493506	165	165	FALSE	TRUE	154	FALSE	1	1	1	0
936	TRUE	0	Moderate	Tigray	Tigray	1040500701	0	(0.481,0.667]	Lightly Drought	-0.213030005573773	Light/moderate drought	-0.973546063841516	0	0	0	(-0.001,0.333]	0	0	1	0	0	Luvisol	1	0	0	0	0	Head no education	TRUE	1895	638.78	Luvisol	FALSE	TRUE	0	20.3333333333333	314.670739955	(0.481,0.667]	0.5	0	0	FALSE	FALSE	154	TRUE	0	1	1	2
949	FALSE	0	Moderate	Tigray	Tigray	1040500701	4	(0.481,0.667]	Lightly Drought	-0.235889496984088	Light/moderate drought	-0.980398021377683	0	0	0	(-0.001,0.333]	0	0	0	0	1	Mixed type	0	0	1	0	0	Head education 4–6 years	TRUE	2019	654.92	Mixed type	FALSE	TRUE	0	20.3333333333333	314.670739955	(0.481,0.667]	0.5	0	0	TRUE	FALSE	154	TRUE	0	0	1	2
950	FALSE	0	Moderate	Tigray	Tigray	1040500701	4	(0.481,0.667]	Lightly Drought	-0.235889496984088	Light/moderate drought	-0.980398021377683	0	0	0	(-0.001,0.333]	0	0	0	1	0	Vertisol.	0	0	1	0	0	Head education 4–6 years	TRUE	2019	3842.94	Vertisol.	FALSE	TRUE	0	20.3333333333333	314.670739955	(0.481,0.667]	0.5	0	0	TRUE	FALSE	154	FALSE	0	0	1	2
954	FALSE	1	Flat	Tigray	Tigray	1040500701	0	(0.481,0.667]	Lightly Drought	-0.225863930928906	Light/moderate drought	-0.994431356232604	0	0	0	(-0.001,0.333]	0	0	1	0	0	Luvisol	1	0	0	0	0	Head no education	FALSE	2044	176.15	Luvisol	FALSE	TRUE	0	20.3333333333333	314.670739955	(0.481,0.667]	0.5	0	0	TRUE	FALSE	154	FALSE	0	0	1	0
955	FALSE	1	Flat	Tigray	Tigray	1040500701	0	(0.481,0.667]	Lightly Drought	-0.225863930928906	Light/moderate drought	-0.994431356232604	0	0	0	(-0.001,0.333]	0	0	1	0	0	Luvisol	1	0	0	0	0	Head no education	FALSE	2044	181.36	Luvisol	FALSE	TRUE	0	20.3333333333333	314.670739955	(0.481,0.667]	0.5	0	0	TRUE	FALSE	154	FALSE	0	0	1	0
962	FALSE	0	Moderate	Tigray	Tigray	1040500701	4	(0.481,0.667]	Lightly Drought	-0.193431974270171	Light/moderate drought	-1.0713371558877	0	0	1	(-0.001,0.333]	0	0	0	0	1	Mixed type	0	0	1	0	0	Head education 4–6 years	FALSE	2401	3219.34	Mixed type	FALSE	TRUE	0	20.3333333333333	339.289495918	(0.481,0.667]	0.538961038961039	0	0	FALSE	FALSE	154	TRUE	0	0	1	2
967	FALSE	1	Flat	Tigray	Tigray	1040500701	4	(0.481,0.667]	Lightly Drought	-0.193431974270171	Light/moderate drought	-1.0713371558877	0	0	1	(-0.001,0.333]	0	0	0	0	1	Mixed type	0	0	1	0	0	Head education 4–6 years	TRUE	2401	259.25	Mixed type	FALSE	TRUE	0	20.3333333333333	339.289495918	(0.481,0.667]	0.538961038961039	0	0	TRUE	FALSE	154	FALSE	0	0	1	2
971	FALSE	0	Moderate	Tigray	Tigray	1040500701	0	(0.481,0.667]	Lightly Drought	-0.202449480443862	Light/moderate drought	-1.08698477055676	0	0	1	(-0.001,0.333]	0	0	0	1	0	Vertisol.	1	0	0	0	0	Head no education	TRUE	2446	5807.47	Vertisol.	FALSE	TRUE	0	20.3333333333333	339.289495918	(0.481,0.667]	0.538961038961039	86	86	FALSE	FALSE	154	FALSE	0	1	1	2
978	FALSE	1	Flat	Tigray	Tigray	1040500701	1	(0.481,0.667]	Lightly Drought	-0.191735994919626	Light/moderate drought	-1.09655912821779	0	0	1	(-0.001,0.333]	0	0	0	0	1	Mixed type	0	1	0	0	0	Head education 1–3 years	FALSE	2386	109.41	Mixed type	FALSE	TRUE	0	20.3333333333333	339.289495918	(0.481,0.667]	0.538961038961039	0	0	FALSE	FALSE	154	TRUE	0	1	1	2
979	TRUE	1	Flat	Tigray	Tigray	1040500701	1	(0.481,0.667]	Lightly Drought	-0.191735994919626	Light/moderate drought	-1.09655912821779	0	0	1	(-0.001,0.333]	0	0	0	0	1	Mixed type	0	1	0	0	0	Head education 1–3 years	FALSE	2386	3098.29	Mixed type	FALSE	TRUE	0	20.3333333333333	339.289495918	(0.481,0.667]	0.538961038961039	39	39	FALSE	FALSE	154	FALSE	0	1	1	2
989	TRUE	0	Steep	Tigray	Tigray	1040500701	0	(0.481,0.667]	Lightly Drought	-0.227112366392462	Light/moderate drought	-0.963561004961489	0	0	0	(-0.001,0.333]	0	0	0	1	0	Vertisol.	1	0	0	0	0	Head no education	FALSE	2312	6391.96	Vertisol.	FALSE	TRUE	1	20.3333333333333	314.670739955	(0.481,0.667]	0.5	20	19	TRUE	FALSE	154	FALSE	0	1	1	2
1049	TRUE	1	Flat	Tigray	Tigray	1050200201	0	(0.295,0.481]	Severely Drought	-1.66186670315062	Severe drought	-3.74832141933998	3	2	5	(0.667,1]	0	0	1	0	0	Luvisol	1	0	0	0	0	Head no education	FALSE	989	585.38	Luvisol	FALSE	FALSE	0	29.3333333333333	291.421886446	(0.295,0.481]	0.480519480519481	0	0	TRUE	FALSE	154	TRUE	0	0	1	0
1051	TRUE	1	Flat	Tigray	Tigray	1050200201	5	(0.295,0.481]	Severely Drought	-1.89785837451528	Severe drought	-4.57096921516097	3	2	4	(0.667,1]	0	0	1	0	0	Luvisol	0	0	1	0	0	Head education 4–6 years	FALSE	989	416.04	Luvisol	FALSE	FALSE	0	29.3333333333333	257.258281488	(0.295,0.481]	0.474025974025974	0	0	TRUE	FALSE	154	TRUE	0	0	0	2
1066	FALSE	1	Flat	Tigray	Tigray	1050200712	0	(0.295,0.481]	Lightly Drought	-0.414522739563642	Light/moderate drought	-2.8619636173084	1	1	1	(-0.001,0.333]	0	0	1	0	0	Luvisol	1	0	0	0	0	Head no education	FALSE	2010	512.94	Luvisol	FALSE	TRUE	0	25.3333333333333	549.046277728	(0.295,0.481]	0.474025974025974	0	0	TRUE	FALSE	154	FALSE	0	0	1	0
1083	TRUE	0	Moderate	Tigray	Tigray	1050201503	4	(0.295,0.481]	Lightly Drought	-0.414522739563642	Light/moderate drought	-2.8619636173084	1	1	1	(-0.001,0.333]	0	0	0	0	1	Mixed type	0	0	1	0	0	Head education 4–6 years	FALSE	1693	301.2	Mixed type	FALSE	TRUE	0	25.3333333333333	549.046277728	(0.295,0.481]	0.474025974025974	0	0	TRUE	FALSE	154	TRUE	1	1	1	2
1124	FALSE	1	Flat	Tigray	Tigray	1050302304	0	(0.481,0.667]	Moderately Drought	-1.30975149032329	Light/moderate drought	-3.4168776758183	2	2	3	(0.333,0.667]	0	0	1	0	0	Luvisol	1	0	0	0	0	Head no education	FALSE	1214	997.48	Luvisol	FALSE	FALSE	0	27.8333333333333	293.958984789	(0.481,0.667]	0.512987012987013	0	0	TRUE	FALSE	154	TRUE	0	1	0	4
1132	FALSE	0	Moderate	Tigray	Tigray	1050302304	0	(0.481,0.667]	Moderately Drought	-1.24793527874725	Light/moderate drought	-3.43095244031002	2	2	3	(0.333,0.667]	0	0	1	0	0	Luvisol	1	0	0	0	0	Head no education	FALSE	1306	8759.5	Luvisol	FALSE	FALSE	0	27.8333333333333	303.378870348	(0.481,0.667]	0.61038961038961	0	0	TRUE	FALSE	154	FALSE	0	1	1	2
1136	FALSE	0	Moderate	Tigray	Tigray	1050302304	0	(0.481,0.667]	Moderately Drought	-1.20876480421435	Light/moderate drought	-3.41653180077049	2	2	3	(0.333,0.667]	0	1	0	0	0	Leptosol	1	0	0	0	0	Head no education	TRUE	1310	6281.67	Leptosol	FALSE	FALSE	0	27.8333333333333	303.378870348	(0.481,0.667]	0.61038961038961	0	0	TRUE	FALSE	154	FALSE	0	1	1	2
1165	FALSE	0	Moderate	Amhara	Amhara	3010100204	0	(0.481,0.667]	Lightly Drought	-0.398155662424255	Light/moderate drought	-2.02944814066095	1	1	1	(-0.001,0.333]	0	0	1	0	0	Luvisol	1	0	0	0	0	Head no education	TRUE	1263	584.68	Luvisol	FALSE	FALSE	0	22.1666666666667	293.958984789	(0.481,0.667]	0.512987012987013	0	0	TRUE	FALSE	154	FALSE	0	1	0	1
1171	FALSE	1	Flat	Amhara	Amhara	3010100204	0	(0.481,0.667]	Lightly Drought	-0.513064664025739	Light/moderate drought	-2.07147571320874	1	1	2	(0.333,0.667]	0	0	1	0	0	Luvisol	1	0	0	0	0	Head no education	FALSE	1271	281.4	Luvisol	FALSE	FALSE	0	22.1666666666667	244.688276025	(0.481,0.667]	0.597402597402597	0	0	TRUE	FALSE	154	FALSE	0	1	1	0
1198	FALSE	0	Moderate	Amhara	Amhara	3010400901	0	(0.481,0.667]	Lightly Drought	-0.491889172709455	Light/moderate drought	-2.05348995352676	1	1	2	(0.333,0.667]	0	0	1	0	0	Luvisol	1	0	0	0	0	Head no education	TRUE	1520	90.28	Luvisol	FALSE	FALSE	0	22.1666666666667	244.688276025	(0.481,0.667]	0.597402597402597	0	0	TRUE	FALSE	154	FALSE	0	0	1	0
1293	FALSE	1	Flat	Amhara	Amhara	3011400816	0	(0.667,0.854]	Moderately Drought	-1.45095663321642	Light/moderate drought	-2.5790789055472	4	2	4	(0.667,1]	0	0	0	1	0	Vertisol.	1	0	0	0	0	Head no education	TRUE	626	2367.5	Vertisol.	FALSE	FALSE	0	29.5	192.756978205	(0.667,0.854]	0.688311688311688	0	0	TRUE	FALSE	154	FALSE	0	0	0	5
1295	FALSE	1	Flat	Amhara	Amhara	3011400816	0	(0.667,0.854]	Moderately Drought	-1.42378138357192	Light/moderate drought	-2.52718380347348	4	2	4	(0.667,1]	0	0	1	0	0	Luvisol	1	0	0	0	0	Head no education	FALSE	632	2175.29	Luvisol	FALSE	FALSE	0	29.5	192.756978205	(0.667,0.854]	0.688311688311688	0	0	TRUE	FALSE	154	TRUE	1	0	0	5
1296	FALSE	1	Flat	Amhara	Amhara	3011400816	0	(0.667,0.854]	Moderately Drought	-1.42378138357192	Light/moderate drought	-2.52718380347348	4	2	4	(0.667,1]	0	0	1	0	0	Luvisol	1	0	0	0	0	Head no education	FALSE	632	3772.95	Luvisol	FALSE	FALSE	0	29.5	192.756978205	(0.667,0.854]	0.688311688311688	0	0	TRUE	FALSE	154	FALSE	1	0	0	5
1315	FALSE	1	Flat	Amhara	Amhara	3011602804	3	(0.481,0.667]	Lightly Wet	0.188176414694366	Light/moderate wet	-1.31199668624884	0	0	1	(-0.001,0.333]	0	0	0	1	0	Vertisol.	0	1	0	0	0	Head education 1–3 years	FALSE	2015	1150	Vertisol.	FALSE	FALSE	0	17.8333333333333	325.797309729	(0.481,0.667]	0.532467532467532	122	26	FALSE	FALSE	154	FALSE	0	1	1	0
1336	FALSE	1	Flat	Amhara	Amhara	3020100703	0	(0.295,0.481]	Lightly Wet	0.573571309896175	Light/moderate wet	-1.3374332830096	0	0	1	(-0.001,0.333]	0	0	0	0	0	OTHER SOIL TYPE (SPECIFY)	1	0	0	0	0	Head no education	FALSE	1885	5396.6	OTHER SOIL TYPE (SPECIFY)	FALSE	FALSE	0	18.6666666666667	598.397795568	(0.295,0.481]	0.409090909090909	0	0	TRUE	FALSE	154	FALSE	0	1	1	4
1367	FALSE	0	Moderate	Amhara	Amhara	3020100703	0	(0.295,0.481]	Lightly Wet	0.573571309896175	Light/moderate wet	-1.3374332830096	0	0	1	(-0.001,0.333]	0	0	0	1	0	Vertisol.	1	0	0	0	0	Head no education	TRUE	1828	709.43	Vertisol.	FALSE	FALSE	0	18.6666666666667	598.397795568	(0.295,0.481]	0.409090909090909	0	0	TRUE	FALSE	154	FALSE	0	1	1	2
1375	FALSE	1	Flat	Amhara	Amhara	3020202508	0	(0.295,0.481]	Lightly Wet	0.285596531035493	Light/moderate wet	-1.32214509032998	0	0	1	(-0.001,0.333]	0	0	1	0	0	Luvisol	1	0	0	0	0	Head no education	TRUE	1834	768.28	Luvisol	FALSE	FALSE	0	17.8333333333333	378.3067527	(0.295,0.481]	0.480519480519481	0	0	FALSE	FALSE	154	FALSE	0	1	1	1
1376	FALSE	1	Flat	Amhara	Amhara	3020202508	0	(0.295,0.481]	Lightly Wet	0.285596531035493	Light/moderate wet	-1.32214509032998	0	0	1	(-0.001,0.333]	0	0	0	0	1	Mixed type	1	0	0	0	0	Head no education	TRUE	1834	485.71	Mixed type	FALSE	FALSE	0	17.8333333333333	378.3067527	(0.295,0.481]	0.480519480519481	0	0	TRUE	FALSE	154	FALSE	0	1	1	1
1573	TRUE	0	Steep	Amhara	Amhara	3020900708	0	(0.481,0.667]	Lightly Wet	0.255590442960334	Light/moderate wet	-1.27022525866629	0	0	1	(-0.001,0.333]	0	0	0	0	1	Mixed type	1	0	0	0	0	Head no education	FALSE	1984	339.3	Mixed type	FALSE	FALSE	1	18	362.078911986	(0.481,0.667]	0.512987012987013	59	88	TRUE	FALSE	154	FALSE	1	1	1	1
1576	TRUE	1	Flat	Amhara	Amhara	3030100204	0	(0.295,0.481]	Lightly Wet	0.277215882266447	Light/moderate wet	-1.52904014788614	1	0	1	(-0.001,0.333]	0	0	0	0	0	OTHER SOIL TYPE (SPECIFY)	1	0	0	0	0	Head no education	NA	2368	435.67	OTHER SOIL TYPE (SPECIFY)	FALSE	TRUE	0	20	565.546935877	(0.295,0.481]	0.428571428571429	0	0	TRUE	FALSE	154	TRUE	0	1	1	2
1578	TRUE	1	Flat	Amhara	Amhara	3030100204	0	(0.295,0.481]	Lightly Wet	0.277215882266447	Light/moderate wet	-1.52904014788614	1	0	1	(-0.001,0.333]	0	0	0	0	0	OTHER SOIL TYPE (SPECIFY)	1	0	0	0	0	Head no education	NA	2368	898.46	OTHER SOIL TYPE (SPECIFY)	FALSE	TRUE	0	20	565.546935877	(0.295,0.481]	0.428571428571429	0	0	TRUE	FALSE	154	TRUE	0	1	1	2
1583	TRUE	0	Moderate	Amhara	Amhara	3030100204	0	(0.295,0.481]	Lightly Wet	0.422531130616681	Light/moderate wet	-1.50666546550842	1	0	1	(-0.001,0.333]	0	0	0	0	0	OTHER SOIL TYPE (SPECIFY)	1	0	0	0	0	Head no education	NA	2379	996.54	OTHER SOIL TYPE (SPECIFY)	FALSE	TRUE	0	20	628.745772192	(0.295,0.481]	0.38961038961039	0	0	TRUE	FALSE	154	FALSE	0	1	1	2
1587	TRUE	1	Flat	Amhara	Amhara	3030100204	0	(0.295,0.481]	Lightly Wet	0.409013502131143	Light/moderate wet	-1.50669545956776	1	0	1	(-0.001,0.333]	0	0	1	0	0	Luvisol	1	0	0	0	0	Head no education	TRUE	2379	230.12	Luvisol	FALSE	TRUE	0	20	628.745772192	(0.295,0.481]	0.38961038961039	0	0	TRUE	FALSE	154	TRUE	0	1	1	2
1589	FALSE	1	Flat	Amhara	Amhara	3030100204	0	(0.295,0.481]	Lightly Wet	0.261316771982381	Light/moderate wet	-1.5314934974418	1	0	1	(-0.001,0.333]	0	0	1	0	0	Luvisol	1	0	0	0	0	Head no education	TRUE	2356	253.1	Luvisol	FALSE	TRUE	0	20	565.546935877	(0.295,0.481]	0.428571428571429	0	0	TRUE	FALSE	154	FALSE	0	0	0	0
1591	TRUE	0	Moderate	Amhara	Amhara	3030100204	0	(0.295,0.481]	Lightly Wet	0.277215882266447	Light/moderate wet	-1.52904014788614	1	0	1	(-0.001,0.333]	0	0	1	0	0	Luvisol	1	0	0	0	0	Head no education	FALSE	2365	2614.64	Luvisol	FALSE	TRUE	0	20	565.546935877	(0.295,0.481]	0.428571428571429	0	0	TRUE	FALSE	154	TRUE	0	1	1	3
1594	FALSE	1	Flat	Amhara	Amhara	3030100204	0	(0.295,0.481]	Lightly Wet	0.277215882266447	Light/moderate wet	-1.52904014788614	1	0	1	(-0.001,0.333]	0	0	1	0	0	Luvisol	1	0	0	0	0	Head no education	TRUE	2365	241.67	Luvisol	FALSE	TRUE	0	20	565.546935877	(0.295,0.481]	0.428571428571429	0	0	TRUE	FALSE	154	TRUE	0	1	1	3
1595	TRUE	0	Steep	Amhara	Amhara	3030100204	0	(0.295,0.481]	Lightly Wet	0.277215882266447	Light/moderate wet	-1.52904014788614	1	0	1	(-0.001,0.333]	0	0	1	0	0	Luvisol	1	0	0	0	0	Head no education	FALSE	2365	743.05	Luvisol	FALSE	TRUE	1	20	565.546935877	(0.295,0.481]	0.428571428571429	0	0	TRUE	FALSE	154	FALSE	0	1	1	3
1596	FALSE	1	Flat	Amhara	Amhara	3030100204	0	(0.295,0.481]	Lightly Wet	0.286211311728066	Light/moderate wet	-1.51862895932974	1	0	1	(-0.001,0.333]	0	0	1	0	0	Luvisol	1	0	0	0	0	Head no education	TRUE	2365	348.25	Luvisol	FALSE	TRUE	0	20	565.546935877	(0.295,0.481]	0.428571428571429	0	0	TRUE	FALSE	154	FALSE	1	0	0	0
1597	FALSE	1	Flat	Amhara	Amhara	3030100204	0	(0.295,0.481]	Lightly Wet	0.286211311728066	Light/moderate wet	-1.51862895932974	1	0	1	(-0.001,0.333]	0	0	1	0	0	Luvisol	1	0	0	0	0	Head no education	TRUE	2365	46.26	Luvisol	FALSE	TRUE	0	20	565.546935877	(0.295,0.481]	0.428571428571429	0	0	TRUE	FALSE	154	FALSE	1	0	0	0
1599	TRUE	0	Moderate	Amhara	Amhara	3030100204	0	(0.295,0.481]	Lightly Wet	0.271584543129988	Light/moderate wet	-1.51901971604801	1	0	1	(-0.001,0.333]	0	0	1	0	0	Luvisol	1	0	0	0	0	Head no education	FALSE	2377	2247.18	Luvisol	FALSE	TRUE	0	20	565.546935877	(0.295,0.481]	0.428571428571429	0	0	TRUE	FALSE	154	FALSE	0	1	0	0
1601	TRUE	1	Flat	Amhara	Amhara	3030100204	0	(0.295,0.481]	Lightly Wet	0.398394103790178	Light/moderate wet	-1.51938882471326	1	0	1	(-0.001,0.333]	0	0	1	0	0	Luvisol	1	0	0	0	0	Head no education	FALSE	2361	285.7	Luvisol	FALSE	TRUE	0	20	628.745772192	(0.295,0.481]	0.38961038961039	0	0	TRUE	FALSE	154	FALSE	0	1	0	0
2027	TRUE	0	Moderate	Amhara	Amhara	3041100903	3	(0.667,0.854]	Lightly Drought	-0.71281233822131	Light/moderate drought	-1.15106068229248	0	0	1	(-0.001,0.333]	0	0	0	0	1	Mixed type	0	1	0	0	0	Head education 1–3 years	FALSE	2066	240.67	Mixed type	FALSE	FALSE	0	20.3333333333333	218.78970412	(0.667,0.854]	0.733766233766234	0	0	FALSE	FALSE	154	FALSE	1	1	1	2
2085	FALSE	1	Flat	Amhara	Amhara	3041402101	7	(0.481,0.667]	Lightly Wet	0.488285224902078	Light/moderate wet	-0.268149830314028	0	0	0	(-0.001,0.333]	0	0	0	0	1	Mixed type	0	0	0	1	0	Head education 7–9 years	FALSE	2109	201.62	Mixed type	FALSE	TRUE	0	14.3333333333333	352.219457601	(0.481,0.667]	0.506493506493506	0	0	FALSE	FALSE	154	FALSE	0	0	1	2
2100	FALSE	0	Moderate	Amhara	Amhara	3041600204	0	(0.667,0.854]	Lightly Drought	-0.310273993018099	Light/moderate drought	-0.702502526400691	0	0	0	(-0.001,0.333]	0	0	0	0	1	Mixed type	1	0	0	0	0	Head no education	FALSE	1774	843.45	Mixed type	FALSE	TRUE	0	17.1666666666667	218.78970412	(0.667,0.854]	0.733766233766234	0	0	FALSE	FALSE	154	TRUE	0	1	1	2
2106	TRUE	0	Moderate	Amhara	Amhara	3041600204	0	(0.667,0.854]	Lightly Drought	-0.310273993018099	Light/moderate drought	-0.702502526400691	0	0	0	(-0.001,0.333]	0	1	0	0	0	Leptosol	1	0	0	0	0	Head no education	TRUE	1774	422.5	Leptosol	FALSE	TRUE	0	17.1666666666667	218.78970412	(0.667,0.854]	0.733766233766234	0	0	FALSE	FALSE	154	TRUE	0	1	1	2
2115	TRUE	1	Flat	Amhara	Amhara	3041600204	5	(0.667,0.854]	Lightly Drought	-0.307857299615038	Light/moderate drought	-0.713929328273008	0	0	0	(-0.001,0.333]	0	0	1	0	0	Luvisol	0	0	1	0	0	Head education 4–6 years	FALSE	2054	365.3	Luvisol	FALSE	TRUE	0	17.1666666666667	218.78970412	(0.667,0.854]	0.733766233766234	356	328	TRUE	FALSE	154	FALSE	0	1	1	0
2275	TRUE	0	Moderate	Amhara	Amhara	3051100307	6	(0.481,0.667]	Lightly Wet	0.357628894801648	Light/moderate wet	-0.310255080988002	0	0	0	(-0.001,0.333]	0	0	1	0	0	Luvisol	0	0	1	0	0	Head education 4–6 years	FALSE	2788	804.45	Luvisol	FALSE	FALSE	0	17.3333333333333	396.532610067	(0.481,0.667]	0.493506493506494	0	0	TRUE	FALSE	154	TRUE	0	1	1	1
2300	FALSE	1	Flat	Amhara	Amhara	3051300702	0	(0.295,0.481]	Lightly Wet	0.450848565464884	Light/moderate wet	-0.151916471042708	0	0	0	(-0.001,0.333]	0	0	1	0	0	Luvisol	1	0	0	0	0	Head no education	FALSE	2900	765.1	Luvisol	FALSE	FALSE	0	17.6666666666667	457.559444584	(0.295,0.481]	0.474025974025974	0	0	FALSE	FALSE	154	TRUE	1	1	1	2
2323	FALSE	1	Flat	Amhara	Amhara	3051300702	0	(0.295,0.481]	Lightly Wet	0.442083091512233	Light/moderate wet	-0.154171005723171	0	0	0	(-0.001,0.333]	0	0	1	0	0	Luvisol	1	0	0	0	0	Head no education	FALSE	2905	1406.8	Luvisol	FALSE	FALSE	0	17.6666666666667	457.559444584	(0.295,0.481]	0.474025974025974	0	71	FALSE	FALSE	154	FALSE	0	1	1	2
2338	FALSE	1	Flat	Amhara	Amhara	3051300702	0	(0.481,0.667]	Lightly Wet	0.264261269284356	Light/moderate wet	-0.19763136657584	0	0	0	(-0.001,0.333]	0	0	1	0	0	Luvisol	1	0	0	0	0	Head no education	FALSE	2932	5329.55	Luvisol	FALSE	FALSE	0	17.6666666666667	389.474800174	(0.481,0.667]	0.551948051948052	0	94	TRUE	FALSE	154	FALSE	0	1	1	2
2355	FALSE	1	Flat	Amhara	Amhara	3051300702	7	(0.295,0.481]	Lightly Wet	0.43845195760513	Light/moderate wet	-0.145228314794849	0	0	0	(-0.001,0.333]	0	1	0	0	0	Leptosol	0	0	0	1	0	Head education 7–9 years	FALSE	2912	2090	Leptosol	FALSE	FALSE	0	17.6666666666667	457.559444584	(0.295,0.481]	0.474025974025974	0	120	FALSE	FALSE	154	FALSE	1	0	1	2
2365	FALSE	1	Flat	Amhara	Amhara	3051500703	0	(0.667,0.854]	Lightly Drought	-0.176958905199393	Light/moderate drought	-0.71893974096039	0	0	0	(-0.001,0.333]	0	0	0	1	0	Vertisol.	1	0	0	0	0	Head no education	FALSE	1947	1471.5	Vertisol.	FALSE	FALSE	0	17.6666666666667	148.148132383	(0.667,0.854]	0.733766233766234	82	0	FALSE	FALSE	154	TRUE	1	1	1	0
2391	FALSE	0	Moderate	Amhara	Amhara	3052100808	6	(0.481,0.667]	Lightly Wet	0.0232492848618489	Light/moderate wet	-0.860025125452949	0	0	0	(-0.001,0.333]	0	0	0	0	0	OTHER SOIL TYPE (SPECIFY)	0	0	1	0	0	Head education 4–6 years	NA	2269	2910.3	OTHER SOIL TYPE (SPECIFY)	FALSE	FALSE	0	19.8333333333333	352.219457601	(0.481,0.667]	0.506493506493506	0	0	TRUE	FALSE	154	TRUE	0	1	1	0
2614	FALSE	0	Moderate	Amhara	Amhara	3061102207	0	(0.295,0.481]	Lightly Wet	0.772716641577269	Light/moderate wet	-0.639555484248906	0	0	0	(-0.001,0.333]	0	0	1	0	0	Luvisol	1	0	0	0	0	Head no education	FALSE	2115	413.9	Luvisol	FALSE	FALSE	0	19.8333333333333	738.758863132	(0.295,0.481]	0.376623376623377	0	0	TRUE	FALSE	154	TRUE	0	1	1	2
2619	FALSE	1	Flat	Amhara	Amhara	3061102207	0	(0.295,0.481]	Lightly Wet	0.792671054937801	Light/moderate wet	-0.422649681540845	0	0	0	(-0.001,0.333]	0	0	0	0	1	Mixed type	1	0	0	0	0	Head no education	FALSE	2113	1069.4	Mixed type	FALSE	FALSE	0	19.8333333333333	737.767567485	(0.295,0.481]	0.376623376623377	0	0	FALSE	FALSE	154	FALSE	0	0	1	2
2779	FALSE	1	Flat	Amhara	Amhara	3070401302	7	(0.481,0.667]	Lightly Wet	0.321140890700207	Light/moderate wet	-1.04470488203463	0	0	1	(-0.001,0.333]	0	0	1	0	0	Luvisol	0	0	0	1	0	Head education 7–9 years	TRUE	1909	1605.8	Luvisol	FALSE	FALSE	0	16	353.556124659	(0.481,0.667]	0.512987012987013	0	81	FALSE	FALSE	154	FALSE	0	1	1	1
2943	FALSE	1	Flat	Amhara	Amhara	3071301304	0	(0.295,0.481]	Lightly Drought	-0.180626782258197	Light/moderate drought	-1.70624401504174	1	0	1	(-0.001,0.333]	0	0	1	0	0	Luvisol	1	0	0	0	0	Head no education	FALSE	1999	1081.5	Luvisol	FALSE	FALSE	0	19.6666666666667	359.264804254	(0.295,0.481]	0.480519480519481	0	0	FALSE	FALSE	154	FALSE	1	1	1	2
2956	TRUE	1	Flat	Amhara	Amhara	3071301304	0	(0.295,0.481]	Lightly Drought	-0.186041828026536	Light/moderate drought	-1.7185258440681	1	0	1	(-0.001,0.333]	0	0	1	0	0	Luvisol	1	0	0	0	0	Head no education	FALSE	1993	2252.1	Luvisol	FALSE	FALSE	0	19.6666666666667	359.264804254	(0.295,0.481]	0.480519480519481	0	0	FALSE	FALSE	154	FALSE	0	1	1	2
2959	TRUE	0	Moderate	Amhara	Amhara	3071301304	0	(0.481,0.667]	Lightly Drought	-0.199980106559877	Light/moderate drought	-1.70680627062854	1	0	1	(-0.001,0.333]	0	0	1	0	0	Luvisol	1	0	0	0	0	Head no education	FALSE	2008	1415.6	Luvisol	FALSE	FALSE	0	19.6666666666667	356.728892794	(0.481,0.667]	0.571428571428571	0	0	FALSE	FALSE	154	FALSE	0	1	1	2
2983	TRUE	1	Flat	Amhara	Amhara	3080201503	0	(0.295,0.481]	Lightly Wet	0.626940788858331	Light/moderate wet	-1.48443323797783	0	0	1	(-0.001,0.333]	0	0	1	0	0	Luvisol	1	0	0	0	0	Head no education	FALSE	1899	1633.9	Luvisol	FALSE	FALSE	0	21.1666666666667	842.506695137	(0.295,0.481]	0.337662337662338	0	0	TRUE	FALSE	154	TRUE	0	1	1	2
3005	FALSE	0	Moderate	Amhara	Amhara	3080201503	0	(0.295,0.481]	Lightly Wet	0.294032340578492	Light/moderate wet	-1.69952796890705	1	0	1	(-0.001,0.333]	0	0	1	0	0	Luvisol	1	0	0	0	0	Head no education	FALSE	1926	554.82	Luvisol	FALSE	FALSE	0	21.1666666666667	628.745772192	(0.295,0.481]	0.38961038961039	0	0	FALSE	FALSE	154	TRUE	0	0	1	2
3006	FALSE	0	Moderate	Amhara	Amhara	3080201503	0	(0.295,0.481]	Lightly Wet	0.294032340578492	Light/moderate wet	-1.69952796890705	1	0	1	(-0.001,0.333]	0	0	1	0	0	Luvisol	1	0	0	0	0	Head no education	FALSE	1926	75	Luvisol	FALSE	FALSE	0	21.1666666666667	628.745772192	(0.295,0.481]	0.38961038961039	0	0	FALSE	FALSE	154	TRUE	0	0	1	2
3028	FALSE	0	Moderate	Amhara	Amhara	3080300603	0	(0.295,0.481]	Lightly Wet	0.626940788858331	Light/moderate wet	-1.48443323797783	0	0	1	(-0.001,0.333]	0	1	0	0	0	Leptosol	1	0	0	0	0	Head no education	FALSE	2074	1286.55	Leptosol	FALSE	TRUE	0	21.1666666666667	842.506695137	(0.295,0.481]	0.337662337662338	0	0	TRUE	FALSE	154	FALSE	1	1	0	0
3029	FALSE	1	Flat	Amhara	Amhara	3080300603	0	(0.295,0.481]	Lightly Wet	0.626940788858331	Light/moderate wet	-1.48443323797783	0	0	1	(-0.001,0.333]	0	0	1	0	0	Luvisol	1	0	0	0	0	Head no education	FALSE	2074	264.56	Luvisol	FALSE	TRUE	0	21.1666666666667	842.506695137	(0.295,0.481]	0.337662337662338	0	0	TRUE	FALSE	154	FALSE	1	1	0	0
3055	FALSE	1	Flat	Amhara	Amhara	3080300603	3	(0.295,0.481]	Lightly Wet	0.65446004398169	Light/moderate wet	-1.4720610960158	0	0	1	(-0.001,0.333]	0	0	0	1	0	Vertisol.	0	1	0	0	0	Head education 1–3 years	FALSE	2192	431.24	Vertisol.	FALSE	TRUE	0	21.1666666666667	842.506695137	(0.295,0.481]	0.337662337662338	0	0	TRUE	FALSE	154	TRUE	1	1	1	1
3062	TRUE	0	Steep	Amhara	Amhara	3080400503	0	(0.295,0.481]	Lightly Wet	0.590959790124866	Light/moderate wet	-0.585598301530189	0	0	0	(-0.001,0.333]	0	0	0	1	0	Vertisol.	1	0	0	0	0	Head no education	TRUE	2832	645	Vertisol.	FALSE	FALSE	1	17.1666666666667	514.752892952	(0.295,0.481]	0.448051948051948	0	0	TRUE	FALSE	154	FALSE	0	0	1	0
3068	FALSE	1	Flat	Amhara	Amhara	3080400503	0	(0.295,0.481]	Lightly Wet	0.616775957369087	Light/moderate wet	-0.64093933585145	0	0	0	(-0.001,0.333]	0	0	1	0	0	Luvisol	1	0	0	0	0	Head no education	TRUE	3030	421.14	Luvisol	FALSE	FALSE	0	17.1666666666667	529.60492362	(0.295,0.481]	0.415584415584416	0	0	FALSE	FALSE	154	TRUE	0	1	1	2
3219	TRUE	1	Flat	Amhara	Amhara	3090501102	0	(0.481,0.667]	Lightly Wet	0.316160281427309	Light/moderate wet	-1.04251383862769	0	0	1	(-0.001,0.333]	0	0	1	0	0	Luvisol	1	0	0	0	0	Head no education	FALSE	2310	3428.58	Luvisol	FALSE	TRUE	0	16	353.556124659	(0.481,0.667]	0.512987012987013	0	111	FALSE	FALSE	154	FALSE	0	1	1	1
3226	FALSE	1	Flat	Amhara	Amhara	3090501102	0	(0.295,0.481]	Lightly Wet	0.600784671198631	Light/moderate wet	-1.0537099043871	0	0	1	(-0.001,0.333]	0	0	1	0	0	Luvisol	1	0	0	0	0	Head no education	FALSE	2279	1713.36	Luvisol	FALSE	TRUE	0	16	561.099931219	(0.295,0.481]	0.454545454545455	0	117	FALSE	FALSE	154	FALSE	1	1	1	2
3620	FALSE	1	Flat	Oromiya	Oromiya	4021401801	0	(0.295,0.481]	Lightly Drought	-0.0691079493555754	Light/moderate drought	-0.90923833177592	0	0	0	(-0.001,0.333]	1	0	0	0	0	Cambisol	1	0	0	0	0	Head no education	FALSE	1639	3647.6	Cambisol	FALSE	FALSE	0	19.5	359.264804254	(0.295,0.481]	0.480519480519481	0	0	FALSE	FALSE	154	FALSE	1	1	1	4
3638	FALSE	1	Flat	Oromiya	Oromiya	4021401801	0	(0.295,0.481]	Lightly Drought	-0.0757812808943351	Light/moderate drought	-0.915618424841513	0	0	0	(-0.001,0.333]	0	0	0	1	0	Vertisol.	1	0	0	0	0	Head no education	FALSE	1565	1834	Vertisol.	FALSE	FALSE	0	19.5	359.264804254	(0.295,0.481]	0.480519480519481	136	136	FALSE	TRUE	154	FALSE	1	1	1	2
3655	FALSE	1	Flat	Oromiya	Oromiya	4021401801	0	(0.295,0.481]	Lightly Drought	-0.0671961672313457	Light/moderate drought	-0.907291885660783	0	0	0	(-0.001,0.333]	0	0	1	0	0	Luvisol	1	0	0	0	0	Head no education	FALSE	1558	2804.6	Luvisol	FALSE	FALSE	0	19.5	359.264804254	(0.295,0.481]	0.480519480519481	0	0	FALSE	FALSE	154	FALSE	0	1	1	2
3865	TRUE	0	Steep	Oromiya	Oromiya	4041000701	0	(0.295,0.481]	Lightly Wet	0.420166225667296	Light/moderate wet	-0.6528365163702	0	0	0	(-0.001,0.333]	0	0	1	0	0	Luvisol	1	0	0	0	0	Head no education	FALSE	1821	1163.3	Luvisol	FALSE	FALSE	1	18.5	442.087880836	(0.295,0.481]	0.448051948051948	0	108	FALSE	FALSE	154	FALSE	0	1	0	1
4065	FALSE	1	Flat	Oromiya	Oromiya	4060102303	0	(0.481,0.667]	Lightly Wet	0.150307895003806	Light/moderate wet	-0.524204564041368	0	0	0	(-0.001,0.333]	0	0	0	1	0	Vertisol.	1	0	0	0	0	Head no education	FALSE	2557	164.21	Vertisol.	FALSE	FALSE	0	18.1666666666667	339.289495918	(0.481,0.667]	0.538961038961039	0	0	TRUE	FALSE	154	FALSE	0	1	0	1
4069	FALSE	1	Flat	Oromiya	Oromiya	4060102303	0	(0.481,0.667]	Lightly Wet	0.150307895003806	Light/moderate wet	-0.524204564041368	0	0	0	(-0.001,0.333]	0	0	0	1	0	Vertisol.	1	0	0	0	0	Head no education	FALSE	2557	241.36	Vertisol.	FALSE	FALSE	0	18.1666666666667	339.289495918	(0.481,0.667]	0.538961038961039	0	0	TRUE	FALSE	154	FALSE	0	1	0	1
4078	FALSE	1	Flat	Oromiya	Oromiya	4060102303	0	(0.481,0.667]	Lightly Wet	0.143697074123112	Light/moderate wet	-0.528709336590927	0	0	0	(-0.001,0.333]	1	0	0	0	0	Cambisol	1	0	0	0	0	Head no education	FALSE	2544	1321.5	Cambisol	FALSE	FALSE	0	18.1666666666667	339.289495918	(0.481,0.667]	0.538961038961039	0	0	TRUE	FALSE	154	FALSE	0	1	0	2
4086	FALSE	1	Flat	Oromiya	Oromiya	4060102303	0	(0.481,0.667]	Lightly Drought	-0.0595824970780435	Light/moderate drought	-0.327008515700644	0	0	0	(-0.001,0.333]	0	0	0	1	0	Vertisol.	1	0	0	0	0	Head no education	FALSE	2509	1421.1	Vertisol.	FALSE	FALSE	0	18.1666666666667	275.761493417	(0.481,0.667]	0.519480519480519	0	0	TRUE	FALSE	154	FALSE	0	1	0	2
4095	FALSE	1	Flat	Oromiya	Oromiya	4060102303	0	(0.481,0.667]	Lightly Wet	0.139169958897798	Light/moderate wet	-0.526542316280107	0	0	0	(-0.001,0.333]	0	0	0	1	0	Vertisol.	1	0	0	0	0	Head no education	FALSE	2543	180.21	Vertisol.	FALSE	FALSE	0	18.1666666666667	339.289495918	(0.481,0.667]	0.538961038961039	0	0	TRUE	FALSE	154	FALSE	0	1	0	2
4105	FALSE	1	Flat	Oromiya	Oromiya	4060102303	0	(0.481,0.667]	Lightly Wet	0.150307895003806	Light/moderate wet	-0.524204564041368	0	0	0	(-0.001,0.333]	0	0	0	1	0	Vertisol.	1	0	0	0	0	Head no education	FALSE	2543	1233.5	Vertisol.	FALSE	FALSE	0	18.1666666666667	339.289495918	(0.481,0.667]	0.538961038961039	0	0	TRUE	FALSE	154	FALSE	0	1	0	5
4251	FALSE	1	Flat	Oromiya	Oromiya	4070702702	6	(0.667,0.854]	Lightly Drought	-0.299198781080329	Light/moderate drought	-0.768594170399352	0	0	0	(-0.001,0.333]	0	0	0	1	0	Vertisol.	0	0	1	0	0	Head education 4–6 years	FALSE	1654	3426.9	Vertisol.	FALSE	FALSE	0	19	118.263204688	(0.667,0.854]	0.779220779220779	0	0	FALSE	FALSE	154	FALSE	0	1	1	4
4260	FALSE	1	Flat	Oromiya	Oromiya	4070702702	0	(0.667,0.854]	Lightly Drought	-0.308306108473229	Light/moderate drought	-0.773232695985254	0	0	0	(-0.001,0.333]	0	0	1	0	0	Luvisol	1	0	0	0	0	Head no education	FALSE	1642	2483	Luvisol	FALSE	FALSE	0	19	118.263204688	(0.667,0.854]	0.779220779220779	0	0	FALSE	FALSE	154	FALSE	1	1	1	5
4362	FALSE	0	Moderate	Oromiya	Oromiya	4081202401	0	(0.481,0.667]	Lightly Wet	0.40885692296784	Light/moderate wet	-0.312403805976844	0	0	0	(-0.001,0.333]	0	0	0	1	0	Vertisol.	1	0	0	0	0	Head no education	FALSE	2371	2084.7	Vertisol.	FALSE	FALSE	0	17.6666666666667	396.532610067	(0.481,0.667]	0.493506493506494	0	0	FALSE	FALSE	154	FALSE	0	1	0	4
4464	FALSE	0	Moderate	Oromiya	Oromiya	4100903605	0	(0.295,0.481]	Lightly Drought	-0.226178796123442	Light/moderate drought	-0.836071117199129	0	0	0	(-0.001,0.333]	0	0	0	1	0	Vertisol.	1	0	0	0	0	Head no education	TRUE	2369	1874.8	Vertisol.	FALSE	FALSE	0	23.8333333333333	457.559444584	(0.295,0.481]	0.474025974025974	0	0	TRUE	FALSE	154	FALSE	0	1	0	0
4680	FALSE	1	Flat	Oromiya	Oromiya	4130901003	0	(0.481,0.667]	Lightly Wet	0.426130133932955	Light/moderate wet	-0.0219380608239598	0	0	0	(-0.001,0.333]	0	0	0	1	0	Vertisol.	1	0	0	0	0	Head no education	FALSE	2272	922	Vertisol.	FALSE	FALSE	0	15	314.670739955	(0.481,0.667]	0.5	0	0	FALSE	FALSE	154	TRUE	0	0	0	0
4684	FALSE	1	Flat	Oromiya	Oromiya	4130901003	6	(0.481,0.667]	Lightly Wet	0.425549071756204	Light/moderate wet	-0.0265139231959828	0	0	0	(-0.001,0.333]	0	0	0	1	0	Vertisol.	0	0	1	0	0	Head education 4–6 years	FALSE	2265	218.4	Vertisol.	FALSE	FALSE	0	15	314.670739955	(0.481,0.667]	0.5	0	0	FALSE	FALSE	154	TRUE	0	1	1	2
4704	FALSE	1	Flat	Oromiya	Oromiya	4130901003	9	(0.295,0.481]	Lightly Wet	0.620904520008296	Light/moderate wet	-0.245565445034227	0	0	0	(-0.001,0.333]	0	0	0	1	0	Vertisol.	0	0	0	1	0	Head education 7–9 years	FALSE	2260	1154.3	Vertisol.	FALSE	FALSE	0	15	352.075291221	(0.295,0.481]	0.474025974025974	0	0	FALSE	FALSE	154	TRUE	0	1	1	3
4727	FALSE	1	Flat	Oromiya	Oromiya	4130901003	6	(0.481,0.667]	Lightly Wet	0.426130133932955	Light/moderate wet	-0.0219380608239598	0	0	0	(-0.001,0.333]	0	0	0	1	0	Vertisol.	0	0	1	0	0	Head education 4–6 years	TRUE	2214	1728.6	Vertisol.	FALSE	FALSE	0	15	314.670739955	(0.481,0.667]	0.5	0	0	TRUE	FALSE	154	TRUE	0	1	1	2
4728	FALSE	1	Flat	Oromiya	Oromiya	4130901003	6	(0.481,0.667]	Lightly Wet	0.426130133932955	Light/moderate wet	-0.0219380608239598	0	0	0	(-0.001,0.333]	0	0	0	1	0	Vertisol.	0	0	1	0	0	Head education 4–6 years	FALSE	2214	3394.2	Vertisol.	FALSE	FALSE	0	15	314.670739955	(0.481,0.667]	0.5	147	0	FALSE	FALSE	154	FALSE	0	1	1	2
4735	FALSE	1	Flat	Oromiya	Oromiya	4130901003	0	(0.481,0.667]	Lightly Wet	0.425549071756204	Light/moderate wet	-0.0265139231959828	0	0	0	(-0.001,0.333]	0	0	0	1	0	Vertisol.	1	0	0	0	0	Head no education	TRUE	2232	52.1	Vertisol.	FALSE	FALSE	0	15	314.670739955	(0.481,0.667]	0.5	0	0	FALSE	FALSE	154	TRUE	0	0	0	1
4865	FALSE	1	Flat	Oromiya	Oromiya	4170700204	10	(0.295,0.481]	Lightly Wet	0.92420779291242	Light/moderate wet	0.100349722370198	0	0	0	(-0.001,0.333]	0	0	0	1	0	Vertisol.	0	0	0	0	1	Head education > 10 years	FALSE	2454	7956.6	Vertisol.	FALSE	FALSE	0	13.8333333333333	514.752892952	(0.295,0.481]	0.448051948051948	0	0	TRUE	FALSE	154	FALSE	0	1	0	1
4866	FALSE	1	Flat	Oromiya	Oromiya	4170700204	0	(0.295,0.481]	Lightly Wet	0.923099407864217	Light/moderate wet	0.101156181539112	0	0	0	(-0.001,0.333]	0	0	0	1	0	Vertisol.	1	0	0	0	0	Head no education	TRUE	2458	2220.6	Vertisol.	FALSE	FALSE	0	13.8333333333333	514.752892952	(0.295,0.481]	0.448051948051948	0	0	FALSE	FALSE	154	FALSE	1	1	0	5
4869	FALSE	0	Moderate	Oromiya	Oromiya	4170700204	9	(0.295,0.481]	Lightly Wet	0.926811092547631	Light/moderate wet	0.108155643300823	0	0	0	(-0.001,0.333]	0	0	0	1	0	Vertisol.	0	0	0	1	0	Head education 7–9 years	TRUE	2464	4107.1	Vertisol.	FALSE	FALSE	0	13.8333333333333	514.752892952	(0.295,0.481]	0.448051948051948	0	0	FALSE	FALSE	154	FALSE	1	1	1	2
4870	FALSE	0	Moderate	Oromiya	Oromiya	4170700204	9	(0.295,0.481]	Lightly Wet	0.926811092547631	Light/moderate wet	0.108155643300823	0	0	0	(-0.001,0.333]	0	0	0	1	0	Vertisol.	0	0	0	1	0	Head education 7–9 years	TRUE	2464	6241.6	Vertisol.	FALSE	FALSE	0	13.8333333333333	514.752892952	(0.295,0.481]	0.448051948051948	0	0	FALSE	FALSE	154	FALSE	1	1	1	2
4883	FALSE	1	Flat	Oromiya	Oromiya	4170700204	5	(0.295,0.481]	Lightly Wet	0.926811092547631	Light/moderate wet	0.108155643300823	0	0	0	(-0.001,0.333]	0	0	0	1	0	Vertisol.	0	0	1	0	0	Head education 4–6 years	FALSE	2469	818.9	Vertisol.	FALSE	FALSE	0	13.8333333333333	514.752892952	(0.295,0.481]	0.448051948051948	0	0	FALSE	FALSE	154	FALSE	1	1	1	2
4887	FALSE	1	Flat	Oromiya	Oromiya	4170700204	0	(0.295,0.481]	Lightly Wet	0.92420779291242	Light/moderate wet	0.100349722370198	0	0	0	(-0.001,0.333]	0	0	0	1	0	Vertisol.	1	0	0	0	0	Head no education	FALSE	2481	5085.4	Vertisol.	FALSE	FALSE	0	13.8333333333333	514.752892952	(0.295,0.481]	0.448051948051948	0	0	FALSE	FALSE	154	FALSE	1	1	0	0
5171	FALSE	0	Steep	Somalie	Other	5020416502	0	(0.667,0.854]	Severely Drought	-1.8969806974525	Severe drought	-2.77556803157576	4	2	6	(0.667,1]	0	1	0	0	0	Leptosol	1	0	0	0	0	Head no education	FALSE	1721	2554.95	Leptosol	FALSE	FALSE	1	28.5	108.347583893	(0.667,0.854]	0.824675324675325	0	0	FALSE	FALSE	154	FALSE	0	0	0	2
5172	FALSE	0	Steep	Somalie	Other	5020416502	0	(0.667,0.854]	Severely Drought	-1.8969806974525	Severe drought	-2.77556803157576	4	2	6	(0.667,1]	0	1	0	0	0	Leptosol	1	0	0	0	0	Head no education	FALSE	1721	2969.35	Leptosol	FALSE	FALSE	1	28.5	108.347583893	(0.667,0.854]	0.824675324675325	0	0	FALSE	FALSE	154	FALSE	0	0	0	2
5173	FALSE	0	Steep	Somalie	Other	5020416502	0	(0.667,0.854]	Severely Drought	-1.8969806974525	Severe drought	-2.77556803157576	4	2	6	(0.667,1]	0	1	0	0	0	Leptosol	1	0	0	0	0	Head no education	FALSE	1721	287.95	Leptosol	FALSE	FALSE	1	28.5	108.347583893	(0.667,0.854]	0.824675324675325	0	0	FALSE	FALSE	154	FALSE	0	0	0	2
5174	FALSE	0	Steep	Somalie	Other	5020416502	0	(0.667,0.854]	Severely Drought	-1.8969806974525	Severe drought	-2.77556803157576	4	2	6	(0.667,1]	0	1	0	0	0	Leptosol	1	0	0	0	0	Head no education	FALSE	1721	2604.85	Leptosol	FALSE	FALSE	1	28.5	108.347583893	(0.667,0.854]	0.824675324675325	0	0	FALSE	FALSE	154	FALSE	0	0	0	2
5177	FALSE	1	Flat	Somalie	Other	5020416502	0	(0.667,0.854]	Severely Drought	-1.81748123610899	Severe drought	-2.76775840103448	3	2	6	(0.667,1]	0	1	0	0	0	Leptosol	1	0	0	0	0	Head no education	FALSE	1493	5980.55	Leptosol	FALSE	FALSE	0	28.5	108.347583893	(0.667,0.854]	0.824675324675325	0	0	FALSE	FALSE	154	FALSE	0	0	0	2
5178	FALSE	1	Flat	Somalie	Other	5020416502	0	(0.667,0.854]	Severely Drought	-1.81748123610899	Severe drought	-2.76775840103448	3	2	6	(0.667,1]	0	1	0	0	0	Leptosol	1	0	0	0	0	Head no education	FALSE	1493	472.75	Leptosol	FALSE	FALSE	0	28.5	108.347583893	(0.667,0.854]	0.824675324675325	0	0	FALSE	FALSE	154	FALSE	0	0	0	2
5182	FALSE	0	Steep	Somalie	Other	5020416502	0	(0.667,0.854]	Severely Drought	-1.8969806974525	Severe drought	-2.77556803157576	4	2	6	(0.667,1]	0	1	0	0	0	Leptosol	1	0	0	0	0	Head no education	FALSE	1741	3123.1	Leptosol	FALSE	FALSE	1	28.5	108.347583893	(0.667,0.854]	0.824675324675325	0	0	FALSE	FALSE	154	TRUE	0	0	0	2
5183	FALSE	1	Flat	Somalie	Other	5020416502	0	(0.667,0.854]	Severely Drought	-1.8969806974525	Severe drought	-2.77556803157576	4	2	6	(0.667,1]	0	1	0	0	0	Leptosol	1	0	0	0	0	Head no education	FALSE	1741	2707.65	Leptosol	FALSE	FALSE	0	28.5	108.347583893	(0.667,0.854]	0.824675324675325	0	0	FALSE	FALSE	154	FALSE	0	0	0	2
5186	FALSE	1	Flat	Somalie	Other	5020416502	2	(0.667,0.854]	Severely Drought	-1.85600383573485	Severe drought	-2.77000172700783	3	2	6	(0.667,1]	0	1	0	0	0	Leptosol	0	1	0	0	0	Head education 1–3 years	FALSE	1736	2635	Leptosol	FALSE	FALSE	0	28.5	108.347583893	(0.667,0.854]	0.824675324675325	0	0	FALSE	FALSE	154	FALSE	0	0	0	2
5623	FALSE	1	Flat	SNNP	SNNP	7021001401	10	(0.295,0.481]	Moderately Wet	1.11401072284288	Light/moderate wet	-0.475134990107782	0	0	0	(-0.001,0.333]	0	0	0	1	0	Vertisol.	0	0	0	0	1	Head education > 10 years	FALSE	2028	1441.97	Vertisol.	FALSE	TRUE	0	18.6666666666667	951.961413476	(0.295,0.481]	0.363636363636364	62	111	FALSE	TRUE	154	FALSE	1	1	1	3
5632	FALSE	1	Flat	SNNP	SNNP	7021001401	8	(0.295,0.481]	Moderately Wet	1.06383927134105	Light/moderate wet	-0.206152162869489	0	0	0	(-0.001,0.333]	0	0	0	1	0	Vertisol.	0	0	0	1	0	Head education 7–9 years	FALSE	2072	1014.5	Vertisol.	FALSE	TRUE	0	18.6666666666667	835.952240013	(0.295,0.481]	0.357142857142857	0	49	FALSE	TRUE	154	TRUE	1	1	1	2
5641	FALSE	1	Flat	SNNP	SNNP	7021001401	7	(0.295,0.481]	Moderately Wet	1.06267401156403	Light/moderate wet	-0.197910463955245	0	0	0	(-0.001,0.333]	0	0	0	1	0	Vertisol.	0	0	0	1	0	Head education 7–9 years	FALSE	2034	354.03	Vertisol.	FALSE	TRUE	0	18.6666666666667	835.952240013	(0.295,0.481]	0.357142857142857	0	0	FALSE	FALSE	154	TRUE	1	1	1	1
5643	FALSE	1	Flat	SNNP	SNNP	7021001401	0	(0.295,0.481]	Moderately Wet	1.08064702455975	Light/moderate wet	-0.314353948955404	0	0	0	(-0.001,0.333]	0	0	0	1	0	Vertisol.	1	0	0	0	0	Head no education	FALSE	2013	1441.21	Vertisol.	FALSE	TRUE	0	18.6666666666667	873.757629579	(0.295,0.481]	0.363636363636364	0	56	FALSE	FALSE	154	FALSE	1	1	1	2
6839	TRUE	0	Moderate	Harari	Other	13010101304	0	(0.295,0.481]	Lightly Wet	0.113099960668074	Light/moderate wet	-1.11282617761275	0	0	1	(-0.001,0.333]	0	0	0	0	0	OTHER SOIL TYPE (SPECIFY)	1	0	0	0	0	Head no education	NA	1930	447.6	OTHER SOIL TYPE (SPECIFY)	FALSE	FALSE	0	27	770.684656866	(0.295,0.481]	0.376623376623377	0	0	FALSE	FALSE	154	FALSE	0	1	0	0
4	FALSE	1	Flat	Tigray	Tigray	1010101601	0	(0.481,0.667]	Severely Drought	-1.81372543303675	Severe drought	-4.41213861066259	4	2	5	(0.667,1]	0	0	0	1	0	Vertisol.	1	0	0	0	0	Head no education	FALSE	1100	19884	Vertisol.	FALSE	FALSE	0	28.4285714285714	273.256949824	(0.481,0.667]	0.527173913043478	0	0	TRUE	FALSE	184	FALSE	1	1	1	1
11	FALSE	1	Flat	Tigray	Tigray	1010101601	5	(0.481,0.667]	Severely Drought	-1.60991177667858	Severe drought	-3.71121593908392	3	2	6	(0.667,1]	0	0	1	0	0	Luvisol	0	0	1	0	0	Head education 4–6 years	FALSE	1133	11184.5	Luvisol	FALSE	FALSE	0	28.4285714285714	321.357156092	(0.481,0.667]	0.521739130434783	0	0	TRUE	FALSE	184	TRUE	1	1	1	2
24	FALSE	1	Flat	Tigray	Tigray	1010201403	4	(0.667,0.854]	NA	-0.995141543669184	Light/moderate drought	-2.34762603513587	2	1	3	(0.333,0.667]	1	0	0	0	0	Cambisol	0	0	1	0	0	Head education 4–6 years	TRUE	1726	1505.5	Cambisol	FALSE	FALSE	0	23.4285714285714	143.511852798	(0.667,0.854]	0.78804347826087	100	120	TRUE	FALSE	184	FALSE	0	1	1	4
85	TRUE	1	Flat	Tigray	Tigray	1010301804	0	(0.667,0.854]	Moderately Drought	-1.11073474216615	Light/moderate drought	-2.59450181914842	2	1	3	(0.333,0.667]	0	0	0	0	1	Mixed type	1	0	0	0	0	Head no education	FALSE	1679	1720.85	Mixed type	FALSE	FALSE	0	23.7142857142857	141.906903263	(0.667,0.854]	0.853260869565217	41	41	FALSE	FALSE	184	FALSE	0	1	1	1
90	FALSE	1	Flat	Tigray	Tigray	1010301804	0	(0.667,0.854]	Moderately Drought	-1.09803068589382	Light/moderate drought	-2.60083545227661	2	1	3	(0.333,0.667]	0	0	1	0	0	Luvisol	1	0	0	0	0	Head no education	TRUE	1735	139.22	Luvisol	FALSE	FALSE	0	23.7142857142857	142.821076925	(0.667,0.854]	0.842391304347826	0	0	TRUE	FALSE	184	TRUE	0	1	1	0
93	TRUE	1	Flat	Tigray	Tigray	1010301804	0	(0.667,0.854]	Moderately Drought	-1.10993509794545	Light/moderate drought	-2.60781436793472	2	1	3	(0.333,0.667]	0	0	1	0	0	Luvisol	1	0	0	0	0	Head no education	FALSE	1784	103	Luvisol	FALSE	FALSE	0	23.7142857142857	142.821076925	(0.667,0.854]	0.842391304347826	0	0	TRUE	FALSE	184	TRUE	0	1	0	0
94	TRUE	1	Flat	Tigray	Tigray	1010301804	0	(0.667,0.854]	Moderately Drought	-1.10993509794545	Light/moderate drought	-2.60781436793472	2	1	3	(0.333,0.667]	0	0	1	0	0	Luvisol	1	0	0	0	0	Head no education	FALSE	1784	379.73	Luvisol	FALSE	FALSE	0	23.7142857142857	142.821076925	(0.667,0.854]	0.842391304347826	0	0	FALSE	FALSE	184	FALSE	0	1	0	0
97	TRUE	1	Flat	Tigray	Tigray	1010301804	8	(0.667,0.854]	Moderately Drought	-1.08970476253913	Light/moderate drought	-2.59450181914842	2	1	3	(0.333,0.667]	0	0	0	0	1	Mixed type	0	0	0	1	0	Head education 7–9 years	FALSE	1769	180.24	Mixed type	FALSE	FALSE	0	23.7142857142857	140.115033266	(0.667,0.854]	0.847826086956522	166	111	TRUE	FALSE	184	TRUE	0	1	1	2
99	TRUE	1	Flat	Tigray	Tigray	1010301804	0	(0.667,0.854]	Moderately Drought	-1.06874376272643	Light/moderate drought	-2.57809199749656	2	1	3	(0.333,0.667]	0	0	0	0	1	Mixed type	1	0	0	0	0	Head no education	FALSE	1804	3045.8	Mixed type	FALSE	FALSE	0	23.7142857142857	140.115033266	(0.667,0.854]	0.847826086956522	0	0	FALSE	FALSE	184	TRUE	0	1	0	1
107	TRUE	1	Flat	Tigray	Tigray	1010500204	5	(0.481,0.667]	Extremely Drought	-2.73059115848515	Severe drought	-4.91370239853027	7	4	7	(0.667,1]	1	0	0	0	0	Cambisol	0	0	1	0	0	Head education 4–6 years	FALSE	1156	7224.4	Cambisol	FALSE	FALSE	0	28.4285714285714	273.256949824	(0.481,0.667]	0.527173913043478	0	0	TRUE	FALSE	184	FALSE	0	1	0	2
112	FALSE	1	Flat	Tigray	Tigray	1010500204	2	(0.481,0.667]	Severely Drought	-1.86757075367813	Severe drought	-4.68635709989531	4	2	5	(0.667,1]	0	0	0	1	0	Vertisol.	0	1	0	0	0	Head education 1–3 years	TRUE	1082	4904.33	Vertisol.	FALSE	FALSE	0	28.4285714285714	273.256949824	(0.481,0.667]	0.527173913043478	102	102	TRUE	FALSE	184	FALSE	0	1	1	2
116	TRUE	1	Flat	Tigray	Tigray	1010500204	5	(0.481,0.667]	Severely Drought	-1.65096958361193	Severe drought	-3.73676243440924	4	2	6	(0.667,1]	0	1	0	0	0	Leptosol	0	0	1	0	0	Head education 4–6 years	FALSE	1140	864.4	Leptosol	FALSE	FALSE	0	28.4285714285714	321.357156092	(0.481,0.667]	0.521739130434783	0	0	TRUE	FALSE	184	TRUE	0	1	1	2
158	TRUE	1	Flat	Tigray	Tigray	1010600402	0	(0.667,0.854]	Moderately Drought	-1.10993509794545	Light/moderate drought	-2.60781436793472	2	1	3	(0.333,0.667]	0	0	0	1	0	Vertisol.	1	0	0	0	0	Head no education	FALSE	1307	2681.55	Vertisol.	FALSE	FALSE	0	23.7142857142857	142.821076925	(0.667,0.854]	0.842391304347826	0	0	TRUE	FALSE	184	FALSE	0	1	1	3
308	TRUE	1	Flat	Tigray	Tigray	1020301001	0	(0.295,0.481]	Lightly Wet	0.38090094799752	Light/moderate wet	-0.757546943445336	0	0	0	(-0.001,0.333]	0	0	1	0	0	Luvisol	1	0	0	0	0	Head no education	FALSE	2328	1012.34	Luvisol	FALSE	FALSE	0	17.7142857142857	541.826100196	(0.295,0.481]	0.472826086956522	59	59	FALSE	FALSE	184	TRUE	0	1	1	2
370	FALSE	1	Flat	Tigray	Tigray	1020601301	3	(0.295,0.481]	Lightly Wet	0.467767819753145	Light/moderate wet	-1.71673989984922	1	0	1	(-0.001,0.333]	0	0	0	0	1	Mixed type	0	1	0	0	0	Head education 1–3 years	TRUE	2068	2748.8	Mixed type	FALSE	FALSE	0	23.1428571428571	954.15384591	(0.295,0.481]	0.385869565217391	36	40	FALSE	FALSE	184	TRUE	0	1	1	1
373	FALSE	1	Flat	Tigray	Tigray	1020601301	0	(0.295,0.481]	Lightly Wet	0.450935161205835	Light/moderate wet	-1.73730944205152	1	0	1	(-0.001,0.333]	0	0	0	1	0	Vertisol.	1	0	0	0	0	Head no education	TRUE	2146	428.3	Vertisol.	FALSE	FALSE	0	23.1428571428571	954.15384591	(0.295,0.481]	0.385869565217391	187	0	FALSE	FALSE	184	FALSE	0	1	0	0
376	TRUE	1	Flat	Tigray	Tigray	1020601301	0	(0.295,0.481]	Lightly Wet	0.471951967350355	Light/moderate wet	-1.75388203176698	1	0	1	(-0.001,0.333]	0	0	0	0	1	Mixed type	1	0	0	0	0	Head no education	TRUE	2099	1895.45	Mixed type	FALSE	FALSE	0	23.1428571428571	954.15384591	(0.295,0.481]	0.385869565217391	42	37	TRUE	FALSE	184	TRUE	0	1	1	0
418	FALSE	0	Moderate	Tigray	Tigray	1020800603	0	(0.295,0.481]	Lightly Wet	0.471951967350355	Light/moderate wet	-1.75388203176698	1	0	1	(-0.001,0.333]	0	0	0	0	1	Mixed type	1	0	0	0	0	Head no education	FALSE	1848	3390	Mixed type	FALSE	FALSE	0	23.1428571428571	954.15384591	(0.295,0.481]	0.385869565217391	27	0	TRUE	FALSE	184	FALSE	0	0	1	2
582	TRUE	1	Flat	Tigray	Tigray	1030400101	7	(0.481,0.667]	Lightly Wet	0.111175688021734	Light/moderate wet	-0.782698754217887	0	0	0	(-0.001,0.333]	0	0	1	0	0	Luvisol	0	0	0	1	0	Head education 7–9 years	FALSE	2021	179.22	Luvisol	FALSE	TRUE	0	17.7142857142857	410.665510338	(0.481,0.667]	0.543478260869565	167	223	TRUE	FALSE	184	FALSE	0	1	1	0
584	TRUE	1	Flat	Tigray	Tigray	1030400101	7	(0.481,0.667]	Lightly Wet	0.111175688021734	Light/moderate wet	-0.782698754217887	0	0	0	(-0.001,0.333]	0	0	1	0	0	Luvisol	0	0	0	1	0	Head education 7–9 years	FALSE	2021	213.19	Luvisol	FALSE	TRUE	0	17.7142857142857	410.665510338	(0.481,0.667]	0.543478260869565	188	235	TRUE	FALSE	184	FALSE	0	1	1	0
587	TRUE	1	Flat	Tigray	Tigray	1030400101	0	(0.481,0.667]	Lightly Wet	0.0961818702555611	Light/moderate wet	-0.787555166185276	0	0	0	(-0.001,0.333]	0	1	0	0	0	Leptosol	1	0	0	0	0	Head no education	FALSE	2064	578.71	Leptosol	FALSE	TRUE	0	17.7142857142857	410.665510338	(0.481,0.667]	0.543478260869565	121	86	TRUE	FALSE	184	FALSE	0	1	1	1
593	TRUE	1	Flat	Tigray	Tigray	1030400101	0	(0.481,0.667]	Lightly Wet	0.0961818702555611	Light/moderate wet	-0.787555166185276	0	0	0	(-0.001,0.333]	0	1	0	0	0	Leptosol	1	0	0	0	0	Head no education	FALSE	2064	323.15	Leptosol	FALSE	TRUE	0	17.7142857142857	410.665510338	(0.481,0.667]	0.543478260869565	155	155	TRUE	FALSE	184	FALSE	0	1	1	1
612	TRUE	1	Flat	Tigray	Tigray	1030501202	0	(0.295,0.481]	Lightly Wet	0.612485870820112	Light/moderate wet	-0.72138462515372	0	0	0	(-0.001,0.333]	0	0	0	0	1	Mixed type	1	0	0	0	0	Head no education	FALSE	2344	261.8	Mixed type	FALSE	FALSE	0	20.4285714285714	858.791332539	(0.295,0.481]	0.385869565217391	115	153	TRUE	FALSE	184	FALSE	0	1	1	1
615	TRUE	1	Flat	Tigray	Tigray	1030501202	0	(0.295,0.481]	Lightly Wet	0.612485870820112	Light/moderate wet	-0.72138462515372	0	0	0	(-0.001,0.333]	0	0	0	0	1	Mixed type	1	0	0	0	0	Head no education	FALSE	2344	473.4	Mixed type	FALSE	FALSE	0	20.4285714285714	858.791332539	(0.295,0.481]	0.385869565217391	63	84	TRUE	FALSE	184	FALSE	0	1	1	1
616	TRUE	1	Flat	Tigray	Tigray	1030501202	0	(0.295,0.481]	Lightly Wet	0.612485870820112	Light/moderate wet	-0.72138462515372	0	0	0	(-0.001,0.333]	0	0	0	0	1	Mixed type	1	0	0	0	0	Head no education	FALSE	2344	126.82	Mixed type	FALSE	FALSE	0	20.4285714285714	858.791332539	(0.295,0.481]	0.385869565217391	79	237	TRUE	FALSE	184	FALSE	0	1	1	1
625	TRUE	1	Flat	Tigray	Tigray	1030501202	0	(0.295,0.481]	Lightly Wet	0.62549051935441	Light/moderate wet	-0.70237313782568	0	0	0	(-0.001,0.333]	0	0	0	0	1	Mixed type	1	0	0	0	0	Head no education	FALSE	2371	1310.05	Mixed type	FALSE	FALSE	0	20.4285714285714	858.791332539	(0.295,0.481]	0.385869565217391	0	0	TRUE	FALSE	184	FALSE	0	1	1	1
695	TRUE	0	Steep	Tigray	Tigray	1030700709	0	(0.295,0.481]	Lightly Wet	0.612485870820112	Light/moderate wet	-0.72138462515372	0	0	0	(-0.001,0.333]	0	1	0	0	0	Leptosol	1	0	0	0	0	Head no education	FALSE	2780	136.27	Leptosol	FALSE	FALSE	1	20.4285714285714	858.791332539	(0.295,0.481]	0.385869565217391	0	0	FALSE	FALSE	184	TRUE	0	1	1	0
697	TRUE	0	Steep	Tigray	Tigray	1030700709	0	(0.295,0.481]	Lightly Wet	0.612485870820112	Light/moderate wet	-0.72138462515372	0	0	0	(-0.001,0.333]	0	1	0	0	0	Leptosol	1	0	0	0	0	Head no education	FALSE	2780	748.35	Leptosol	FALSE	FALSE	1	20.4285714285714	858.791332539	(0.295,0.481]	0.385869565217391	0	0	FALSE	FALSE	184	TRUE	0	1	1	0
700	TRUE	1	Flat	Tigray	Tigray	1030700709	0	(0.295,0.481]	Lightly Wet	0.629129485285274	Light/moderate wet	-0.745298131595079	0	0	0	(-0.001,0.333]	0	0	0	0	1	Mixed type	1	0	0	0	0	Head no education	FALSE	2736	213.09	Mixed type	FALSE	FALSE	0	20.4285714285714	858.791332539	(0.295,0.481]	0.385869565217391	0	0	FALSE	FALSE	184	TRUE	0	1	1	0
702	TRUE	1	Flat	Tigray	Tigray	1030700709	0	(0.295,0.481]	Lightly Wet	0.629129485285274	Light/moderate wet	-0.745298131595079	0	0	0	(-0.001,0.333]	0	0	1	0	0	Luvisol	1	0	0	0	0	Head no education	FALSE	2736	752.41	Luvisol	FALSE	FALSE	0	20.4285714285714	858.791332539	(0.295,0.481]	0.385869565217391	0	0	FALSE	FALSE	184	FALSE	0	1	1	0
718	FALSE	1	Flat	Tigray	Tigray	1030700709	4	(0.295,0.481]	Lightly Wet	0.612485870820112	Light/moderate wet	-0.72138462515372	0	0	0	(-0.001,0.333]	0	1	0	0	0	Leptosol	0	0	1	0	0	Head education 4–6 years	FALSE	2742	183.51	Leptosol	FALSE	FALSE	0	20.4285714285714	858.791332539	(0.295,0.481]	0.385869565217391	163	545	FALSE	FALSE	184	TRUE	0	1	1	2
720	TRUE	1	Flat	Tigray	Tigray	1030700709	4	(0.295,0.481]	Lightly Wet	0.612485870820112	Light/moderate wet	-0.72138462515372	0	0	0	(-0.001,0.333]	0	0	1	0	0	Luvisol	0	0	1	0	0	Head education 4–6 years	TRUE	2742	600.37	Luvisol	FALSE	FALSE	0	20.4285714285714	858.791332539	(0.295,0.481]	0.385869565217391	117	250	FALSE	FALSE	184	TRUE	0	1	1	2
721	TRUE	1	Flat	Tigray	Tigray	1030700709	4	(0.295,0.481]	Lightly Wet	0.612485870820112	Light/moderate wet	-0.72138462515372	0	0	0	(-0.001,0.333]	1	0	0	0	0	Cambisol	0	0	1	0	0	Head education 4–6 years	TRUE	2742	800.28	Cambisol	FALSE	FALSE	0	20.4285714285714	858.791332539	(0.295,0.481]	0.385869565217391	87	187	FALSE	FALSE	184	TRUE	0	1	1	2
724	TRUE	0	Steep	Tigray	Tigray	1030700709	0	(0.295,0.481]	Lightly Wet	0.715251763500564	Light/moderate wet	-0.816112695900224	0	0	0	(-0.001,0.333]	0	0	1	0	0	Luvisol	1	0	0	0	0	Head no education	TRUE	2733	1184.24	Luvisol	FALSE	FALSE	1	20.4285714285714	898.502460719	(0.295,0.481]	0.385869565217391	0	84	FALSE	FALSE	184	FALSE	0	1	1	0
739	TRUE	1	Flat	Tigray	Tigray	1030700709	0	(0.295,0.481]	Lightly Wet	0.612485870820112	Light/moderate wet	-0.72138462515372	0	0	0	(-0.001,0.333]	0	1	0	0	0	Leptosol	1	0	0	0	0	Head no education	FALSE	2739	141.22	Leptosol	FALSE	FALSE	0	20.4285714285714	858.791332539	(0.295,0.481]	0.385869565217391	0	0	FALSE	FALSE	184	TRUE	0	1	1	2
744	FALSE	1	Flat	Tigray	Tigray	1030700709	0	(0.295,0.481]	Lightly Wet	0.612485870820112	Light/moderate wet	-0.72138462515372	0	0	0	(-0.001,0.333]	0	1	0	0	0	Leptosol	1	0	0	0	0	Head no education	TRUE	2739	416.81	Leptosol	FALSE	FALSE	0	20.4285714285714	858.791332539	(0.295,0.481]	0.385869565217391	24	72	FALSE	FALSE	184	TRUE	0	1	1	2
754	FALSE	1	Flat	Tigray	Tigray	1040101204	0	(0.295,0.481]	Lightly Wet	0.167638845325104	Light/moderate wet	-1.19583392786413	0	0	1	(-0.001,0.333]	1	0	0	0	0	Cambisol	1	0	0	0	0	Head no education	FALSE	1803	315.69	Cambisol	FALSE	FALSE	0	20.5714285714286	599.720366443	(0.295,0.481]	0.445652173913043	0	63	FALSE	FALSE	184	FALSE	1	1	1	1
777	TRUE	0	Steep	Tigray	Tigray	1040101204	0	(0.295,0.481]	Lightly Wet	0.16295326678352	Light/moderate wet	-1.16386738124467	0	0	1	(-0.001,0.333]	0	0	1	0	0	Luvisol	1	0	0	0	0	Head no education	FALSE	1794	2445.06	Luvisol	FALSE	FALSE	1	20.5714285714286	599.720366443	(0.295,0.481]	0.445652173913043	0	0	FALSE	FALSE	184	FALSE	0	1	0	2
797	TRUE	1	Flat	Tigray	Tigray	1040101204	0	(0.295,0.481]	Lightly Wet	0.167638845325104	Light/moderate wet	-1.19583392786413	0	0	1	(-0.001,0.333]	1	0	0	0	0	Cambisol	1	0	0	0	0	Head no education	FALSE	1810	4069.25	Cambisol	FALSE	FALSE	0	20.5714285714286	599.720366443	(0.295,0.481]	0.445652173913043	22	25	FALSE	FALSE	184	FALSE	1	1	1	2
810	FALSE	1	Flat	Tigray	Tigray	1040101204	3	(0.295,0.481]	Lightly Wet	0.16295326678352	Light/moderate wet	-1.16386738124467	0	0	1	(-0.001,0.333]	0	0	0	1	0	Vertisol.	0	1	0	0	0	Head education 1–3 years	TRUE	1804	2182.71	Vertisol.	FALSE	FALSE	0	20.5714285714286	599.720366443	(0.295,0.481]	0.445652173913043	27	37	FALSE	FALSE	184	FALSE	1	1	1	0
915	TRUE	1	Flat	Tigray	Tigray	1040400103	0	(0.481,0.667]	Lightly Drought	-0.199754904631069	Light/moderate drought	-1.25970138260447	0	0	1	(-0.001,0.333]	0	0	0	1	0	Vertisol.	1	0	0	0	0	Head no education	FALSE	2210	1050.41	Vertisol.	FALSE	FALSE	0	20.5714285714286	376.310288456	(0.481,0.667]	0.516304347826087	114	76	FALSE	FALSE	184	TRUE	1	1	1	1
925	TRUE	1	Flat	Tigray	Tigray	1040400103	0	(0.481,0.667]	Lightly Drought	-0.197654397035027	Light/moderate drought	-1.33518854917159	0	0	1	(-0.001,0.333]	0	0	0	1	0	Vertisol.	1	0	0	0	0	Head no education	TRUE	2339	2504.4	Vertisol.	FALSE	FALSE	0	20.5714285714286	399.297319864	(0.481,0.667]	0.505434782608696	88	64	TRUE	FALSE	184	FALSE	1	1	1	0
929	TRUE	0	Moderate	Tigray	Tigray	1040400103	0	(0.481,0.667]	Lightly Drought	-0.18253091926279	Light/moderate drought	-1.34230878594729	0	0	1	(-0.001,0.333]	0	0	0	1	0	Vertisol.	1	0	0	0	0	Head no education	FALSE	2368	2320.2	Vertisol.	FALSE	FALSE	0	20.5714285714286	399.297319864	(0.481,0.667]	0.505434782608696	73	30	FALSE	FALSE	184	FALSE	1	1	1	0
932	TRUE	0	Moderate	Tigray	Tigray	1040500701	0	(0.481,0.667]	Lightly Drought	-0.12007637563125	Light/moderate drought	-0.973546063841516	0	0	0	(-0.001,0.333]	0	0	0	0	1	Mixed type	1	0	0	0	0	Head no education	TRUE	1895	2780.12	Mixed type	FALSE	TRUE	0	19.2857142857143	361.773309911	(0.481,0.667]	0.516304347826087	58	0	FALSE	FALSE	184	FALSE	0	1	1	2
933	TRUE	0	Moderate	Tigray	Tigray	1040500701	0	(0.481,0.667]	Lightly Drought	-0.12007637563125	Light/moderate drought	-0.973546063841516	0	0	0	(-0.001,0.333]	0	0	0	1	0	Vertisol.	1	0	0	0	0	Head no education	FALSE	1895	3732.59	Vertisol.	FALSE	TRUE	0	19.2857142857143	361.773309911	(0.481,0.667]	0.516304347826087	0	0	TRUE	FALSE	184	FALSE	0	1	1	2
934	TRUE	1	Flat	Tigray	Tigray	1040500701	0	(0.481,0.667]	Lightly Drought	-0.12007637563125	Light/moderate drought	-0.973546063841516	0	0	0	(-0.001,0.333]	0	0	1	0	0	Luvisol	1	0	0	0	0	Head no education	FALSE	1895	1490.07	Luvisol	FALSE	TRUE	0	19.2857142857143	361.773309911	(0.481,0.667]	0.516304347826087	0	0	TRUE	FALSE	184	FALSE	0	1	1	2
947	TRUE	0	Moderate	Tigray	Tigray	1040500701	0	(0.481,0.667]	Lightly Drought	-0.133491822885374	Light/moderate drought	-0.963561004961489	0	0	0	(-0.001,0.333]	0	0	1	0	0	Luvisol	1	0	0	0	0	Head no education	FALSE	1998	1503.24	Luvisol	FALSE	TRUE	0	19.2857142857143	361.773309911	(0.481,0.667]	0.516304347826087	0	0	TRUE	FALSE	184	FALSE	0	0	1	1
948	TRUE	0	Moderate	Tigray	Tigray	1040500701	4	(0.481,0.667]	Lightly Drought	-0.140356007104604	Light/moderate drought	-0.980398021377683	0	0	0	(-0.001,0.333]	0	0	1	0	0	Luvisol	0	0	1	0	0	Head education 4–6 years	TRUE	2019	2858.73	Luvisol	FALSE	TRUE	0	19.2857142857143	361.773309911	(0.481,0.667]	0.516304347826087	0	0	TRUE	FALSE	184	FALSE	0	0	1	2
951	TRUE	0	Moderate	Tigray	Tigray	1040500701	4	(0.481,0.667]	Lightly Drought	-0.140356007104604	Light/moderate drought	-0.980398021377683	0	0	0	(-0.001,0.333]	0	0	0	0	0	OTHER SOIL TYPE (SPECIFY)	0	0	1	0	0	Head education 4–6 years	FALSE	2019	2114.52	OTHER SOIL TYPE (SPECIFY)	FALSE	TRUE	0	19.2857142857143	361.773309911	(0.481,0.667]	0.516304347826087	0	0	TRUE	FALSE	184	FALSE	0	0	1	2
953	FALSE	1	Flat	Tigray	Tigray	1040500701	4	(0.481,0.667]	Lightly Drought	-0.140356007104604	Light/moderate drought	-0.980398021377683	0	0	0	(-0.001,0.333]	0	0	0	0	1	Mixed type	0	0	1	0	0	Head education 4–6 years	TRUE	2019	4897.62	Mixed type	FALSE	TRUE	0	19.2857142857143	361.773309911	(0.481,0.667]	0.516304347826087	0	0	FALSE	FALSE	184	FALSE	0	0	1	2
965	TRUE	0	Moderate	Tigray	Tigray	1040500701	4	(0.481,0.667]	Lightly Drought	-0.112625299625055	Light/moderate drought	-1.0713371558877	0	0	1	(-0.001,0.333]	0	0	1	0	0	Luvisol	0	0	1	0	0	Head education 4–6 years	FALSE	2401	4056.05	Luvisol	FALSE	TRUE	0	19.2857142857143	410.665510338	(0.481,0.667]	0.543478260869565	86	0	FALSE	FALSE	184	FALSE	0	0	1	2
968	FALSE	1	Flat	Tigray	Tigray	1040500701	0	(0.481,0.667]	Lightly Drought	-0.119827242662726	Light/moderate drought	-1.08698477055676	0	0	1	(-0.001,0.333]	0	0	1	0	0	Luvisol	1	0	0	0	0	Head no education	FALSE	2446	1579.5	Luvisol	FALSE	TRUE	0	19.2857142857143	410.665510338	(0.481,0.667]	0.543478260869565	0	0	FALSE	FALSE	184	TRUE	0	1	1	2
973	TRUE	0	Moderate	Tigray	Tigray	1040500701	1	(0.481,0.667]	Lightly Drought	-0.109713982709	Light/moderate drought	-1.09655912821779	0	0	1	(-0.001,0.333]	0	0	1	0	0	Luvisol	0	1	0	0	0	Head education 1–3 years	FALSE	2386	1720.9	Luvisol	FALSE	TRUE	0	19.2857142857143	410.665510338	(0.481,0.667]	0.543478260869565	0	0	TRUE	FALSE	184	FALSE	0	1	1	2
976	TRUE	1	Flat	Tigray	Tigray	1040500701	1	(0.481,0.667]	Lightly Drought	-0.109713982709	Light/moderate drought	-1.09655912821779	0	0	1	(-0.001,0.333]	0	0	0	0	1	Mixed type	0	1	0	0	0	Head education 1–3 years	FALSE	2386	1300.96	Mixed type	FALSE	TRUE	0	19.2857142857143	410.665510338	(0.481,0.667]	0.543478260869565	77	77	FALSE	FALSE	184	FALSE	0	1	1	2
987	FALSE	1	Flat	Tigray	Tigray	1040500701	0	(0.481,0.667]	Lightly Drought	-0.133491822885374	Light/moderate drought	-0.963561004961489	0	0	0	(-0.001,0.333]	0	0	1	0	0	Luvisol	1	0	0	0	0	Head no education	FALSE	2312	5077.72	Luvisol	FALSE	TRUE	0	19.2857142857143	361.773309911	(0.481,0.667]	0.516304347826087	24	26	FALSE	FALSE	184	FALSE	0	1	1	2
998	TRUE	1	Flat	Tigray	Tigray	1040600803	0	(0.481,0.667]	Severely Drought	-1.72496932768621	Severe drought	-2.37340242624891	4	3	6	(0.667,1]	0	0	0	1	0	Vertisol.	1	0	0	0	0	Head no education	TRUE	1632	3627.88	Vertisol.	FALSE	FALSE	0	24.4285714285714	492.871140415	(0.481,0.667]	0.494565217391304	0	0	TRUE	FALSE	184	FALSE	0	1	0	0
1002	TRUE	0	Moderate	Tigray	Tigray	1040800402	5	(0.481,0.667]	Lightly Drought	-0.0515767814449554	Light/moderate drought	-1.1539711442359	0	0	1	(-0.001,0.333]	0	0	1	0	0	Luvisol	0	0	1	0	0	Head education 4–6 years	FALSE	2862	240.75	Luvisol	FALSE	TRUE	0	19.2857142857143	399.297319864	(0.481,0.667]	0.505434782608696	125	83	FALSE	FALSE	184	TRUE	1	1	1	1
1004	TRUE	0	Moderate	Tigray	Tigray	1040800402	5	(0.481,0.667]	Lightly Drought	-0.0515767814449554	Light/moderate drought	-1.1539711442359	0	0	1	(-0.001,0.333]	0	0	1	0	0	Luvisol	0	0	1	0	0	Head education 4–6 years	FALSE	2862	810.88	Luvisol	FALSE	TRUE	0	19.2857142857143	399.297319864	(0.481,0.667]	0.505434782608696	86	37	FALSE	FALSE	184	TRUE	1	1	1	1
1006	TRUE	0	Steep	Tigray	Tigray	1040800402	8	(0.481,0.667]	Lightly Drought	-0.0598885929196924	Light/moderate drought	-1.16859290256958	0	0	1	(-0.001,0.333]	0	0	1	0	0	Luvisol	0	0	0	1	0	Head education 7–9 years	FALSE	2916	823.47	Luvisol	FALSE	TRUE	1	19.2857142857143	399.297319864	(0.481,0.667]	0.505434782608696	49	24	FALSE	FALSE	184	FALSE	0	0	0	2
1013	TRUE	0	Moderate	Tigray	Tigray	1040800402	0	(0.481,0.667]	Lightly Drought	-0.0989919139257497	Light/moderate drought	-1.07904256658108	0	0	1	(-0.001,0.333]	0	0	0	1	0	Vertisol.	1	0	0	0	0	Head no education	FALSE	3080	465.02	Vertisol.	FALSE	TRUE	0	19.2857142857143	410.665510338	(0.481,0.667]	0.543478260869565	215	86	FALSE	FALSE	184	TRUE	0	1	0	2
1014	TRUE	1	Flat	Tigray	Tigray	1040800402	0	(0.481,0.667]	Lightly Drought	-0.0989919139257497	Light/moderate drought	-1.07904256658108	0	0	1	(-0.001,0.333]	0	0	1	0	0	Luvisol	1	0	0	0	0	Head no education	FALSE	3080	1967.61	Luvisol	FALSE	TRUE	0	19.2857142857143	410.665510338	(0.481,0.667]	0.543478260869565	137	66	FALSE	FALSE	184	FALSE	0	1	0	2
1071	TRUE	0	Steep	Tigray	Tigray	1050200712	0	(0.481,0.667]	Lightly Drought	-0.427418501543859	Light/moderate drought	-2.88994899047343	1	1	1	(-0.001,0.333]	0	0	1	0	0	Luvisol	1	0	0	0	0	Head no education	FALSE	2066	4902.09	Luvisol	FALSE	TRUE	1	24.5714285714286	615.699086725	(0.481,0.667]	0.510869565217391	92	0	FALSE	FALSE	184	FALSE	0	1	1	2
1076	FALSE	0	Moderate	Tigray	Tigray	1050200712	0	(0.295,0.481]	Lightly Drought	-0.378293740776395	Light/moderate drought	-2.85684649481136	1	1	1	(-0.001,0.333]	0	0	1	0	0	Luvisol	1	0	0	0	0	Head no education	FALSE	2066	7216.18	Luvisol	FALSE	TRUE	0	24.5714285714286	597.156361458	(0.295,0.481]	0.434782608695652	35	0	FALSE	FALSE	184	FALSE	0	1	1	2
1079	TRUE	1	Flat	Tigray	Tigray	1050200712	0	(0.481,0.667]	Lightly Drought	-0.377549151378516	Light/moderate drought	-2.85351242661521	1	1	1	(-0.001,0.333]	0	0	1	0	0	Luvisol	1	0	0	0	0	Head no education	FALSE	2097	2337.57	Luvisol	FALSE	TRUE	0	24.5714285714286	615.699086725	(0.481,0.667]	0.510869565217391	0	0	FALSE	FALSE	184	FALSE	0	0	1	1
1081	TRUE	1	Flat	Tigray	Tigray	1050200712	0	(0.481,0.667]	Lightly Drought	-0.412302124213871	Light/moderate drought	-2.88800155904765	1	1	1	(-0.001,0.333]	0	0	1	0	0	Luvisol	1	0	0	0	0	Head no education	FALSE	2084	4171.43	Luvisol	FALSE	TRUE	0	24.5714285714286	615.699086725	(0.481,0.667]	0.510869565217391	55	0	FALSE	FALSE	184	FALSE	1	1	1	2
1119	FALSE	1	Flat	Tigray	Tigray	1050301501	0	(0.295,0.481]	Lightly Drought	-0.380794550538801	Light/moderate drought	-2.87694076760686	1	1	1	(-0.001,0.333]	0	0	1	0	0	Luvisol	1	0	0	0	0	Head no education	FALSE	981	297.31	Luvisol	FALSE	FALSE	0	24.1428571428571	597.156361458	(0.295,0.481]	0.434782608695652	0	0	TRUE	FALSE	184	TRUE	1	1	1	2
1127	FALSE	0	Steep	Tigray	Tigray	1050302304	0	(0.481,0.667]	Moderately Drought	-1.32473655360314	Light/moderate drought	-3.48662636102353	3	2	3	(0.333,0.667]	0	0	1	0	0	Luvisol	1	0	0	0	0	Head no education	FALSE	1048	3339.7	Luvisol	FALSE	FALSE	1	27	312.566549	(0.481,0.667]	0.652173913043478	0	0	TRUE	FALSE	184	FALSE	0	1	1	2
1164	FALSE	0	Moderate	Amhara	Amhara	3010100204	0	(0.481,0.667]	Lightly Drought	-0.434345120541562	Light/moderate drought	-2.02944814066095	1	1	1	(-0.001,0.333]	0	0	1	0	0	Luvisol	1	0	0	0	0	Head no education	TRUE	1263	2585.85	Luvisol	FALSE	FALSE	0	21.4285714285714	307.70449365	(0.481,0.667]	0.559782608695652	0	0	TRUE	FALSE	184	FALSE	0	1	0	1
1178	FALSE	0	Moderate	Amhara	Amhara	3010100204	0	(0.481,0.667]	Lightly Drought	-0.558835099596004	Light/moderate drought	-2.07362784583647	1	1	2	(-0.001,0.333]	0	0	1	0	0	Luvisol	1	0	0	0	0	Head no education	FALSE	1332	2303.03	Luvisol	FALSE	FALSE	0	21.4285714285714	256.979315906	(0.481,0.667]	0.641304347826087	0	0	TRUE	FALSE	184	FALSE	0	1	1	2
1222	FALSE	1	Flat	Amhara	Amhara	3010800701	0	(0.481,0.667]	Lightly Wet	0.165317289035173	Light/moderate wet	-1.89564754683134	1	0	1	(-0.001,0.333]	0	1	0	0	0	Leptosol	1	0	0	0	0	Head no education	FALSE	1518	2917.45	Leptosol	FALSE	FALSE	0	19.8571428571429	604.95607654	(0.481,0.667]	0.5	0	0	TRUE	FALSE	184	FALSE	0	1	0	0
1240	FALSE	1	Flat	Amhara	Amhara	3011001806	0	(0.667,0.854]	Lightly Drought	-0.245137699322562	Light/moderate drought	-1.32322751380595	0	0	1	(-0.001,0.333]	0	0	1	0	0	Luvisol	1	0	0	0	0	Head no education	FALSE	2704	299.92	Luvisol	FALSE	TRUE	0	17.1428571428571	160.85049391	(0.667,0.854]	0.673913043478261	0	0	TRUE	FALSE	184	FALSE	0	1	1	0
1244	TRUE	0	Moderate	Amhara	Amhara	3011001806	0	(0.481,0.667]	Lightly Wet	0.218296024322791	Light/moderate wet	-1.32214509032998	0	0	1	(-0.001,0.333]	0	0	1	0	0	Luvisol	1	0	0	0	0	Head no education	FALSE	2689	1212.6	Luvisol	FALSE	TRUE	0	17.1428571428571	399.608613533	(0.481,0.667]	0.527173913043478	0	0	FALSE	FALSE	184	FALSE	0	1	1	2
1245	FALSE	1	Flat	Amhara	Amhara	3011001806	0	(0.481,0.667]	Lightly Wet	0.218296024322791	Light/moderate wet	-1.32214509032998	0	0	1	(-0.001,0.333]	0	0	1	0	0	Luvisol	1	0	0	0	0	Head no education	FALSE	2689	137.2	Luvisol	FALSE	TRUE	0	17.1428571428571	399.608613533	(0.481,0.667]	0.527173913043478	0	0	FALSE	FALSE	184	FALSE	0	1	1	2
1246	TRUE	1	Flat	Amhara	Amhara	3011001806	0	(0.481,0.667]	Lightly Wet	0.218296024322791	Light/moderate wet	-1.32214509032998	0	0	1	(-0.001,0.333]	0	0	0	0	1	Mixed type	1	0	0	0	0	Head no education	FALSE	2689	33	Mixed type	FALSE	TRUE	0	17.1428571428571	399.608613533	(0.481,0.667]	0.527173913043478	0	0	FALSE	FALSE	184	FALSE	0	1	1	2
1248	FALSE	1	Flat	Amhara	Amhara	3011001806	0	(0.481,0.667]	Lightly Wet	0.137796185586907	Light/moderate wet	-1.31143011284788	0	0	1	(-0.001,0.333]	0	0	1	0	0	Luvisol	1	0	0	0	0	Head no education	FALSE	2672	981	Luvisol	FALSE	TRUE	0	17.1428571428571	344.594772602	(0.481,0.667]	0.570652173913043	0	0	TRUE	FALSE	184	FALSE	1	1	1	2
1252	FALSE	1	Flat	Amhara	Amhara	3011001806	0	(0.481,0.667]	Lightly Wet	0.0145512326100741	Light/moderate wet	-1.30655029609449	0	0	1	(-0.001,0.333]	0	0	1	0	0	Luvisol	1	0	0	0	0	Head no education	TRUE	2705	646.2	Luvisol	FALSE	TRUE	0	17.1428571428571	269.982845365	(0.481,0.667]	0.646739130434783	0	0	FALSE	FALSE	184	FALSE	1	1	1	1
1253	FALSE	1	Flat	Amhara	Amhara	3011001806	0	(0.481,0.667]	Lightly Wet	0.140239355717871	Light/moderate wet	-1.29942034649734	0	0	1	(-0.001,0.333]	0	0	1	0	0	Luvisol	1	0	0	0	0	Head no education	FALSE	2679	3231.5	Luvisol	FALSE	TRUE	0	17.1428571428571	344.594772602	(0.481,0.667]	0.570652173913043	40	40	FALSE	FALSE	184	FALSE	1	1	1	1
1255	FALSE	1	Flat	Amhara	Amhara	3011001806	0	(0.481,0.667]	Lightly Drought	-0.00247331390261183	Light/moderate drought	-1.31693921705614	0	0	1	(-0.001,0.333]	0	0	1	0	0	Luvisol	1	0	0	0	0	Head no education	FALSE	2679	3087.3	Luvisol	FALSE	TRUE	0	17.1428571428571	269.982845365	(0.481,0.667]	0.646739130434783	81	81	FALSE	FALSE	184	FALSE	1	1	1	1
1294	FALSE	1	Flat	Amhara	Amhara	3011400816	0	(0.667,0.854]	Severely Drought	-1.51425353054261	Severe drought	-2.52718380347348	5	3	5	(0.667,1]	0	0	0	1	0	Vertisol.	1	0	0	0	0	Head no education	TRUE	632	33182.5	Vertisol.	FALSE	FALSE	0	29.1428571428571	222.57809942	(0.667,0.854]	0.71195652173913	0	0	TRUE	FALSE	184	FALSE	1	0	0	5
1309	FALSE	0	Moderate	Amhara	Amhara	3011602804	0	(0.481,0.667]	Lightly Wet	0.228590696626261	Light/moderate wet	-1.30972531384521	0	0	1	(-0.001,0.333]	0	0	0	0	1	Mixed type	1	0	0	0	0	Head no education	TRUE	1981	2182.6	Mixed type	FALSE	FALSE	0	17.1428571428571	399.608613533	(0.481,0.667]	0.527173913043478	0	78	FALSE	FALSE	184	FALSE	0	1	1	3
1317	FALSE	0	Moderate	Amhara	Amhara	3011602804	3	(0.481,0.667]	Lightly Wet	0.129728805324308	Light/moderate wet	-1.31199668624884	0	0	1	(-0.001,0.333]	0	0	0	0	1	Mixed type	0	1	0	0	0	Head education 1–3 years	FALSE	2015	839.1	Mixed type	FALSE	FALSE	0	17.1428571428571	344.594772602	(0.481,0.667]	0.570652173913043	0	0	TRUE	FALSE	184	FALSE	0	1	1	0
1318	FALSE	0	Moderate	Amhara	Amhara	3011602804	3	(0.481,0.667]	Lightly Wet	0.129728805324308	Light/moderate wet	-1.31199668624884	0	0	1	(-0.001,0.333]	0	0	0	0	1	Mixed type	0	1	0	0	0	Head education 1–3 years	FALSE	2015	809.2	Mixed type	FALSE	FALSE	0	17.1428571428571	344.594772602	(0.481,0.667]	0.570652173913043	0	0	TRUE	FALSE	184	FALSE	0	1	1	0
1410	FALSE	0	Moderate	Amhara	Amhara	3020400906	0	(0.481,0.667]	Lightly Wet	0.56300703467602	Light/moderate wet	-0.75047754232869	0	0	0	(-0.001,0.333]	0	0	1	0	0	Luvisol	1	0	0	0	0	Head no education	TRUE	2638	846.3	Luvisol	FALSE	FALSE	0	14.5714285714286	484.750081085	(0.481,0.667]	0.489130434782609	24	24	FALSE	FALSE	184	FALSE	0	1	1	0
1412	TRUE	1	Flat	Amhara	Amhara	3020400906	0	(0.481,0.667]	Lightly Wet	0.56300703467602	Light/moderate wet	-0.75047754232869	0	0	0	(-0.001,0.333]	0	0	0	1	0	Vertisol.	1	0	0	0	0	Head no education	TRUE	2638	2178.2	Vertisol.	FALSE	FALSE	0	14.5714285714286	484.750081085	(0.481,0.667]	0.489130434782609	0	0	FALSE	FALSE	184	FALSE	0	1	1	0
1425	FALSE	1	Flat	Amhara	Amhara	3020400906	0	(0.295,0.481]	Lightly Wet	0.744378573315497	Light/moderate wet	-0.757603011385775	0	0	0	(-0.001,0.333]	0	0	0	1	0	Vertisol.	1	0	0	0	0	Head no education	TRUE	2767	202.6	Vertisol.	FALSE	FALSE	0	14.5714285714286	644.777946141	(0.295,0.481]	0.456521739130435	0	0	FALSE	FALSE	184	TRUE	1	1	1	1
1429	FALSE	0	Moderate	Amhara	Amhara	3020400906	0	(0.295,0.481]	Lightly Wet	0.75198325625434	Light/moderate wet	-0.750885910004721	0	0	0	(-0.001,0.333]	0	0	0	1	0	Vertisol.	1	0	0	0	0	Head no education	FALSE	2766	346.5	Vertisol.	FALSE	FALSE	0	14.5714285714286	644.777946141	(0.295,0.481]	0.456521739130435	29	29	FALSE	FALSE	184	FALSE	0	1	1	1
1437	FALSE	1	Flat	Amhara	Amhara	3020400906	0	(0.295,0.481]	Lightly Wet	0.749673123841818	Light/moderate wet	-0.750440988162063	0	0	0	(-0.001,0.333]	0	0	0	1	0	Vertisol.	1	0	0	0	0	Head no education	FALSE	2705	867.8	Vertisol.	FALSE	FALSE	0	14.5714285714286	644.777946141	(0.295,0.481]	0.456521739130435	69	69	FALSE	FALSE	184	FALSE	0	1	1	2
1441	TRUE	1	Flat	Amhara	Amhara	3020400906	0	(0.295,0.481]	Lightly Wet	0.749673123841818	Light/moderate wet	-0.750440988162063	0	0	0	(-0.001,0.333]	0	0	0	0	0	OTHER SOIL TYPE (SPECIFY)	1	0	0	0	0	Head no education	FALSE	2705	812.6	OTHER SOIL TYPE (SPECIFY)	FALSE	FALSE	0	14.5714285714286	644.777946141	(0.295,0.481]	0.456521739130435	74	74	FALSE	FALSE	184	FALSE	0	1	1	2
1524	TRUE	1	Flat	Amhara	Amhara	3020703703	0	(0.295,0.481]	Lightly Wet	0.781534240688668	Light/moderate wet	-1.04547390415181	0	0	1	(-0.001,0.333]	0	0	0	0	1	Mixed type	1	0	0	0	0	Head no education	FALSE	2429	999.26	Mixed type	FALSE	FALSE	0	19.4285714285714	940.975514842	(0.295,0.481]	0.353260869565217	0	0	FALSE	FALSE	184	FALSE	0	1	1	2
1527	FALSE	1	Flat	Amhara	Amhara	3020703703	0	(0.295,0.481]	Lightly Wet	0.781534240688668	Light/moderate wet	-1.04547390415181	0	0	1	(-0.001,0.333]	0	0	0	0	1	Mixed type	1	0	0	0	0	Head no education	FALSE	2429	383.71	Mixed type	FALSE	FALSE	0	19.4285714285714	940.975514842	(0.295,0.481]	0.353260869565217	0	0	FALSE	FALSE	184	TRUE	0	1	1	2
1555	TRUE	0	Moderate	Amhara	Amhara	3020900708	0	(0.481,0.667]	Lightly Wet	0.194976134114123	Light/moderate wet	-1.28402163884669	0	0	1	(-0.001,0.333]	0	0	1	0	0	Luvisol	1	0	0	0	0	Head no education	FALSE	2092	3275.73	Luvisol	FALSE	FALSE	0	17.2857142857143	375.802258329	(0.481,0.667]	0.548913043478261	0	122	TRUE	FALSE	184	FALSE	1	1	1	1
1580	TRUE	0	Moderate	Amhara	Amhara	3030100204	0	(0.295,0.481]	Lightly Wet	0.385594855838753	Light/moderate wet	-1.50666546550842	1	0	1	(-0.001,0.333]	0	0	0	0	1	Mixed type	1	0	0	0	0	Head no education	FALSE	2379	4679.47	Mixed type	FALSE	TRUE	0	19.1428571428571	674.755041721	(0.295,0.481]	0.434782608695652	0	0	TRUE	FALSE	184	FALSE	0	1	1	2
1581	TRUE	0	Moderate	Amhara	Amhara	3030100204	0	(0.295,0.481]	Lightly Wet	0.385594855838753	Light/moderate wet	-1.50666546550842	1	0	1	(-0.001,0.333]	0	0	0	0	0	OTHER SOIL TYPE (SPECIFY)	1	0	0	0	0	Head no education	NA	2379	3254.98	OTHER SOIL TYPE (SPECIFY)	FALSE	TRUE	0	19.1428571428571	674.755041721	(0.295,0.481]	0.434782608695652	0	0	TRUE	FALSE	184	FALSE	0	1	1	2
1584	TRUE	1	Flat	Amhara	Amhara	3030100204	0	(0.295,0.481]	Lightly Wet	0.372977078290106	Light/moderate wet	-1.50669545956776	1	0	1	(-0.001,0.333]	0	0	0	0	1	Mixed type	1	0	0	0	0	Head no education	FALSE	2379	2263.41	Mixed type	FALSE	TRUE	0	19.1428571428571	674.755041721	(0.295,0.481]	0.434782608695652	0	0	TRUE	FALSE	184	FALSE	0	1	1	2
1588	TRUE	1	Flat	Amhara	Amhara	3030100204	0	(0.295,0.481]	Lightly Wet	0.372977078290106	Light/moderate wet	-1.50669545956776	1	0	1	(-0.001,0.333]	0	0	0	0	1	Mixed type	1	0	0	0	0	Head no education	FALSE	2379	8656.71	Mixed type	FALSE	TRUE	0	19.1428571428571	674.755041721	(0.295,0.481]	0.434782608695652	0	0	TRUE	FALSE	184	TRUE	0	1	1	2
1590	FALSE	0	Moderate	Amhara	Amhara	3030100204	0	(0.295,0.481]	Lightly Wet	0.263883100370097	Light/moderate wet	-1.52904014788614	1	0	1	(-0.001,0.333]	0	0	1	0	0	Luvisol	1	0	0	0	0	Head no education	FALSE	2365	2562.3	Luvisol	FALSE	TRUE	0	19.1428571428571	607.336580529	(0.295,0.481]	0.467391304347826	0	0	FALSE	FALSE	184	FALSE	0	1	1	3
1592	TRUE	0	Moderate	Amhara	Amhara	3030100204	0	(0.295,0.481]	Lightly Wet	0.263883100370097	Light/moderate wet	-1.52904014788614	1	0	1	(-0.001,0.333]	0	0	1	0	0	Luvisol	1	0	0	0	0	Head no education	FALSE	2365	3955.45	Luvisol	FALSE	TRUE	0	19.1428571428571	607.336580529	(0.295,0.481]	0.467391304347826	0	0	FALSE	FALSE	184	FALSE	0	1	1	3
1593	TRUE	0	Steep	Amhara	Amhara	3030100204	0	(0.295,0.481]	Lightly Wet	0.263883100370097	Light/moderate wet	-1.52904014788614	1	0	1	(-0.001,0.333]	0	0	1	0	0	Luvisol	1	0	0	0	0	Head no education	FALSE	2365	467.11	Luvisol	FALSE	TRUE	1	19.1428571428571	607.336580529	(0.295,0.481]	0.467391304347826	0	0	FALSE	FALSE	184	FALSE	0	1	1	3
1598	TRUE	0	Moderate	Amhara	Amhara	3030100204	0	(0.295,0.481]	Lightly Wet	0.257392960794429	Light/moderate wet	-1.51901971604801	1	0	1	(-0.001,0.333]	0	0	1	0	0	Luvisol	1	0	0	0	0	Head no education	FALSE	2377	1320.7	Luvisol	FALSE	TRUE	0	19.1428571428571	607.336580529	(0.295,0.481]	0.467391304347826	0	0	TRUE	FALSE	184	FALSE	0	1	0	0
1600	TRUE	0	Moderate	Amhara	Amhara	3030100204	0	(0.295,0.481]	Lightly Wet	0.257392960794429	Light/moderate wet	-1.51901971604801	1	0	1	(-0.001,0.333]	0	0	1	0	0	Luvisol	1	0	0	0	0	Head no education	FALSE	2377	2141.45	Luvisol	FALSE	TRUE	0	19.1428571428571	607.336580529	(0.295,0.481]	0.467391304347826	0	0	TRUE	FALSE	184	FALSE	0	1	0	0
1603	FALSE	1	Flat	Amhara	Amhara	3030100204	0	(0.295,0.481]	Lightly Wet	0.263883100370097	Light/moderate wet	-1.52904014788614	1	0	1	(-0.001,0.333]	0	0	1	0	0	Luvisol	1	0	0	0	0	Head no education	FALSE	2360	1472.35	Luvisol	FALSE	TRUE	0	19.1428571428571	607.336580529	(0.295,0.481]	0.467391304347826	0	0	TRUE	FALSE	184	FALSE	0	0	0	0
1605	FALSE	1	Flat	Amhara	Amhara	3030100204	0	(0.295,0.481]	Lightly Wet	0.263883100370097	Light/moderate wet	-1.52904014788614	1	0	1	(-0.001,0.333]	0	0	1	0	0	Luvisol	1	0	0	0	0	Head no education	FALSE	2360	534.41	Luvisol	FALSE	TRUE	0	19.1428571428571	607.336580529	(0.295,0.481]	0.467391304347826	0	0	TRUE	FALSE	184	FALSE	0	0	0	0
1607	TRUE	1	Flat	Amhara	Amhara	3030100204	7	(0.295,0.481]	Lightly Wet	0.271019146018226	Light/moderate wet	-1.51862895932974	1	0	1	(-0.001,0.333]	0	0	0	0	1	Mixed type	0	0	0	1	0	Head education 7–9 years	FALSE	2380	2859.3	Mixed type	FALSE	TRUE	0	19.1428571428571	607.336580529	(0.295,0.481]	0.467391304347826	0	0	FALSE	FALSE	184	FALSE	0	1	1	1
1610	TRUE	1	Flat	Amhara	Amhara	3030100204	7	(0.295,0.481]	Lightly Wet	0.271019146018226	Light/moderate wet	-1.51862895932974	1	0	1	(-0.001,0.333]	0	0	0	0	1	Mixed type	0	0	0	1	0	Head education 7–9 years	FALSE	2380	2754.27	Mixed type	FALSE	TRUE	0	19.1428571428571	607.336580529	(0.295,0.481]	0.467391304347826	91	91	FALSE	FALSE	184	FALSE	0	1	1	1
1645	TRUE	1	Flat	Amhara	Amhara	3030302404	4	(0.481,0.667]	Lightly Wet	0.299081932487265	Light/moderate wet	-0.535522998159088	0	0	0	(-0.001,0.333]	0	0	0	1	0	Vertisol.	0	0	1	0	0	Head education 4–6 years	FALSE	2791	98.79	Vertisol.	FALSE	FALSE	0	15.5714285714286	376.310288456	(0.481,0.667]	0.516304347826087	0	0	FALSE	FALSE	184	FALSE	0	1	1	1
1651	TRUE	1	Flat	Amhara	Amhara	3030302404	0	(0.481,0.667]	Lightly Wet	0.29274609392537	Light/moderate wet	-0.533612661027738	0	0	0	(-0.001,0.333]	0	0	0	0	1	Mixed type	1	0	0	0	0	Head no education	TRUE	2788	149.21	Mixed type	FALSE	FALSE	0	15.5714285714286	376.310288456	(0.481,0.667]	0.516304347826087	0	0	TRUE	FALSE	184	FALSE	0	1	1	2
1697	TRUE	0	Moderate	Amhara	Amhara	3030501101	0	(0.295,0.481]	Lightly Wet	0.623773119042098	Light/moderate wet	-0.517970659159646	0	0	0	(-0.001,0.333]	0	0	1	0	0	Luvisol	1	0	0	0	0	Head no education	FALSE	3023	962.55	Luvisol	FALSE	FALSE	0	15.5714285714286	601.581700406	(0.295,0.481]	0.423913043478261	0	0	TRUE	FALSE	184	FALSE	0	1	0	0
1701	TRUE	0	Moderate	Amhara	Amhara	3030501101	0	(0.295,0.481]	Lightly Wet	0.623773119042098	Light/moderate wet	-0.517970659159646	0	0	0	(-0.001,0.333]	0	0	1	0	0	Luvisol	1	0	0	0	0	Head no education	FALSE	3023	762.95	Luvisol	FALSE	FALSE	0	15.5714285714286	601.581700406	(0.295,0.481]	0.423913043478261	79	79	TRUE	FALSE	184	FALSE	0	1	0	0
1709	FALSE	0	Moderate	Amhara	Amhara	3030501101	0	(0.295,0.481]	Lightly Wet	0.629785726382194	Light/moderate wet	-0.513163703068604	0	0	0	(-0.001,0.333]	0	0	0	1	0	Vertisol.	1	0	0	0	0	Head no education	TRUE	3014	152.95	Vertisol.	FALSE	FALSE	0	15.5714285714286	601.581700406	(0.295,0.481]	0.423913043478261	196	196	TRUE	FALSE	184	FALSE	0	1	1	0
1715	FALSE	0	Moderate	Amhara	Amhara	3030501101	4	(0.295,0.481]	Lightly Wet	0.614077981587384	Light/moderate wet	-0.515401177242296	0	0	0	(-0.001,0.333]	0	0	0	1	0	Vertisol.	0	0	1	0	0	Head education 4–6 years	TRUE	3013	1206.9	Vertisol.	FALSE	FALSE	0	15.5714285714286	601.581700406	(0.295,0.481]	0.423913043478261	50	75	TRUE	FALSE	184	FALSE	0	1	1	1
1855	TRUE	0	Moderate	Amhara	Amhara	3031001701	0	(0.295,0.481]	Lightly Wet	0.614077981587384	Light/moderate wet	-0.515401177242296	0	0	0	(-0.001,0.333]	0	1	0	0	0	Leptosol	1	0	0	0	0	Head no education	FALSE	2361	2466.3	Leptosol	FALSE	FALSE	0	15.5714285714286	601.581700406	(0.295,0.481]	0.423913043478261	0	0	FALSE	FALSE	184	FALSE	0	0	0	1
2034	TRUE	0	Moderate	Amhara	Amhara	3041100903	0	(0.295,0.481]	Lightly Wet	0.221277185252219	Light/moderate wet	-1.51901971604801	1	0	1	(-0.001,0.333]	0	0	0	0	1	Mixed type	1	0	0	0	0	Head no education	FALSE	3434	202.17	Mixed type	FALSE	FALSE	0	19.5714285714286	607.336580529	(0.295,0.481]	0.467391304347826	0	0	FALSE	FALSE	184	TRUE	0	1	1	2
2086	FALSE	0	Moderate	Amhara	Amhara	3041402101	7	(0.481,0.667]	Lightly Wet	0.492904456887606	Light/moderate wet	-0.268149830314028	0	0	0	(-0.001,0.333]	0	0	1	0	0	Luvisol	0	0	0	1	0	Head education 7–9 years	FALSE	2109	1408.05	Luvisol	FALSE	TRUE	0	13.5714285714286	399.297319864	(0.481,0.667]	0.505434782608696	0	0	TRUE	FALSE	184	FALSE	0	0	1	2
2093	TRUE	1	Flat	Amhara	Amhara	3041402101	0	(0.481,0.667]	Lightly Wet	0.491541512244476	Light/moderate wet	-0.271524391628839	0	0	0	(-0.001,0.333]	0	0	0	0	1	Mixed type	1	0	0	0	0	Head no education	FALSE	2497	3635.24	Mixed type	FALSE	TRUE	0	13.5714285714286	399.297319864	(0.481,0.667]	0.505434782608696	0	0	FALSE	FALSE	184	FALSE	0	0	1	2
2094	FALSE	1	Flat	Amhara	Amhara	3041402101	0	(0.481,0.667]	Lightly Wet	0.491541512244476	Light/moderate wet	-0.271524391628839	0	0	0	(-0.001,0.333]	0	0	0	0	1	Mixed type	1	0	0	0	0	Head no education	FALSE	2497	2173.99	Mixed type	FALSE	TRUE	0	13.5714285714286	399.297319864	(0.481,0.667]	0.505434782608696	0	0	FALSE	FALSE	184	FALSE	0	0	1	2
2095	TRUE	1	Flat	Amhara	Amhara	3041402101	0	(0.481,0.667]	Lightly Wet	0.491541512244476	Light/moderate wet	-0.271524391628839	0	0	0	(-0.001,0.333]	0	0	0	0	1	Mixed type	1	0	0	0	0	Head no education	FALSE	2497	5952.57	Mixed type	FALSE	TRUE	0	13.5714285714286	399.297319864	(0.481,0.667]	0.505434782608696	0	0	FALSE	FALSE	184	FALSE	0	0	1	2
2099	FALSE	0	Moderate	Amhara	Amhara	3041600204	0	(0.667,0.854]	Lightly Drought	-0.111420380788814	Light/moderate drought	-0.702502526400691	0	0	0	(-0.001,0.333]	0	0	0	0	1	Mixed type	1	0	0	0	0	Head no education	FALSE	1774	1976.2	Mixed type	FALSE	TRUE	0	16.4285714285714	245.828090389	(0.667,0.854]	0.744565217391304	0	0	TRUE	FALSE	184	FALSE	0	1	1	2
2112	FALSE	1	Flat	Amhara	Amhara	3041600204	5	(0.667,0.854]	Lightly Drought	-0.110364740069613	Light/moderate drought	-0.713929328273008	0	0	0	(-0.001,0.333]	0	0	0	0	1	Mixed type	0	0	1	0	0	Head education 4–6 years	FALSE	2054	628.05	Mixed type	FALSE	TRUE	0	16.4285714285714	245.828090389	(0.667,0.854]	0.744565217391304	0	0	TRUE	FALSE	184	FALSE	0	1	1	0
2117	TRUE	0	Moderate	Amhara	Amhara	3041600204	3	(0.667,0.854]	Lightly Drought	-0.114654067170062	Light/moderate drought	-0.707560151655233	0	0	0	(-0.001,0.333]	0	0	0	0	1	Mixed type	0	1	0	0	0	Head education 1–3 years	FALSE	2024	1391.6	Mixed type	FALSE	TRUE	0	16.4285714285714	245.828090389	(0.667,0.854]	0.744565217391304	0	0	TRUE	FALSE	184	FALSE	1	1	1	0
2184	TRUE	0	Steep	Amhara	Amhara	3050400305	0	(0.295,0.481]	Lightly Wet	0.263674541279257	Light/moderate wet	-0.757546943445336	0	0	0	(-0.001,0.333]	0	0	0	1	0	Vertisol.	1	0	0	0	0	Head no education	FALSE	2216	434.6	Vertisol.	FALSE	FALSE	1	19.1428571428571	541.826100196	(0.295,0.481]	0.472826086956522	0	0	TRUE	FALSE	184	FALSE	0	0	1	2
2219	FALSE	1	Flat	Amhara	Amhara	3050701204	0	(0.295,0.481]	Lightly Wet	0.966246495676769	Light/moderate wet	-0.38030080826455	0	0	0	(-0.001,0.333]	0	1	0	0	0	Leptosol	1	0	0	0	0	Head no education	FALSE	2028	3452.4	Leptosol	FALSE	FALSE	0	16.8571428571429	898.502460719	(0.295,0.481]	0.385869565217391	0	0	TRUE	FALSE	184	FALSE	0	1	1	2
2260	TRUE	0	Moderate	Amhara	Amhara	3051100307	0	(0.481,0.667]	Lightly Wet	0.185694511186308	Light/moderate wet	-0.386074511684429	0	0	0	(-0.001,0.333]	0	0	1	0	0	Luvisol	1	0	0	0	0	Head no education	FALSE	2782	866.65	Luvisol	FALSE	FALSE	0	16.7142857142857	395.702847558	(0.481,0.667]	0.565217391304348	81	0	FALSE	FALSE	184	FALSE	0	1	1	2
2310	FALSE	1	Flat	Amhara	Amhara	3051300702	0	(0.667,0.854]	Lightly Drought	-0.121884595721301	Light/moderate drought	-0.727491316606062	0	0	0	(-0.001,0.333]	0	0	0	1	0	Vertisol.	1	0	0	0	0	Head no education	FALSE	2904	1794.65	Vertisol.	FALSE	FALSE	0	17	206.059909767	(0.667,0.854]	0.706521739130435	0	139	FALSE	FALSE	184	FALSE	0	1	1	4
2312	FALSE	0	Moderate	Amhara	Amhara	3051300702	0	(0.667,0.854]	Lightly Drought	-0.121884595721301	Light/moderate drought	-0.727491316606062	0	0	0	(-0.001,0.333]	0	0	0	1	0	Vertisol.	1	0	0	0	0	Head no education	FALSE	2904	1000.7	Vertisol.	FALSE	FALSE	0	17	206.059909767	(0.667,0.854]	0.706521739130435	0	500	FALSE	FALSE	184	FALSE	0	1	1	4
2319	FALSE	1	Flat	Amhara	Amhara	3051300702	0	(0.481,0.667]	Lightly Wet	0.305185663357908	Light/moderate wet	-0.19763136657584	0	0	0	(-0.001,0.333]	0	0	1	0	0	Luvisol	1	0	0	0	0	Head no education	FALSE	2887	5766.65	Luvisol	FALSE	FALSE	0	17	493.263714688	(0.481,0.667]	0.53804347826087	0	173	FALSE	FALSE	184	FALSE	0	1	1	3
2337	FALSE	1	Flat	Amhara	Amhara	3051300702	0	(0.481,0.667]	Lightly Wet	0.305185663357908	Light/moderate wet	-0.19763136657584	0	0	0	(-0.001,0.333]	0	0	0	0	1	Mixed type	1	0	0	0	0	Head no education	TRUE	2932	1353.3	Mixed type	FALSE	FALSE	0	17	493.263714688	(0.481,0.667]	0.53804347826087	0	37	TRUE	FALSE	184	FALSE	0	1	1	2
2374	TRUE	1	Flat	Amhara	Amhara	3051500703	0	(0.295,0.481]	Lightly Wet	0.463419477396421	Light/moderate wet	-0.151916471042708	0	0	0	(-0.001,0.333]	0	1	0	0	0	Leptosol	1	0	0	0	0	Head no education	FALSE	1699	3812.85	Leptosol	FALSE	FALSE	0	17	570.621169578	(0.295,0.481]	0.467391304347826	66	0	FALSE	FALSE	184	FALSE	1	1	1	1
2375	TRUE	1	Flat	Amhara	Amhara	3051500703	0	(0.295,0.481]	Lightly Wet	0.463419477396421	Light/moderate wet	-0.151916471042708	0	0	0	(-0.001,0.333]	0	1	0	0	0	Leptosol	1	0	0	0	0	Head no education	FALSE	1699	1139.55	Leptosol	FALSE	FALSE	0	17	570.621169578	(0.295,0.481]	0.467391304347826	26	0	FALSE	FALSE	184	FALSE	1	1	1	1
2384	FALSE	1	Flat	Amhara	Amhara	3052100808	0	(0.481,0.667]	Lightly Drought	-0.0537538097587773	Light/moderate drought	-0.695760209191813	0	0	0	(-0.001,0.333]	1	0	0	0	0	Cambisol	1	0	0	0	0	Head no education	FALSE	1586	3027.4	Cambisol	FALSE	FALSE	0	19.1428571428571	361.773309911	(0.481,0.667]	0.516304347826087	0	0	TRUE	FALSE	184	FALSE	0	1	1	2
2385	FALSE	0	Moderate	Amhara	Amhara	3052100808	0	(0.481,0.667]	Lightly Drought	-0.0537538097587773	Light/moderate drought	-0.695760209191813	0	0	0	(-0.001,0.333]	0	0	1	0	0	Luvisol	1	0	0	0	0	Head no education	FALSE	1586	7876.35	Luvisol	FALSE	FALSE	0	19.1428571428571	361.773309911	(0.481,0.667]	0.516304347826087	0	0	TRUE	FALSE	184	FALSE	0	1	1	2
2395	TRUE	0	Moderate	Amhara	Amhara	3052100808	0	(0.481,0.667]	Lightly Wet	0.0249950358104669	Light/moderate wet	-0.853898136769869	0	0	0	(-0.001,0.333]	0	0	0	0	0	OTHER SOIL TYPE (SPECIFY)	1	0	0	0	0	Head no education	NA	1655	2696.8	OTHER SOIL TYPE (SPECIFY)	FALSE	FALSE	0	19.1428571428571	399.297319864	(0.481,0.667]	0.505434782608696	0	0	TRUE	FALSE	184	FALSE	0	0	0	1
2412	FALSE	1	Flat	Amhara	Amhara	3060202603	0	(0.295,0.481]	Moderately Wet	1.14358033124874	Light/moderate wet	-0.334566073521383	0	0	0	(-0.001,0.333]	0	0	1	0	0	Luvisol	1	0	0	0	0	Head no education	FALSE	2496	5708.14	Luvisol	FALSE	FALSE	0	14.8571428571429	991.005172706	(0.295,0.481]	0.385869565217391	44	0	FALSE	FALSE	184	FALSE	0	1	1	3
2415	FALSE	0	Steep	Amhara	Amhara	3060202603	0	(0.295,0.481]	Moderately Wet	1.14358033124874	Light/moderate wet	-0.334566073521383	0	0	0	(-0.001,0.333]	0	0	0	0	0	OTHER SOIL TYPE (SPECIFY)	1	0	0	0	0	Head no education	NA	2496	4522.25	OTHER SOIL TYPE (SPECIFY)	FALSE	FALSE	1	14.8571428571429	991.005172706	(0.295,0.481]	0.385869565217391	111	0	FALSE	FALSE	184	FALSE	0	1	1	3
2481	FALSE	1	Flat	Amhara	Amhara	3060402001	0	(0.295,0.481]	Moderately Wet	1.14038834087418	Light/moderate wet	-0.341959397733732	0	0	0	(-0.001,0.333]	0	0	0	0	0	OTHER SOIL TYPE (SPECIFY)	1	0	0	0	0	Head no education	FALSE	3000	375.61	OTHER SOIL TYPE (SPECIFY)	FALSE	FALSE	0	14.8571428571429	991.005172706	(0.295,0.481]	0.385869565217391	0	0	TRUE	FALSE	184	FALSE	1	0	1	1
2526	FALSE	1	Flat	Amhara	Amhara	3060402001	0	(0.295,0.481]	Moderately Wet	1.14358033124874	Light/moderate wet	-0.334566073521383	0	0	0	(-0.001,0.333]	0	0	1	0	0	Luvisol	1	0	0	0	0	Head no education	FALSE	2936	2924.95	Luvisol	FALSE	FALSE	0	14.8571428571429	991.005172706	(0.295,0.481]	0.385869565217391	44	41	TRUE	FALSE	184	FALSE	1	0	1	1
2591	TRUE	0	Moderate	Amhara	Amhara	3060901807	0	(0.295,0.481]	Lightly Wet	0.885485080955861	Light/moderate wet	-0.397505499070242	0	0	0	(-0.001,0.333]	0	0	0	1	0	Vertisol.	1	0	0	0	0	Head no education	TRUE	2221	790.35	Vertisol.	FALSE	FALSE	0	16.4285714285714	859.615918372	(0.295,0.481]	0.391304347826087	0	0	FALSE	TRUE	184	FALSE	0	1	1	2
2618	TRUE	0	Moderate	Amhara	Amhara	3061102207	0	(0.295,0.481]	Lightly Wet	0.742031783109406	Light/moderate wet	-0.422649681540845	0	0	0	(-0.001,0.333]	0	0	1	0	0	Luvisol	1	0	0	0	0	Head no education	TRUE	2113	8385.5	Luvisol	FALSE	FALSE	0	19.5714285714286	881.434063242	(0.295,0.481]	0.391304347826087	0	60	TRUE	FALSE	184	FALSE	0	0	1	2
2703	FALSE	1	Flat	Amhara	Amhara	3070101406	0	(0.481,0.667]	Lightly Drought	-0.489040665327696	Light/moderate drought	-2.12623095416852	1	1	1	(-0.001,0.333]	0	0	1	0	0	Luvisol	1	0	0	0	0	Head no education	TRUE	1824	397.7	Luvisol	FALSE	FALSE	0	21.1428571428571	360.151358916	(0.481,0.667]	0.548913043478261	0	0	TRUE	FALSE	184	TRUE	1	1	1	1
2706	FALSE	1	Flat	Amhara	Amhara	3070101406	0	(0.481,0.667]	Lightly Drought	-0.475879114070493	Light/moderate drought	-2.12087652277552	1	1	1	(-0.001,0.333]	0	0	1	0	0	Luvisol	1	0	0	0	0	Head no education	TRUE	1822	1063.1	Luvisol	FALSE	FALSE	0	21.1428571428571	360.151358916	(0.481,0.667]	0.548913043478261	282	423	TRUE	TRUE	184	FALSE	1	1	1	2
2716	FALSE	1	Flat	Amhara	Amhara	3070101406	0	(0.481,0.667]	Lightly Drought	-0.489040665327696	Light/moderate drought	-2.12623095416852	1	1	1	(-0.001,0.333]	0	0	1	0	0	Luvisol	1	0	0	0	0	Head no education	TRUE	1817	186.6	Luvisol	FALSE	FALSE	0	21.1428571428571	360.151358916	(0.481,0.667]	0.548913043478261	1072	1072	TRUE	TRUE	184	FALSE	0	1	1	1
2721	FALSE	1	Flat	Amhara	Amhara	3070101406	0	(0.481,0.667]	Lightly Drought	-0.334670893646005	Light/moderate drought	-2.10086995481285	1	1	1	(-0.001,0.333]	0	0	1	0	0	Luvisol	1	0	0	0	0	Head no education	TRUE	1818	380.45	Luvisol	FALSE	FALSE	0	21.1428571428571	380.630405326	(0.481,0.667]	0.559782608695652	0	0	TRUE	FALSE	184	TRUE	1	1	1	0
2723	FALSE	1	Flat	Amhara	Amhara	3070101406	0	(0.481,0.667]	Lightly Drought	-0.480727071139355	Light/moderate drought	-2.11458222011065	1	1	1	(-0.001,0.333]	0	0	1	0	0	Luvisol	1	0	0	0	0	Head no education	TRUE	1818	1246.5	Luvisol	FALSE	FALSE	0	21.1428571428571	360.151358916	(0.481,0.667]	0.548913043478261	193	193	FALSE	TRUE	184	FALSE	1	1	1	1
2773	FALSE	1	Flat	Amhara	Amhara	3070401302	0	(0.481,0.667]	Lightly Wet	0.262100021234356	Light/moderate wet	-1.05219743378056	0	0	1	(-0.001,0.333]	0	0	0	1	0	Vertisol.	1	0	0	0	0	Head no education	TRUE	1902	3314.5	Vertisol.	FALSE	FALSE	0	15.5714285714286	380.630405326	(0.481,0.667]	0.559782608695652	0	0	FALSE	FALSE	184	FALSE	0	1	1	2
2786	FALSE	1	Flat	Amhara	Amhara	3070401302	0	(0.481,0.667]	Lightly Wet	0.267292921215339	Light/moderate wet	-1.04251383862769	0	0	1	(-0.001,0.333]	0	0	0	1	0	Vertisol.	1	0	0	0	0	Head no education	TRUE	1920	1248	Vertisol.	FALSE	FALSE	0	15.5714285714286	380.630405326	(0.481,0.667]	0.559782608695652	200	0	FALSE	TRUE	184	FALSE	0	1	1	2
2788	FALSE	1	Flat	Amhara	Amhara	3070401302	4	(0.481,0.667]	Lightly Wet	0.33461407098775	Light/moderate wet	-1.05215359670975	0	0	1	(-0.001,0.333]	0	0	0	0	1	Mixed type	0	0	1	0	0	Head education 4–6 years	TRUE	1919	2357.45	Mixed type	FALSE	FALSE	0	15.5714285714286	447.227658173	(0.481,0.667]	0.510869565217391	127	0	FALSE	TRUE	184	FALSE	1	1	1	2
2795	TRUE	1	Flat	Amhara	Amhara	3070401302	0	(0.481,0.667]	Lightly Wet	0.269913207204878	Light/moderate wet	-1.04470488203463	0	0	1	(-0.001,0.333]	0	0	0	1	0	Vertisol.	1	0	0	0	0	Head no education	FALSE	1904	2754.45	Vertisol.	FALSE	FALSE	0	15.5714285714286	380.630405326	(0.481,0.667]	0.559782608695652	138	0	FALSE	TRUE	184	FALSE	0	1	1	4
2797	FALSE	1	Flat	Amhara	Amhara	3070401302	0	(0.481,0.667]	Lightly Wet	0.269913207204878	Light/moderate wet	-1.04470488203463	0	0	1	(-0.001,0.333]	0	0	1	0	0	Luvisol	1	0	0	0	0	Head no education	FALSE	1904	2070.3	Luvisol	FALSE	FALSE	0	15.5714285714286	380.630405326	(0.481,0.667]	0.559782608695652	0	0	FALSE	FALSE	184	FALSE	0	1	1	4
3038	TRUE	0	Moderate	Amhara	Amhara	3080300603	0	(0.295,0.481]	Lightly Wet	0.622911851192525	Light/moderate wet	-1.4720610960158	0	0	1	(-0.001,0.333]	0	0	0	1	0	Vertisol.	1	0	0	0	0	Head no education	FALSE	2176	884.13	Vertisol.	FALSE	TRUE	0	20.2857142857143	911.150803973	(0.295,0.481]	0.375	0	0	TRUE	FALSE	184	FALSE	0	1	1	0
3052	TRUE	1	Flat	Amhara	Amhara	3080300603	3	(0.295,0.481]	Lightly Wet	0.622911851192525	Light/moderate wet	-1.4720610960158	0	0	1	(-0.001,0.333]	0	0	1	0	0	Luvisol	0	1	0	0	0	Head education 1–3 years	FALSE	2192	2750.85	Luvisol	FALSE	TRUE	0	20.2857142857143	911.150803973	(0.295,0.481]	0.375	0	0	TRUE	FALSE	184	FALSE	1	1	1	1
3060	FALSE	1	Flat	Amhara	Amhara	3080400503	0	(0.295,0.481]	Lightly Wet	0.555211915459499	Light/moderate wet	-0.59505713330501	0	0	0	(-0.001,0.333]	0	0	0	1	0	Vertisol.	1	0	0	0	0	Head no education	TRUE	2832	119.54	Vertisol.	FALSE	FALSE	0	16.2857142857143	599.720366443	(0.295,0.481]	0.445652173913043	0	0	TRUE	FALSE	184	TRUE	0	1	0	0
3072	FALSE	0	Steep	Amhara	Amhara	3080400503	0	(0.295,0.481]	Lightly Wet	0.583401468605862	Light/moderate wet	-0.645530838710207	0	0	0	(-0.001,0.333]	0	0	0	0	0	OTHER SOIL TYPE (SPECIFY)	1	0	0	0	0	Head no education	FALSE	3051	1938.65	OTHER SOIL TYPE (SPECIFY)	FALSE	FALSE	1	16.2857142857143	601.581700406	(0.295,0.481]	0.423913043478261	0	0	TRUE	FALSE	184	FALSE	0	0	1	1
3089	FALSE	1	Flat	Amhara	Amhara	3090101202	0	(0.481,0.667]	Lightly Drought	-0.239240257645654	Light/moderate drought	-1.7190645110705	1	0	1	(-0.001,0.333]	0	0	1	0	0	Luvisol	1	0	0	0	0	Head no education	FALSE	2076	1991.25	Luvisol	FALSE	FALSE	0	19.4285714285714	391.118249287	(0.481,0.667]	0.614130434782609	0	0	FALSE	FALSE	184	FALSE	0	1	1	4
3221	TRUE	1	Flat	Amhara	Amhara	3090501102	0	(0.481,0.667]	Lightly Wet	0.267292921215339	Light/moderate wet	-1.04251383862769	0	0	1	(-0.001,0.333]	0	0	1	0	0	Luvisol	1	0	0	0	0	Head no education	FALSE	2310	295.62	Luvisol	FALSE	TRUE	0	15.5714285714286	380.630405326	(0.481,0.667]	0.559782608695652	0	101	FALSE	FALSE	184	FALSE	0	1	1	1
3448	TRUE	0	Moderate	Oromiya	Oromiya	4011300501	0	(0.667,0.854]	Lightly Drought	-0.330417582649047	Light/moderate drought	-0.907806672989666	0	0	0	(-0.001,0.333]	0	0	0	0	1	Mixed type	1	0	0	0	0	Head no education	FALSE	1742	538.1	Mixed type	FALSE	TRUE	0	19.4285714285714	222.57809942	(0.667,0.854]	0.71195652173913	0	0	TRUE	FALSE	184	FALSE	0	1	1	0
3450	FALSE	0	Moderate	Oromiya	Oromiya	4011300501	0	(0.667,0.854]	Lightly Drought	-0.338164248540218	Light/moderate drought	-0.916127660732528	0	0	0	(-0.001,0.333]	0	0	0	1	0	Vertisol.	1	0	0	0	0	Head no education	TRUE	1598	249.65	Vertisol.	FALSE	TRUE	0	19.4285714285714	222.57809942	(0.667,0.854]	0.71195652173913	0	0	FALSE	TRUE	184	FALSE	0	1	1	2
3491	TRUE	1	Flat	Oromiya	Oromiya	4011300501	0	(0.667,0.854]	Lightly Drought	-0.329080739861383	Light/moderate drought	-0.910051687687602	0	0	0	(-0.001,0.333]	0	0	1	0	0	Luvisol	1	0	0	0	0	Head no education	FALSE	1696	291.5	Luvisol	FALSE	TRUE	0	19.4285714285714	222.57809942	(0.667,0.854]	0.71195652173913	172	0	FALSE	TRUE	184	FALSE	0	1	0	0
3607	FALSE	0	Moderate	Oromiya	Oromiya	4021401801	0	(0.481,0.667]	Lightly Drought	-0.158879025535325	Light/moderate drought	-0.915618424841513	0	0	0	(-0.001,0.333]	0	0	0	1	0	Vertisol.	1	0	0	0	0	Head no education	TRUE	1801	946.34	Vertisol.	FALSE	FALSE	0	19.2857142857143	392.600020308	(0.481,0.667]	0.532608695652174	0	0	FALSE	FALSE	184	FALSE	0	1	1	4
3679	FALSE	0	Moderate	Oromiya	Oromiya	4030201803	8	(0.481,0.667]	Lightly Wet	0.064019007671691	Light/moderate wet	-0.899367508397913	0	0	0	(-0.001,0.333]	0	0	1	0	0	Luvisol	0	0	0	1	0	Head education 7–9 years	FALSE	1739	675.84	Luvisol	FALSE	TRUE	0	20.4285714285714	449.504049563	(0.481,0.667]	0.570652173913043	0	0	FALSE	FALSE	184	FALSE	0	0	1	0
3942	FALSE	1	Flat	Oromiya	Oromiya	4050303104	4	(0.295,0.481]	Lightly Wet	0.924446256488803	Light/moderate wet	0.0124477213864935	0	0	0	(-0.001,0.333]	0	0	1	0	0	Luvisol	0	0	1	0	0	Head education 4–6 years	FALSE	2711	77.44	Luvisol	FALSE	FALSE	0	15.5714285714286	821.97566091	(0.295,0.481]	0.41304347826087	0	65	TRUE	FALSE	184	TRUE	0	1	1	2
3962	FALSE	0	Moderate	Oromiya	Oromiya	4050303104	10	(0.295,0.481]	Moderately Wet	1.03780508248773	Light/moderate wet	0.107708304759957	0	0	0	(-0.001,0.333]	0	0	0	0	1	Mixed type	0	0	0	0	1	Head education > 10 years	FALSE	2845	1233.12	Mixed type	FALSE	FALSE	0	15.5714285714286	881.434063242	(0.295,0.481]	0.391304347826087	0	365	FALSE	FALSE	184	FALSE	0	0	1	0
3967	FALSE	0	Steep	Oromiya	Oromiya	4050303104	0	(0.295,0.481]	Moderately Wet	1.07553018040361	Light/moderate wet	0.0831482967213552	0	0	0	(-0.001,0.333]	0	0	1	0	0	Luvisol	1	0	0	0	0	Head no education	FALSE	2823	1834.32	Luvisol	FALSE	FALSE	1	15.5714285714286	911.161203328	(0.295,0.481]	0.385869565217391	0	0	FALSE	FALSE	184	FALSE	0	1	0	0
3976	FALSE	1	Flat	Oromiya	Oromiya	4050303104	5	(0.295,0.481]	Moderately Wet	1.0743581704345	Light/moderate wet	0.08066513821335	0	0	0	(-0.001,0.333]	0	0	0	0	1	Mixed type	0	0	1	0	0	Head education 4–6 years	FALSE	2852	185.33	Mixed type	FALSE	FALSE	0	15.5714285714286	911.161203328	(0.295,0.481]	0.385869565217391	0	0	FALSE	FALSE	184	FALSE	0	1	1	1
3977	FALSE	0	Moderate	Oromiya	Oromiya	4050303104	7	(0.295,0.481]	Lightly Wet	0.931412624362403	Light/moderate wet	0.0102979426940813	0	0	0	(-0.001,0.333]	0	0	0	0	1	Mixed type	0	0	0	1	0	Head education 7–9 years	FALSE	2872	3555.64	Mixed type	FALSE	FALSE	0	15.5714285714286	821.97566091	(0.295,0.481]	0.41304347826087	0	70	FALSE	FALSE	184	FALSE	0	1	1	2
3982	FALSE	0	Moderate	Oromiya	Oromiya	4050303104	5	(0.295,0.481]	Lightly Wet	0.930008186964639	Light/moderate wet	0.0165121346345507	0	0	0	(-0.001,0.333]	0	0	0	0	1	Mixed type	0	0	1	0	0	Head education 4–6 years	FALSE	2825	1014.23	Mixed type	FALSE	FALSE	0	15.5714285714286	821.97566091	(0.295,0.481]	0.41304347826087	99	99	FALSE	FALSE	184	FALSE	1	1	1	1
4020	FALSE	0	Moderate	Oromiya	Oromiya	4051302405	3	(0.481,0.667]	Lightly Wet	0.362561290223898	Light/moderate wet	0.115656993619365	0	0	0	(-0.001,0.333]	0	0	0	1	0	Vertisol.	0	1	0	0	0	Head education 1–3 years	TRUE	2531	526.7	Vertisol.	FALSE	TRUE	0	14.1428571428571	323.954024644	(0.481,0.667]	0.532608695652174	0	0	TRUE	FALSE	184	FALSE	1	1	1	4
4058	FALSE	1	Flat	Oromiya	Oromiya	4051302405	0	(0.481,0.667]	Lightly Wet	0.362561290223898	Light/moderate wet	0.115656993619365	0	0	0	(-0.001,0.333]	0	0	1	0	0	Luvisol	1	0	0	0	0	Head no education	TRUE	2562	707.1	Luvisol	FALSE	TRUE	0	14.1428571428571	323.954024644	(0.481,0.667]	0.532608695652174	354	354	FALSE	FALSE	184	FALSE	1	1	1	4
4062	FALSE	1	Flat	Oromiya	Oromiya	4060100102	0	(0.481,0.667]	Lightly Wet	0.121493397151966	Light/moderate wet	-0.848722435004637	0	0	0	(-0.001,0.333]	0	0	1	0	0	Luvisol	1	0	0	0	0	Head no education	FALSE	2499	170.07	Luvisol	FALSE	FALSE	0	18.2857142857143	370.803303233	(0.481,0.667]	0.532608695652174	0	0	TRUE	FALSE	184	FALSE	0	0	1	0
4071	FALSE	1	Flat	Oromiya	Oromiya	4060102303	0	(0.481,0.667]	Lightly Wet	0.167787417064609	Light/moderate wet	-0.517647117647565	0	0	0	(-0.001,0.333]	0	0	0	0	1	Mixed type	1	0	0	0	0	Head no education	FALSE	2557	1918.4	Mixed type	FALSE	FALSE	0	17.8571428571429	410.665510338	(0.481,0.667]	0.543478260869565	68	68	TRUE	FALSE	184	FALSE	0	1	0	2
4077	FALSE	1	Flat	Oromiya	Oromiya	4060102303	0	(0.481,0.667]	Lightly Wet	0.167173876823779	Light/moderate wet	-0.528709336590927	0	0	0	(-0.001,0.333]	1	0	0	0	0	Cambisol	1	0	0	0	0	Head no education	FALSE	2544	1376.1	Cambisol	FALSE	FALSE	0	17.8571428571429	410.665510338	(0.481,0.667]	0.543478260869565	182	0	TRUE	FALSE	184	FALSE	0	1	0	2
4088	FALSE	1	Flat	Oromiya	Oromiya	4060102303	0	(0.481,0.667]	Lightly Wet	0.0363263618584782	Light/moderate wet	-0.327008515700644	0	0	0	(-0.001,0.333]	0	0	0	1	0	Vertisol.	1	0	0	0	0	Head no education	FALSE	2509	1556.3	Vertisol.	FALSE	FALSE	0	17.8571428571429	323.954024644	(0.481,0.667]	0.532608695652174	0	0	TRUE	FALSE	184	FALSE	0	1	0	2
4090	FALSE	1	Flat	Oromiya	Oromiya	4060102303	0	(0.481,0.667]	Lightly Wet	0.167787417064609	Light/moderate wet	-0.517647117647565	0	0	0	(-0.001,0.333]	0	0	0	1	0	Vertisol.	1	0	0	0	0	Head no education	FALSE	2548	978.21	Vertisol.	FALSE	FALSE	0	17.8571428571429	410.665510338	(0.481,0.667]	0.543478260869565	51	0	TRUE	FALSE	184	FALSE	1	1	1	2
4100	FALSE	1	Flat	Oromiya	Oromiya	4060102303	5	(0.481,0.667]	Lightly Wet	0.167173876823779	Light/moderate wet	-0.528709336590927	0	0	0	(-0.001,0.333]	0	0	0	1	0	Vertisol.	0	0	1	0	0	Head education 4–6 years	FALSE	2543	2579.8	Vertisol.	FALSE	FALSE	0	17.8571428571429	410.665510338	(0.481,0.667]	0.543478260869565	0	0	TRUE	FALSE	184	FALSE	0	1	0	2
4185	FALSE	1	Flat	Oromiya	Oromiya	4070101502	0	(0.295,0.481]	Lightly Wet	0.000698155545382112	Light/moderate wet	-0.7892568486407	0	0	0	(-0.001,0.333]	0	0	0	0	1	Mixed type	1	0	0	0	0	Head no education	FALSE	1166	2010.9	Mixed type	FALSE	FALSE	0	23.4285714285714	646.935027545	(0.295,0.481]	0.407608695652174	249	99	FALSE	FALSE	184	FALSE	0	1	1	2
4194	FALSE	0	Moderate	Oromiya	Oromiya	4070401002	0	(0.295,0.481]	Lightly Wet	0.375348244532255	Light/moderate wet	-0.500243803825339	0	0	0	(-0.001,0.333]	0	0	0	1	0	Vertisol.	1	0	0	0	0	Head no education	TRUE	2064	963.5	Vertisol.	FALSE	FALSE	0	18.7142857142857	541.826100196	(0.295,0.481]	0.472826086956522	0	0	FALSE	FALSE	184	FALSE	1	1	1	1
4200	FALSE	1	Flat	Oromiya	Oromiya	4070401002	0	(0.295,0.481]	Lightly Wet	0.368753975142304	Light/moderate wet	-0.493331006387766	0	0	0	(-0.001,0.333]	0	0	0	1	0	Vertisol.	1	0	0	0	0	Head no education	TRUE	2067	1001.5	Vertisol.	FALSE	FALSE	0	18.7142857142857	541.826100196	(0.295,0.481]	0.472826086956522	0	0	TRUE	FALSE	184	FALSE	1	1	0	2
4213	FALSE	1	Flat	Oromiya	Oromiya	4070401002	7	(0.295,0.481]	Lightly Wet	0.368739411404723	Light/moderate wet	-0.505401652609455	0	0	0	(-0.001,0.333]	0	0	0	1	0	Vertisol.	0	0	0	1	0	Head education 7–9 years	TRUE	2057	255.7	Vertisol.	FALSE	FALSE	0	18.7142857142857	541.826100196	(0.295,0.481]	0.472826086956522	0	0	FALSE	FALSE	184	TRUE	1	1	1	2
4217	FALSE	1	Flat	Oromiya	Oromiya	4070401002	2	(0.295,0.481]	Lightly Wet	0.368753975142304	Light/moderate wet	-0.493331006387766	0	0	0	(-0.001,0.333]	0	0	1	0	0	Luvisol	0	1	0	0	0	Head education 1–3 years	FALSE	2045	832.2	Luvisol	FALSE	FALSE	0	18.7142857142857	541.826100196	(0.295,0.481]	0.472826086956522	0	0	FALSE	FALSE	184	FALSE	1	1	1	3
4231	FALSE	1	Flat	Oromiya	Oromiya	4070401002	4	(0.295,0.481]	Lightly Wet	0.375348244532255	Light/moderate wet	-0.500243803825339	0	0	0	(-0.001,0.333]	0	0	0	1	0	Vertisol.	0	0	1	0	0	Head education 4–6 years	TRUE	2014	515.9	Vertisol.	FALSE	FALSE	0	18.7142857142857	541.826100196	(0.295,0.481]	0.472826086956522	0	0	FALSE	FALSE	184	FALSE	0	1	1	5
4361	FALSE	0	Moderate	Oromiya	Oromiya	4081202401	0	(0.295,0.481]	Lightly Wet	0.371321798315354	Light/moderate wet	-0.312403805976844	0	0	0	(-0.001,0.333]	0	0	0	1	0	Vertisol.	1	0	0	0	0	Head no education	FALSE	2371	1443.45	Vertisol.	FALSE	FALSE	0	17.4285714285714	478.431949455	(0.295,0.481]	0.478260869565217	0	104	FALSE	FALSE	184	FALSE	0	1	0	4
4411	TRUE	0	Steep	Oromiya	Oromiya	4090100304	0	(0.295,0.481]	Moderately Drought	-1.09063730533422	Light/moderate drought	-1.33241053311353	0	0	5	(0.667,1]	0	1	0	0	0	Leptosol	1	0	0	0	0	Head no education	FALSE	1480	5003.95	Leptosol	FALSE	FALSE	1	21.8571428571429	599.720366443	(0.295,0.481]	0.445652173913043	0	0	TRUE	FALSE	184	FALSE	0	0	0	0
4451	TRUE	0	Steep	Oromiya	Oromiya	4091301004	4	(0.295,0.481]	Severely Drought	-1.64843899343154	Severe drought	-2.15806848494632	5	2	7	(0.667,1]	0	0	0	1	0	Vertisol.	0	0	1	0	0	Head education 4–6 years	FALSE	1857	318.39	Vertisol.	FALSE	FALSE	1	24.5714285714286	843.928679124	(0.295,0.481]	0.396739130434783	0	0	FALSE	FALSE	184	FALSE	0	1	1	1
4457	TRUE	0	Moderate	Oromiya	Oromiya	4100500403	0	(0.667,0.854]	Severely Drought	-1.50390637817576	Severe drought	-2.56270041343278	3	1	6	(0.667,1]	0	0	0	0	1	Mixed type	1	0	0	0	0	Head no education	TRUE	1800	430	Mixed type	FALSE	FALSE	0	26	142.855785525	(0.667,0.854]	0.831521739130435	47	23	TRUE	TRUE	184	TRUE	0	1	1	0
4661	FALSE	1	Flat	Oromiya	Oromiya	4130600204	0	(0.481,0.667]	Lightly Drought	-0.111240149718867	Light/moderate drought	-0.43470384451761	0	0	0	(-0.001,0.333]	0	0	1	0	0	Luvisol	1	0	0	0	0	Head no education	FALSE	2819	4675.38	Luvisol	FALSE	FALSE	0	16.7142857142857	162.489682883	(0.481,0.667]	0.565217391304348	53	107	FALSE	FALSE	184	FALSE	0	1	0	2
4693	FALSE	1	Flat	Oromiya	Oromiya	4130901003	0	(0.481,0.667]	Lightly Wet	0.43794794774436	Light/moderate wet	-0.0246055386123357	0	0	0	(-0.001,0.333]	0	0	0	1	0	Vertisol.	1	0	0	0	0	Head no education	FALSE	2263	546.44	Vertisol.	FALSE	FALSE	0	14.7142857142857	361.773309911	(0.481,0.667]	0.516304347826087	0	0	FALSE	FALSE	184	TRUE	0	0	0	4
4696	FALSE	1	Flat	Oromiya	Oromiya	4130901003	0	(0.481,0.667]	Lightly Wet	0.43794794774436	Light/moderate wet	-0.0246055386123357	0	0	0	(-0.001,0.333]	0	0	0	1	0	Vertisol.	1	0	0	0	0	Head no education	FALSE	2263	572.26	Vertisol.	FALSE	FALSE	0	14.7142857142857	361.773309911	(0.481,0.667]	0.516304347826087	437	0	FALSE	FALSE	184	FALSE	0	0	0	4
4729	FALSE	1	Flat	Oromiya	Oromiya	4130901003	6	(0.481,0.667]	Lightly Wet	0.437452382782528	Light/moderate wet	-0.0219380608239598	0	0	0	(-0.001,0.333]	0	0	0	1	0	Vertisol.	0	0	1	0	0	Head education 4–6 years	FALSE	2214	1989.8	Vertisol.	FALSE	FALSE	0	14.7142857142857	361.773309911	(0.481,0.667]	0.516304347826087	126	0	FALSE	FALSE	184	FALSE	0	1	1	2
4750	FALSE	0	Moderate	Oromiya	Oromiya	4130901003	7	(0.481,0.667]	Lightly Wet	0.439975662320718	Light/moderate wet	-0.0223882001185642	0	0	0	(-0.001,0.333]	0	0	0	1	0	Vertisol.	0	0	0	1	0	Head education 7–9 years	FALSE	2237	3168.2	Vertisol.	FALSE	FALSE	0	14.7142857142857	361.773309911	(0.481,0.667]	0.516304347826087	79	0	FALSE	FALSE	184	FALSE	1	1	1	2
4873	FALSE	1	Flat	Oromiya	Oromiya	4170700204	2	(0.295,0.481]	Lightly Wet	0.838847466161365	Light/moderate wet	0.100349722370198	0	0	0	(-0.001,0.333]	0	0	0	1	0	Vertisol.	0	1	0	0	0	Head education 1–3 years	FALSE	2476	5523.4	Vertisol.	FALSE	FALSE	0	13.5714285714286	599.720366443	(0.295,0.481]	0.445652173913043	0	0	FALSE	FALSE	184	FALSE	1	1	1	3
5070	FALSE	1	Flat	Oromiya	Oromiya	4190400101	0	(0.295,0.481]	Lightly Wet	0.681649805976813	Light/moderate wet	-0.664211868256418	0	0	0	(-0.001,0.333]	0	0	1	0	0	Luvisol	1	0	0	0	0	Head no education	FALSE	2304	2064.1	Luvisol	FALSE	TRUE	0	19.5714285714286	859.615918372	(0.295,0.481]	0.391304347826087	0	0	FALSE	FALSE	184	FALSE	0	0	0	0
5076	FALSE	0	Moderate	Oromiya	Oromiya	4190400101	0	(0.295,0.481]	Lightly Wet	0.75176459524699	Light/moderate wet	-0.40805661620296	0	0	0	(-0.001,0.333]	0	0	1	0	0	Luvisol	1	0	0	0	0	Head no education	FALSE	2317	437.2	Luvisol	FALSE	TRUE	0	19.5714285714286	881.434063242	(0.295,0.481]	0.391304347826087	91	0	FALSE	FALSE	184	TRUE	0	1	0	1
5130	FALSE	0	Moderate	Oromiya	Oromiya	4190800704	0	(0.481,0.667]	Lightly Wet	0.479133148281271	Light/moderate wet	-0.781609622801156	0	0	0	(-0.001,0.333]	0	0	1	0	0	Luvisol	1	0	0	0	0	Head no education	FALSE	2393	3351.9	Luvisol	FALSE	FALSE	0	18.2857142857143	636.779813542	(0.481,0.667]	0.53804347826087	0	0	FALSE	FALSE	184	TRUE	0	1	0	2
5152	TRUE	1	Flat	Somalie	Other	5010401102	5	(0.295,0.481]	Extremely Drought	-3.20444629651625	Severe drought	-5.03345714411371	7	7	7	(0.667,1]	0	1	0	0	0	Leptosol	0	0	1	0	0	Head education 4–6 years	FALSE	1183	2017.5	Leptosol	TRUE	TRUE	0	29.7142857142857	589.54633582	(0.295,0.481]	0.456521739130435	0	0	FALSE	FALSE	184	FALSE	0	0	0	2
5207	FALSE	0	Moderate	Benishangul Gumuz	Other	6020100802	0	(0.481,0.667]	Lightly Drought	-0.241547607847441	Light/moderate drought	-2.33654860284821	1	1	1	(-0.001,0.333]	0	0	1	0	0	Luvisol	1	0	0	0	0	Head no education	FALSE	1219	4385.6	Luvisol	FALSE	TRUE	0	23	523.94396912	(0.481,0.667]	0.532608695652174	0	0	TRUE	FALSE	184	FALSE	0	1	1	0
5208	FALSE	0	Moderate	Benishangul Gumuz	Other	6020100802	0	(0.481,0.667]	Lightly Drought	-0.241547607847441	Light/moderate drought	-2.33654860284821	1	1	1	(-0.001,0.333]	0	0	0	0	0	OTHER SOIL TYPE (SPECIFY)	1	0	0	0	0	Head no education	FALSE	1219	810.35	OTHER SOIL TYPE (SPECIFY)	FALSE	TRUE	0	23	523.94396912	(0.481,0.667]	0.532608695652174	0	0	TRUE	FALSE	184	FALSE	0	1	1	0
5221	TRUE	0	Moderate	Benishangul Gumuz	Other	6020100802	0	(0.481,0.667]	Lightly Drought	-0.246068867509945	Light/moderate drought	-2.33386980552937	1	1	1	(-0.001,0.333]	0	0	0	1	0	Vertisol.	1	0	0	0	0	Head no education	TRUE	1367	1975.75	Vertisol.	FALSE	TRUE	0	23	523.94396912	(0.481,0.667]	0.532608695652174	0	0	TRUE	FALSE	184	TRUE	0	1	1	2
5364	FALSE	1	Flat	Benishangul Gumuz	Other	6060801401	2	(0.481,0.667]	Lightly Drought	-0.639510351786203	Light/moderate drought	-1.89473674027169	2	0	2	(-0.001,0.333]	0	0	1	0	0	Luvisol	0	1	0	0	0	Head education 1–3 years	FALSE	1401	844.45	Luvisol	FALSE	TRUE	0	24.7142857142857	393.313808219	(0.481,0.667]	0.581521739130435	0	0	TRUE	FALSE	184	FALSE	0	1	1	0
5368	FALSE	1	Flat	Benishangul Gumuz	Other	6060801401	0	(0.481,0.667]	Lightly Drought	-0.642535004891707	Light/moderate drought	-1.90421384219502	2	0	2	(-0.001,0.333]	0	0	0	1	0	Vertisol.	1	0	0	0	0	Head no education	TRUE	1305	2236.7	Vertisol.	FALSE	TRUE	0	24.7142857142857	393.313808219	(0.481,0.667]	0.581521739130435	0	0	TRUE	FALSE	184	FALSE	0	0	0	1
5606	FALSE	1	Flat	SNNP	SNNP	7021001401	10	(0.295,0.481]	Moderately Wet	1.00221397277033	Light/moderate wet	-0.475134990107782	0	0	0	(-0.001,0.333]	0	0	0	1	0	Vertisol.	0	0	0	0	1	Head education > 10 years	FALSE	2010	694.98	Vertisol.	FALSE	TRUE	0	18.4285714285714	1058.653240961	(0.295,0.481]	0.380434782608696	0	0	FALSE	FALSE	184	TRUE	0	1	1	2
5611	FALSE	1	Flat	SNNP	SNNP	7021001401	2	(0.295,0.481]	Moderately Wet	1.01120122076193	Light/moderate wet	-0.472965701658767	0	0	0	(-0.001,0.333]	0	0	0	1	0	Vertisol.	0	1	0	0	0	Head education 1–3 years	FALSE	2005	505.43	Vertisol.	FALSE	TRUE	0	18.4285714285714	1058.653240961	(0.295,0.481]	0.380434782608696	0	0	FALSE	FALSE	184	TRUE	0	1	1	1
5617	FALSE	1	Flat	SNNP	SNNP	7021001401	2	(0.295,0.481]	Moderately Wet	1.04667083684432	Light/moderate wet	-0.43471726045619	0	0	0	(-0.001,0.333]	0	0	0	1	0	Vertisol.	0	1	0	0	0	Head education 1–3 years	FALSE	2022	437.57	Vertisol.	FALSE	TRUE	0	18.4285714285714	1064.124302126	(0.295,0.481]	0.364130434782609	0	0	FALSE	FALSE	184	TRUE	1	1	1	1
5635	FALSE	1	Flat	SNNP	SNNP	7021001401	8	(0.295,0.481]	Lightly Wet	0.985313192306574	Light/moderate wet	-0.206152162869489	0	0	0	(-0.001,0.333]	0	0	0	1	0	Vertisol.	0	0	0	1	0	Head education 7–9 years	FALSE	2072	2312.6	Vertisol.	FALSE	TRUE	0	18.4285714285714	961.564697024	(0.295,0.481]	0.375	0	0	FALSE	FALSE	184	TRUE	1	1	1	2
5651	FALSE	1	Flat	SNNP	SNNP	7021001401	7	(0.295,0.481]	Moderately Wet	1.01105619262623	Light/moderate wet	-0.473292075635715	0	0	0	(-0.001,0.333]	0	0	0	1	0	Vertisol.	0	0	0	1	0	Head education 7–9 years	TRUE	2013	1715.73	Vertisol.	FALSE	TRUE	0	18.4285714285714	1058.653240961	(0.295,0.481]	0.380434782608696	0	47	FALSE	FALSE	184	TRUE	1	1	1	2
[truncated: 1,427 more rows]
[truncated: 25 more columns]
